# Supplementary material for: Metapangenomic investigation provides insight into niche differentiation of methanogenic populations from the subsurface serpentinizing environment, Samail Ophiolite, Oman
Source: Front Microbiol. 2023 Jul 3;14:1205558. doi: 10.3389/fmicb.2023.1205558 (PMC10350532; doi:10.3389/fmicb.2023.1205558)
Supplement: Supplementary file 1 [file Data_Sheet_1.ZIP]

Archive with 10 entries (10 files):
- Supplementary Table 1.xlsx
- __MACOSX/._Supplementary Table 1.xlsx
- Supplementary Table 2.xlsx
- __MACOSX/._Supplementary Table 2.xlsx
- Supplementary Table 3.xlsx
- __MACOSX/._Supplementary Table 3.xlsx
- Supplementary Table 4.xlsx
- __MACOSX/._Supplementary Table 4.xlsx
- Supplementary Table 5.xlsx
- __MACOSX/._Supplementary Table 5.xlsx
