# Supplementary material for: Metapangenomic investigation provides insight into niche differentiation of methanogenic populations from the subsurface serpentinizing environment, Samail Ophiolite, Oman
Source: Front Microbiol. 2023 Jul 3;14:1205558. doi: 10.3389/fmicb.2023.1205558 (PMC10350532; doi:10.3389/fmicb.2023.1205558)
Supplement: Supplementary file 1 [file Data_Sheet_1.ZIP › Supplementary Table 1.xlsx]

## Sheet: READ_ME
Supplemental Table 1. GTDB-tk Taxonomic Annotation
The tabs below contain the taxonomic identification of Methanobacterium MAGs through GTDB-tk
An additional tab contains the PyANI output

## Sheet: Methanobacterium_GTDB
user_genome	classification	fastani_reference	fastani_reference_radius	fastani_taxonomy	fastani_ani	fastani_af	closest_placement_reference	closest_placement_radius	closest_placement_taxonomy	closest_placement_ani	closest_placement_af	pplacer_taxonomy	classification_method	note	other_related_references(genome_id,species_name,radius,ANI,AF)	msa_percent	translation_table	red_value	warnings
BA3A_100M_1	d__Archaea;p__Methanobacteriota;c__Methanobacteria;o__Methanobacteriales;f__Methanobacteriaceae;g__;s__	N/A	N/A	N/A	N/A	N/A	N/A	N/A	N/A	N/A	N/A	d__Archaea;p__Methanobacteriota;c__Methanobacteria;o__Methanobacteriales;f__Methanobacteriaceae;g__;s__	taxonomic novelty determined using RED	N/A	N/A	94.39	11	0.836265	N/A
BA3A_100M_2	d__Archaea;p__Methanobacteriota;c__Methanobacteria;o__Methanobacteriales;f__Methanobacteriaceae;g__Methanobacterium_D;s__	N/A	N/A	N/A	N/A	N/A	GCA_016222945.1	95	d__Archaea;p__Methanobacteriota;c__Methanobacteria;o__Methanobacteriales;f__Methanobacteriaceae;g__Methanobacterium_D;s__Methanobacterium_D sp016222945	79.4	0.42	d__Archaea;p__Methanobacteriota;c__Methanobacteria;o__Methanobacteriales;f__Methanobacteriaceae;g__Methanobacterium_D;s__	taxonomic classification defined by topology and ANI	N/A	GCA_002505765.1, s__Methanobacterium_D sp002505765, 95.0, 81.4, 0.44; GCA_002494885.1, s__Methanobacterium_D sp002494885, 95.0, 78.77, 0.41; GCF_000745485.1, s__Methanobacterium_D veterum, 95.0, 78.42, 0.4; GCF_002287175.1, s__Methanobacterium_D bryantii, 95.0, 78.35, 0.38; GCA_002509665.1, s__Methanobacterium_D sp002509665, 95.0, 77.89, 0.3	94.91	11	0.899001	N/A
BA3A_275M_1	d__Archaea;p__Methanobacteriota;c__Methanobacteria;o__Methanobacteriales;f__Methanobacteriaceae;g__Methanobacterium_D;s__	N/A	N/A	N/A	N/A	N/A	GCA_016222945.1	95	d__Archaea;p__Methanobacteriota;c__Methanobacteria;o__Methanobacteriales;f__Methanobacteriaceae;g__Methanobacterium_D;s__Methanobacterium_D sp016222945	79.27	0.41	d__Archaea;p__Methanobacteriota;c__Methanobacteria;o__Methanobacteriales;f__Methanobacteriaceae;g__Methanobacterium_D;s__	taxonomic classification defined by topology and ANI	N/A	GCA_002505765.1, s__Methanobacterium_D sp002505765, 95.0, 81.53, 0.41; GCA_002494885.1, s__Methanobacterium_D sp002494885, 95.0, 78.74, 0.39; GCF_000745485.1, s__Methanobacterium_D veterum, 95.0, 78.51, 0.37; GCF_002287175.1, s__Methanobacterium_D bryantii, 95.0, 78.43, 0.35; GCA_002509665.1, s__Methanobacterium_D sp002509665, 95.0, 77.9, 0.28	90.92	11	0.898594	N/A
BA3A_275M_2	d__Archaea;p__Methanobacteriota;c__Methanobacteria;o__Methanobacteriales;f__Methanobacteriaceae;g__Methanobacterium_D;s__	N/A	N/A	N/A	N/A	N/A	N/A	N/A	N/A	N/A	N/A	d__Archaea;p__Methanobacteriota;c__Methanobacteria;o__Methanobacteriales;f__Methanobacteriaceae;g__Methanobacterium_D;s__	ANI	N/A	GCA_002505765.1, s__Methanobacterium_D sp002505765, 95.0, 79.73, 0.44; GCA_016222945.1, s__Methanobacterium_D sp016222945, 95.0, 79.17, 0.46; GCA_002494885.1, s__Methanobacterium_D sp002494885, 95.0, 79.01, 0.43; GCF_002287175.1, s__Methanobacterium_D bryantii, 95.0, 78.17, 0.42; GCF_000745485.1, s__Methanobacterium_D veterum, 95.0, 78.1, 0.42; GCA_002509665.1, s__Methanobacterium_D sp002509665, …	93.69	11	0.868239	N/A
BA3A_75M_1	d__Bacteria;p__Chloroflexota;c__Anaerolineae;o__Anaerolineales;f__Anaerolineaceae;g__JAAZNB01;s__	N/A	N/A	N/A	N/A	N/A	GCA_016222945.1	95	d__Archaea;p__Methanobacteriota;c__Methanobacteria;o__Methanobacteriales;f__Methanobacteriaceae;g__Methanobacterium_D;s__Methanobacterium_D sp016222945	79.32	0.44	d__Archaea;p__Methanobacteriota;c__Methanobacteria;o__Methanobacteriales;f__Methanobacteriaceae;g__Methanobacterium_D;s__	taxonomic classification defined by topology and ANI	N/A	GCA_002505765.1, s__Methanobacterium_D sp002505765, 95.0, 81.55, 0.43; GCA_002494885.1, s__Methanobacterium_D sp002494885, 95.0, 78.74, 0.42; GCF_000745485.1, s__Methanobacterium_D veterum, 95.0, 78.42, 0.39; GCF_002287175.1, s__Methanobacterium_D bryantii, 95.0, 78.38, 0.37; GCA_002509665.1, s__Methanobacterium_D sp002509665, 95.0, 77.84, 0.3	95.16	11	0.897493	N/A
BA3A_75M_2	d__Archaea;p__Methanobacteriota;c__Methanobacteria;o__Methanobacteriales;f__Methanobacteriaceae;g__Methanobacterium_D;s__	N/A	N/A	N/A	N/A	N/A	N/A	N/A	N/A	N/A	N/A	d__Archaea;p__Methanobacteriota;c__Methanobacteria;o__Methanobacteriales;f__Methanobacteriaceae;g__Methanobacterium_D;s__	ANI	N/A	GCA_002505765.1, s__Methanobacterium_D sp002505765, 95.0, 79.67, 0.43; GCA_016222945.1, s__Methanobacterium_D sp016222945, 95.0, 78.96, 0.46; GCA_002494885.1, s__Methanobacterium_D sp002494885, 95.0, 78.86, 0.43; GCF_000745485.1, s__Methanobacterium_D veterum, 95.0, 78.14, 0.4; GCF_002287175.1, s__Methanobacterium_D bryantii, 95.0, 78.03, 0.42; GCA_002509665.1, s__Methanobacterium_D sp002509665, …	95.59	11	0.868339	N/A
NSHQ14_9_30M	d__Archaea;p__Methanobacteriota;c__Methanobacteria;o__Methanobacteriales;f__Methanobacteriaceae;g__;s__	N/A	N/A	N/A	N/A	N/A	N/A	N/A	N/A	N/A	N/A	d__Archaea;p__Methanobacteriota;c__Methanobacteria;o__Methanobacteriales;f__Methanobacteriaceae;g__;s__	taxonomic novelty determined using RED	N/A	N/A	98.39	11	0.836687	N/A
WAB188_50M	d__Archaea;p__Methanobacteriota;c__Methanobacteria;o__Methanobacteriales;f__Methanobacteriaceae;g__Methanobacterium_D;s__	N/A	N/A	N/A	N/A	N/A	GCA_016222945.1	95	d__Archaea;p__Methanobacteriota;c__Methanobacteria;o__Methanobacteriales;f__Methanobacteriaceae;g__Methanobacterium_D;s__Methanobacterium_D sp016222945	79.42	0.4	d__Archaea;p__Methanobacteriota;c__Methanobacteria;o__Methanobacteriales;f__Methanobacteriaceae;g__Methanobacterium_D;s__	taxonomic classification defined by topology and ANI	N/A	GCA_002505765.1, s__Methanobacterium_D sp002505765, 95.0, 81.54, 0.4; GCA_002494885.1, s__Methanobacterium_D sp002494885, 95.0, 78.82, 0.38; GCF_000745485.1, s__Methanobacterium_D veterum, 95.0, 78.39, 0.37; GCF_002287175.1, s__Methanobacterium_D bryantii, 95.0, 78.34, 0.36; GCA_002509665.1, s__Methanobacterium_D sp002509665, 95.0, 77.94, 0.27	98.91	11	0.898389	N/A

## Sheet: PyANI_Output
Alignment Coverage
key	BA3A_100M_1	BA3A_100M_2	BA3A_275M_1	BA3A_275M_2	BA3A_75M_1	BA3A_75M_2	NSHQ14_9_30M	WAB188_50M
BA3A_100M_1	1	0.514204	0.590087	0.84602	0.499864	0.843591	0.981448	0.52388
BA3A_100M_2	0.380118	1	0.962704	0.364515	0.966765	0.362142	0.403822	0.840405
BA3A_275M_1	0.437436	0.919833	1	0.310879	0.913794	0.325595	0.439432	0.783635
BA3A_275M_2	0.976731	0.557319	0.506802	1	0.524715	0.961851	0.989226	0.562654
BA3A_75M_1	0.380677	0.987783	0.979176	0.348645	1	0.347662	0.380317	0.842947
BA3A_75M_2	0.983215	0.563373	0.531647	0.970025	0.533904	1	0.998634	0.568105
NSHQ14_9_30M	0.958102	0.529524	0.582261	0.835258	0.493447	0.836808	1	0.521301
WAB188_50M	0.337628	0.715791	0.697589	0.312108	0.701862	0.310553	0.340539	1
Alignment Lengths
key	BA3A_100M_1	BA3A_100M_2	BA3A_275M_1	BA3A_275M_2	BA3A_75M_1	BA3A_75M_2	NSHQ14_9_30M	WAB188_50M
BA3A_100M_1	1596294	820820	941953	1350496	797930	1346620	1566680	836267
BA3A_100M_2	807329	2123893	2044680	774190	2053305	769151	857674	1784931
BA3A_275M_1	1004441	2112120	2296199	713840	2098254	747631	1009024	1799381
BA3A_275M_2	1345269	767606	698028	1377318	722699	1324775	1362479	774954
BA3A_75M_1	788529	2046077	2028250	722178	2071384	720141	787782	1746066
BA3A_75M_2	1344988	770666	727266	1326945	730354	1367949	1366081	777139
NSHQ14_9_30M	1566801	865940	952181	1365911	806942	1368446	1635317	852493
WAB188_50M	836284	1772972	1727887	773072	1738470	769221	843496	2476941
Percent Identity
key	BA3A_100M_1	BA3A_100M_2	BA3A_275M_1	BA3A_275M_2	BA3A_75M_1	BA3A_75M_2	NSHQ14_9_30M	WAB188_50M
BA3A_100M_1	1	0.900037	0.926293	0.998972	0.902406	0.999433	0.999978	0.898972
BA3A_100M_2	0.899431	1	0.998709	0.902968	0.997753	0.903052	0.905199	0.973911
BA3A_275M_1	0.92311	0.994443	1	0.89817	0.995319	0.904698	0.923844	0.969252
BA3A_275M_2	0.999967	0.904833	0.901365	1	0.903335	0.999978	0.999986	0.897784
BA3A_75M_1	0.901368	0.99807	0.999938	0.90097	1	0.901617	0.901972	0.973054
BA3A_75M_2	0.999987	0.903927	0.906897	0.999527	0.903158	1	0.999966	0.897373
NSHQ14_9_30M	0.999848	0.904739	0.926323	0.99877	0.901795	0.999117	1	0.897651
WAB188_50M	0.895083	0.973986	0.973238	0.894617	0.972763	0.89431	0.895207	1
Full Percentage Identity
key	BA3A_100M_1	BA3A_100M_2	BA3A_275M_1	BA3A_275M_2	BA3A_75M_1	BA3A_75M_2	NSHQ14_9_30M	WAB188_50M
BA3A_100M_1	1	0.462802	0.546594	0.84515	0.45108	0.843113	0.981427	0.470954
BA3A_100M_2	0.34189	1	0.961461	0.329145	0.964593	0.327033	0.365539	0.81848
BA3A_275M_1	0.403802	0.914722	1	0.279222	0.909517	0.294565	0.405967	0.759539
BA3A_275M_2	0.976699	0.504281	0.456814	1	0.473993	0.96183	0.989212	0.505142
BA3A_75M_1	0.343131	0.985876	0.979115	0.314119	1	0.313458	0.343035	0.820232
BA3A_75M_2	0.983202	0.509248	0.482149	0.969566	0.4822	1	0.998601	0.509803
NSHQ14_9_30M	0.957957	0.479081	0.539361	0.83423	0.444988	0.836069	1	0.467946
WAB188_50M	0.302205	0.69717	0.67892	0.279217	0.682745	0.277731	0.304853	1

## Sheet: metaQuast_Output
All statistics are based on contigs of size >= 1000 bp, unless otherwise noted (e.g., "# contigs (>= 0 bp)" and "Total length (>= 0 bp)" include all contigs).
Assembly BA3A_100M_1 BA3A_100M_2 BA3A_275M_1 BA3A_275M_2 BA3A_75M_1 BA3A_75M_2 NSHQ14_9_30M WAB188_50M
# contigs (>= 0 bp) 164 46 119 118 57 115 184 108
# contigs (>= 1000 bp) 164 46 119 118 57 115 184 108
# contigs (>= 5000 bp) 99 29 59 86 42 87 99 29
# contigs (>= 10000 bp) 61 25 50 57 40 56 62 24
# contigs (>= 25000 bp) 8 20 31 8 27 7 8 15
# contigs (>= 50000 bp) 1 13 13 1 14 1 1 11
Total length (>= 0 bp) 1596294 2123893 2296199 1377318 2071384 1367949 1635317 2476941
Total length (>= 1000 bp) 1596294 2123893 2296199 1377318 2071384 1367949 1635317 2476941
Total length (>= 5000 bp) 1413324 2092074 2164491 1262404 2043508 1266644 1427834 2342530
Total length (>= 10000 bp) 1136369 2070830 2100655 1063482 2033092 1052081 1155100 2310131
Total length (>= 25000 bp) 267936 1993357 1789973 264337 1839336 237959 267932 2172809
Total length (>= 50000 bp) 57315 1712129 1070252 57315 1319775 57312 57312 2042634
# contigs 164 46 119 118 57 115 184 108
Largest contig 57315 417476 162925 57315 169457 57312 57312 458059
Total length 1596294 2123893 2296199 1377318 2071384 1367949 1635317 2476941
GC (%) 35.29 34.62 34.74 35.21 34.80 35.12 35.20 35.25
N50 16179 125285 48414 16651 80764 16864 16310 168268
N75 8945 61786 29558 11002 40624 11002 8945 82080
L50 36 5 15 30 10 29 36 4
L75 68 12 29 55 20 54 70 9
# N's per 100 kbp 0.00 0.00 0.00 0.00 0.00 0.00 0.00 0.00
