# Supplementary material for: Metapangenomic investigation provides insight into niche differentiation of methanogenic populations from the subsurface serpentinizing environment, Samail Ophiolite, Oman
Source: Front Microbiol. 2023 Jul 3;14:1205558. doi: 10.3389/fmicb.2023.1205558 (PMC10350532; doi:10.3389/fmicb.2023.1205558)
Supplement: Supplementary file 1 [file Data_Sheet_1.ZIP › Supplementary Table 2.xlsx]

## Sheet: READ_ME
Supplementary Table 2
Summary of all gene annotations from the pangenome of Methanobacterium and Anaerolineaceae MAGs
Column Name	Description
unique_id	The gene ID number
gene_cluster_id	The ID number for the gene cluster identified
bin_name	The name of the bin used to identify the accessory genome of each Methanobacterium population
genome_name	The name of the MAG in which the functional annotation was determined to be present
gene_callers_id	The ID number for the gene identified
num_genomes_gene_cluster_has_hits	The number of MAGs that contain the gene clluster identified
num_genes_in_gene_cluster	The number of genes that exist in the gene cluster
max_num_paralogs	The number of paralogs that may exist for the gene of interest
SCG	Single copy genes
functional_homogeneity_index	indicates the degree of alignment based on biochemical properties of amino acids, where a score of 1.0 indicates all residues are identical
geometric_homogeneity_index	indicates the degree of gap/residue patterns between the genes of gene cluster in an alignment, where a score of 1.0 indicates there are no gaps in the alignment
COG20_CATEGORY_ACC	The acccession number for the COG20 database
COG20_CATEGORY	The gene function prediction letter category from the COG20 database
SUPERFAMILY_ACC	The accession number from the SUPERFAMILY database
SUPERFAMILY	The gene function prediction from the SUPERFAMILY database
KeggGhostKoala_ACC	The accession number from the KEGG database
KeggGhostKoala	The gene function prediction from the GhostKOALA annotation program
TIGRFAM_ACC	The acccession number for the TIGRFAM database
TIGRFAM	The gene function prediction from the TIGRFAM database
COG20_FUNCTION_ACC	The acccession number for the COG20 database
COG20_FUNCTION	The gene function prediction from the COG20 database
Pfam_ACC	The accession number for the Pfam database
Pfam	The gene function prediction from the Pfam database
COG20_PATHWAY_ACC	The acccession number for the COG20 database
COG20_PATHWAY	The pathway defined in the COG20 database

## Sheet: Methanobacterium_Summary
unique_id	gene_cluster_id	bin_name	genome_name	gene_callers_id	num_genomes_gene_cluster_has_hits	num_genes_in_gene_cluster	max_num_paralogs	SCG	functional_homogeneity_index	geometric_homogeneity_index	COG20_CATEGORY_ACC	COG20_CATEGORY	SUPERFAMILY_ACC	SUPERFAMILY	KeggGhostKoala_ACC	KeggGhostKoala	TIGRFAM_ACC	TIGRFAM	COG20_FUNCTION_ACC	COG20_FUNCTION	Pfam_ACC	Pfam	COG20_PATHWAY_ACC	COG20_PATHWAY
1	GC_00000001	TypeI_and_M_sp	BA3A_100M_2	11643	4	59	17	0	0.790466	0.642177	X	Mobilome: prophages, transposons			K07496	K07496; putative transposase			COG0675	Transposase (InsQ)	PF07282	Putative transposase DNA-binding domain
2	GC_00000001	TypeI_and_M_sp	BA3A_100M_2	10696	4	59	17	0	0.790466	0.642177	X	Mobilome: prophages, transposons			K07496	K07496; putative transposase	TIGR01766	tspaseT_teng_C: transposase, IS605 OrfB family	COG0675	Transposase (InsQ)	PF07282	Putative transposase DNA-binding domain
3	GC_00000001	TypeI_and_M_sp	BA3A_100M_2	3014	4	59	17	0	0.790466	0.642177	X	Mobilome: prophages, transposons			K07496	K07496; putative transposase	TIGR01766	tspaseT_teng_C: transposase, IS605 OrfB family	COG0675	Transposase (InsQ)	PF07282	Putative transposase DNA-binding domain
4	GC_00000001	TypeI_and_M_sp	BA3A_100M_2	3149	4	59	17	0	0.790466	0.642177	X	Mobilome: prophages, transposons			K07496	K07496; putative transposase	TIGR01766	tspaseT_teng_C: transposase, IS605 OrfB family	COG0675	Transposase (InsQ)	PF07282	Putative transposase DNA-binding domain
5	GC_00000001	TypeI_and_M_sp	BA3A_100M_2	3087	4	59	17	0	0.790466	0.642177	X	Mobilome: prophages, transposons			K07496	K07496; putative transposase			COG0675	Transposase (InsQ)	PF07282	Putative transposase DNA-binding domain
6	GC_00000001	TypeI_and_M_sp	BA3A_100M_2	2592	4	59	17	0	0.790466	0.642177	X	Mobilome: prophages, transposons			K07496	K07496; putative transposase	TIGR01766	tspaseT_teng_C: transposase, IS605 OrfB family	COG0675	Transposase (InsQ)	PF07282	Putative transposase DNA-binding domain
7	GC_00000001	TypeI_and_M_sp	BA3A_100M_2	13585	4	59	17	0	0.790466	0.642177	X	Mobilome: prophages, transposons			K07496	K07496; putative transposase	TIGR01766	tspaseT_teng_C: transposase, IS605 OrfB family	COG0675	Transposase (InsQ)	PF07282	Putative transposase DNA-binding domain
8	GC_00000001	TypeI_and_M_sp	BA3A_100M_2	38889	4	59	17	0	0.790466	0.642177	X	Mobilome: prophages, transposons			K07496	K07496; putative transposase			COG0675	Transposase (InsQ)	PF07282	Putative transposase DNA-binding domain
9	GC_00000001	TypeI_and_M_sp	BA3A_100M_2	3067	4	59	17	0	0.790466	0.642177	X	Mobilome: prophages, transposons			K07496	K07496; putative transposase	TIGR01766	tspaseT_teng_C: transposase, IS605 OrfB family	COG0675	Transposase (InsQ)	PF07282	Putative transposase DNA-binding domain
10	GC_00000001	TypeI_and_M_sp	BA3A_100M_2	13557	4	59	17	0	0.790466	0.642177	X	Mobilome: prophages, transposons			K07496	K07496; putative transposase			COG0675	Transposase (InsQ)	PF07282	Putative transposase DNA-binding domain
11	GC_00000001	TypeI_and_M_sp	BA3A_100M_2	3077	4	59	17	0	0.790466	0.642177	X	Mobilome: prophages, transposons			K07496	K07496; putative transposase	TIGR01766	tspaseT_teng_C: transposase, IS605 OrfB family	COG0675	Transposase (InsQ)	PF07282	Putative transposase DNA-binding domain
12	GC_00000001	TypeI_and_M_sp	BA3A_100M_2	2593	4	59	17	0	0.790466	0.642177	X	Mobilome: prophages, transposons			K07496	K07496; putative transposase			COG0675	Transposase (InsQ)	PF12323	Helix-turn-helix domain
13	GC_00000001	TypeI_and_M_sp	BA3A_100M_2	3086	4	59	17	0	0.790466	0.642177	X	Mobilome: prophages, transposons			K07496	K07496; putative transposase			COG0675	Transposase (InsQ)	PF12323	Helix-turn-helix domain
14	GC_00000001	TypeI_and_M_sp	BA3A_100M_2	9253	4	59	17	0	0.790466	0.642177					K07496	K07496; putative transposase					PF12323	Helix-turn-helix domain
15	GC_00000001	TypeI_and_M_sp	BA3A_275M_1	10094	4	59	17	0	0.790466	0.642177	X	Mobilome: prophages, transposons			K07496	K07496; putative transposase			COG0675	Transposase (InsQ)	PF07282	Putative transposase DNA-binding domain
16	GC_00000001	TypeI_and_M_sp	BA3A_275M_1	12754	4	59	17	0	0.790466	0.642177	X	Mobilome: prophages, transposons			K07496	K07496; putative transposase	TIGR01766	tspaseT_teng_C: transposase, IS605 OrfB family	COG0675	Transposase (InsQ)	PF07282	Putative transposase DNA-binding domain
17	GC_00000001	TypeI_and_M_sp	BA3A_275M_1	18988	4	59	17	0	0.790466	0.642177	X	Mobilome: prophages, transposons			K07496	K07496; putative transposase	TIGR01766	tspaseT_teng_C: transposase, IS605 OrfB family	COG0675	Transposase (InsQ)	PF07282	Putative transposase DNA-binding domain
18	GC_00000001	TypeI_and_M_sp	BA3A_275M_1	12376	4	59	17	0	0.790466	0.642177	X	Mobilome: prophages, transposons			K07496	K07496; putative transposase			COG0675	Transposase (InsQ)	PF07282	Putative transposase DNA-binding domain
19	GC_00000001	TypeI_and_M_sp	BA3A_275M_1	3892	4	59	17	0	0.790466	0.642177	X	Mobilome: prophages, transposons			K07496	K07496; putative transposase	TIGR01766	tspaseT_teng_C: transposase, IS605 OrfB family	COG0675	Transposase (InsQ)	PF07282	Putative transposase DNA-binding domain
20	GC_00000001	TypeI_and_M_sp	BA3A_275M_1	12895	4	59	17	0	0.790466	0.642177	X	Mobilome: prophages, transposons			K07496	K07496; putative transposase	TIGR01766	tspaseT_teng_C: transposase, IS605 OrfB family	COG0675	Transposase (InsQ)	PF07282	Putative transposase DNA-binding domain
21	GC_00000001	TypeI_and_M_sp	BA3A_275M_1	27752	4	59	17	0	0.790466	0.642177	X	Mobilome: prophages, transposons			K07496	K07496; putative transposase			COG0675	Transposase (InsQ)	PF07282	Putative transposase DNA-binding domain
22	GC_00000001	TypeI_and_M_sp	BA3A_275M_1	30862	4	59	17	0	0.790466	0.642177	X	Mobilome: prophages, transposons			K07496	K07496; putative transposase			COG0675	Transposase (InsQ)	PF07282	Putative transposase DNA-binding domain
23	GC_00000001	TypeI_and_M_sp	BA3A_275M_1	24607	4	59	17	0	0.790466	0.642177	X	Mobilome: prophages, transposons			K07496	K07496; putative transposase	TIGR01766	tspaseT_teng_C: transposase, IS605 OrfB family	COG0675	Transposase (InsQ)	PF07282	Putative transposase DNA-binding domain
24	GC_00000001	TypeI_and_M_sp	BA3A_275M_1	48249	4	59	17	0	0.790466	0.642177	X	Mobilome: prophages, transposons			K07496	K07496; putative transposase			COG0675	Transposase (InsQ)	PF07282	Putative transposase DNA-binding domain
25	GC_00000001	TypeI_and_M_sp	BA3A_275M_1	12366	4	59	17	0	0.790466	0.642177	X	Mobilome: prophages, transposons			K07496	K07496; putative transposase			COG0675	Transposase (InsQ)	PF07282	Putative transposase DNA-binding domain
26	GC_00000001	TypeI_and_M_sp	BA3A_275M_1	76973	4	59	17	0	0.790466	0.642177	X	Mobilome: prophages, transposons			K07496	K07496; putative transposase	TIGR01766	tspaseT_teng_C: transposase, IS605 OrfB family	COG0675	Transposase (InsQ)	PF07282	Putative transposase DNA-binding domain
27	GC_00000001	TypeI_and_M_sp	BA3A_275M_1	3893	4	59	17	0	0.790466	0.642177	X	Mobilome: prophages, transposons			K07496	K07496; putative transposase			COG0675	Transposase (InsQ)	PF12323	Helix-turn-helix domain
28	GC_00000001	TypeI_and_M_sp	BA3A_275M_1	12375	4	59	17	0	0.790466	0.642177	X	Mobilome: prophages, transposons			K07496	K07496; putative transposase			COG0675	Transposase (InsQ)	PF12323	Helix-turn-helix domain
29	GC_00000001	TypeI_and_M_sp	BA3A_275M_1	14432	4	59	17	0	0.790466	0.642177					K07496	K07496; putative transposase					PF12323	Helix-turn-helix domain
30	GC_00000001	TypeI_and_M_sp	BA3A_275M_1	26700	4	59	17	0	0.790466	0.642177					K07496	K07496; putative transposase					PF12323	Helix-turn-helix domain
31	GC_00000001	TypeI_and_M_sp	BA3A_75M_1	73036	4	59	17	0	0.790466	0.642177	X	Mobilome: prophages, transposons			K07496	K07496; putative transposase			COG0675	Transposase (InsQ)	PF07282	Putative transposase DNA-binding domain
32	GC_00000001	TypeI_and_M_sp	BA3A_75M_1	91665	4	59	17	0	0.790466	0.642177	X	Mobilome: prophages, transposons			K07496	K07496; putative transposase	TIGR01766	tspaseT_teng_C: transposase, IS605 OrfB family	COG0675	Transposase (InsQ)	PF07282	Putative transposase DNA-binding domain
33	GC_00000001	TypeI_and_M_sp	BA3A_75M_1	89607	4	59	17	0	0.790466	0.642177	X	Mobilome: prophages, transposons			K07496	K07496; putative transposase	TIGR01766	tspaseT_teng_C: transposase, IS605 OrfB family	COG0675	Transposase (InsQ)	PF07282	Putative transposase DNA-binding domain
34	GC_00000001	TypeI_and_M_sp	BA3A_75M_1	150724	4	59	17	0	0.790466	0.642177	X	Mobilome: prophages, transposons			K07496	K07496; putative transposase	TIGR01766	tspaseT_teng_C: transposase, IS605 OrfB family	COG0675	Transposase (InsQ)	PF07282	Putative transposase DNA-binding domain
35	GC_00000001	TypeI_and_M_sp	BA3A_75M_1	84963	4	59	17	0	0.790466	0.642177	X	Mobilome: prophages, transposons			K07496	K07496; putative transposase			COG0675	Transposase (InsQ)	PF07282	Putative transposase DNA-binding domain
36	GC_00000001	TypeI_and_M_sp	BA3A_75M_1	30713	4	59	17	0	0.790466	0.642177	X	Mobilome: prophages, transposons			K07496	K07496; putative transposase	TIGR01766	tspaseT_teng_C: transposase, IS605 OrfB family	COG0675	Transposase (InsQ)	PF07282	Putative transposase DNA-binding domain
37	GC_00000001	TypeI_and_M_sp	BA3A_75M_1	86989	4	59	17	0	0.790466	0.642177	X	Mobilome: prophages, transposons			K07496	K07496; putative transposase	TIGR01766	tspaseT_teng_C: transposase, IS605 OrfB family	COG0675	Transposase (InsQ)	PF07282	Putative transposase DNA-binding domain
38	GC_00000001	TypeI_and_M_sp	BA3A_75M_1	186222	4	59	17	0	0.790466	0.642177	X	Mobilome: prophages, transposons			K07496	K07496; putative transposase			COG0675	Transposase (InsQ)	PF07282	Putative transposase DNA-binding domain
39	GC_00000001	TypeI_and_M_sp	BA3A_75M_1	147548	4	59	17	0	0.790466	0.642177	X	Mobilome: prophages, transposons			K07496	K07496; putative transposase	TIGR01766	tspaseT_teng_C: transposase, IS605 OrfB family	COG0675	Transposase (InsQ)	PF07282	Putative transposase DNA-binding domain
40	GC_00000001	TypeI_and_M_sp	BA3A_75M_1	255027	4	59	17	0	0.790466	0.642177	X	Mobilome: prophages, transposons			K07496	K07496; putative transposase			COG0675	Transposase (InsQ)	PF07282	Putative transposase DNA-binding domain
41	GC_00000001	TypeI_and_M_sp	BA3A_75M_1	84953	4	59	17	0	0.790466	0.642177	X	Mobilome: prophages, transposons			K07496	K07496; putative transposase			COG0675	Transposase (InsQ)	PF07282	Putative transposase DNA-binding domain
42	GC_00000001	TypeI_and_M_sp	BA3A_75M_1	30714	4	59	17	0	0.790466	0.642177	X	Mobilome: prophages, transposons			K07496	K07496; putative transposase			COG0675	Transposase (InsQ)	PF12323	Helix-turn-helix domain
43	GC_00000001	TypeI_and_M_sp	BA3A_75M_1	150725	4	59	17	0	0.790466	0.642177	X	Mobilome: prophages, transposons			K07496	K07496; putative transposase			COG0675	Transposase (InsQ)	PF12323	Helix-turn-helix domain
44	GC_00000001	TypeI_and_M_sp	BA3A_75M_1	84962	4	59	17	0	0.790466	0.642177	X	Mobilome: prophages, transposons			K07496	K07496; putative transposase			COG0675	Transposase (InsQ)	PF12323	Helix-turn-helix domain
45	GC_00000001	TypeI_and_M_sp	BA3A_75M_1	105604	4	59	17	0	0.790466	0.642177					K07496	K07496; putative transposase					PF12323	Helix-turn-helix domain
46	GC_00000001	TypeI_and_M_sp	BA3A_75M_1	94035	4	59	17	0	0.790466	0.642177					K07496	K07496; putative transposase					PF12323	Helix-turn-helix domain
47	GC_00000001	TypeI_and_M_sp	BA3A_75M_1	147558	4	59	17	0	0.790466	0.642177					K07496	K07496; putative transposase					PF12323	Helix-turn-helix domain
48	GC_00000001	TypeI_and_M_sp	WAB188_50M	202260	4	59	17	0	0.790466	0.642177	X	Mobilome: prophages, transposons			K07496	K07496; putative transposase	TIGR01766	tspaseT_teng_C: transposase, IS605 OrfB family	COG0675	Transposase (InsQ)	PF07282	Putative transposase DNA-binding domain
49	GC_00000001	TypeI_and_M_sp	WAB188_50M	62795	4	59	17	0	0.790466	0.642177	X	Mobilome: prophages, transposons			K07496	K07496; putative transposase	TIGR01766	tspaseT_teng_C: transposase, IS605 OrfB family	COG0675	Transposase (InsQ)	PF07282	Putative transposase DNA-binding domain
50	GC_00000001	TypeI_and_M_sp	WAB188_50M	324203	4	59	17	0	0.790466	0.642177	X	Mobilome: prophages, transposons			K07496	K07496; putative transposase	TIGR01766	tspaseT_teng_C: transposase, IS605 OrfB family	COG0675	Transposase (InsQ)	PF07282	Putative transposase DNA-binding domain
51	GC_00000001	TypeI_and_M_sp	WAB188_50M	84986	4	59	17	0	0.790466	0.642177	X	Mobilome: prophages, transposons			K07496	K07496; putative transposase	TIGR01766	tspaseT_teng_C: transposase, IS605 OrfB family	COG0675	Transposase (InsQ)	PF07282	Putative transposase DNA-binding domain
52	GC_00000001	TypeI_and_M_sp	WAB188_50M	62780	4	59	17	0	0.790466	0.642177	X	Mobilome: prophages, transposons			K07496	K07496; putative transposase	TIGR01766	tspaseT_teng_C: transposase, IS605 OrfB family	COG0675	Transposase (InsQ)	PF07282	Putative transposase DNA-binding domain
53	GC_00000001	TypeI_and_M_sp	WAB188_50M	15750	4	59	17	0	0.790466	0.642177	X	Mobilome: prophages, transposons			K07496	K07496; putative transposase	TIGR01766	tspaseT_teng_C: transposase, IS605 OrfB family	COG0675	Transposase (InsQ)	PF07282	Putative transposase DNA-binding domain
54	GC_00000001	TypeI_and_M_sp	WAB188_50M	21438	4	59	17	0	0.790466	0.642177	X	Mobilome: prophages, transposons			K07496	K07496; putative transposase	TIGR01766	tspaseT_teng_C: transposase, IS605 OrfB family	COG0675	Transposase (InsQ)	PF07282	Putative transposase DNA-binding domain
55	GC_00000001	TypeI_and_M_sp	WAB188_50M	99506	4	59	17	0	0.790466	0.642177	X	Mobilome: prophages, transposons			K07496	K07496; putative transposase	TIGR01766	tspaseT_teng_C: transposase, IS605 OrfB family	COG0675	Transposase (InsQ)	PF07282	Putative transposase DNA-binding domain
56	GC_00000001	TypeI_and_M_sp	WAB188_50M	21449	4	59	17	0	0.790466	0.642177	X	Mobilome: prophages, transposons			K07496	K07496; putative transposase	TIGR01766	tspaseT_teng_C: transposase, IS605 OrfB family	COG0675	Transposase (InsQ)	PF07282	Putative transposase DNA-binding domain
57	GC_00000001	TypeI_and_M_sp	WAB188_50M	21448	4	59	17	0	0.790466	0.642177	X	Mobilome: prophages, transposons			K07496	K07496; putative transposase			COG0675	Transposase (InsQ)	PF12323	Helix-turn-helix domain
58	GC_00000001	TypeI_and_M_sp	WAB188_50M	15867	4	59	17	0	0.790466	0.642177	X	Mobilome: prophages, transposons			K07496	K07496; putative transposase			COG0675	Transposase (InsQ)	PF12323	Helix-turn-helix domain
59	GC_00000001	TypeI_and_M_sp	WAB188_50M	297342	4	59	17	0	0.790466	0.642177	X	Mobilome: prophages, transposons			K07496	K07496; putative transposase			COG0675	Transposase (InsQ)	PF12323	Helix-turn-helix domain
60	GC_00000002	Core_Genome	BA3A_100M_1	31491	8	43	10	0	0.649486	0.85675	U	Intracellular trafficking, secretion, and vesicular transport							COG3271	Predicted double-glycine leader peptidase, C39-like (CLD) domain (C39G) (PUBMED:27279651)	PF03412	Peptidase C39 family
61	GC_00000002	Core_Genome	BA3A_100M_1	46134	8	43	10	0	0.649486	0.85675	U	Intracellular trafficking, secretion, and vesicular transport							COG3271	Predicted double-glycine leader peptidase, C39-like (CLD) domain (C39G) (PUBMED:27279651)	PF03412	Peptidase C39 family
62	GC_00000002	Core_Genome	BA3A_100M_1	28819	8	43	10	0	0.649486	0.85675	U	Intracellular trafficking, secretion, and vesicular transport			K06992	K06992; uncharacterized protein			COG3271	Predicted double-glycine leader peptidase, C39-like (CLD) domain (C39G) (PUBMED:27279651)	PF03412	Peptidase C39 family
63	GC_00000002	Core_Genome	BA3A_100M_1	31501	8	43	10	0	0.649486	0.85675	U	Intracellular trafficking, secretion, and vesicular transport							COG3271	Predicted double-glycine leader peptidase, C39-like (CLD) domain (C39G) (PUBMED:27279651)	PF03412	Peptidase C39 family
64	GC_00000002	Core_Genome	BA3A_100M_2	4496	8	43	10	0	0.649486	0.85675	U	Intracellular trafficking, secretion, and vesicular transport			K06992	K06992; uncharacterized protein			COG3271	Predicted double-glycine leader peptidase, C39-like (CLD) domain (C39G) (PUBMED:27279651)	PF03412	Peptidase C39 family
65	GC_00000002	Core_Genome	BA3A_100M_2	10747	8	43	10	0	0.649486	0.85675	U	Intracellular trafficking, secretion, and vesicular transport							COG3271	Predicted double-glycine leader peptidase, C39-like (CLD) domain (C39G) (PUBMED:27279651)	PF03412	Peptidase C39 family
66	GC_00000002	Core_Genome	BA3A_100M_2	4566	8	43	10	0	0.649486	0.85675	U	Intracellular trafficking, secretion, and vesicular transport			K06992	K06992; uncharacterized protein			COG3271	Predicted double-glycine leader peptidase, C39-like (CLD) domain (C39G) (PUBMED:27279651)	PF03412	Peptidase C39 family
67	GC_00000002	Core_Genome	BA3A_100M_2	4541	8	43	10	0	0.649486	0.85675	U	Intracellular trafficking, secretion, and vesicular transport			K06992	K06992; uncharacterized protein			COG3271	Predicted double-glycine leader peptidase, C39-like (CLD) domain (C39G) (PUBMED:27279651)	PF03412	Peptidase C39 family
68	GC_00000002	Core_Genome	BA3A_100M_2	18101	8	43	10	0	0.649486	0.85675	U	Intracellular trafficking, secretion, and vesicular transport			K06992	K06992; uncharacterized protein			COG3271	Predicted double-glycine leader peptidase, C39-like (CLD) domain (C39G) (PUBMED:27279651)	PF03412	Peptidase C39 family
69	GC_00000002	Core_Genome	BA3A_100M_2	18104	8	43	10	0	0.649486	0.85675	U	Intracellular trafficking, secretion, and vesicular transport			K06992	K06992; uncharacterized protein			COG3271	Predicted double-glycine leader peptidase, C39-like (CLD) domain (C39G) (PUBMED:27279651)	PF03412	Peptidase C39 family
70	GC_00000002	Core_Genome	BA3A_100M_2	4543	8	43	10	0	0.649486	0.85675	U	Intracellular trafficking, secretion, and vesicular transport			K06992	K06992; uncharacterized protein			COG3271	Predicted double-glycine leader peptidase, C39-like (CLD) domain (C39G) (PUBMED:27279651)	PF03412	Peptidase C39 family
71	GC_00000002	Core_Genome	BA3A_275M_1	14662	8	43	10	0	0.649486	0.85675	U	Intracellular trafficking, secretion, and vesicular transport			K06992	K06992; uncharacterized protein			COG3271	Predicted double-glycine leader peptidase, C39-like (CLD) domain (C39G) (PUBMED:27279651)	PF03412	Peptidase C39 family
72	GC_00000002	Core_Genome	BA3A_275M_1	9440	8	43	10	0	0.649486	0.85675	U	Intracellular trafficking, secretion, and vesicular transport							COG3271	Predicted double-glycine leader peptidase, C39-like (CLD) domain (C39G) (PUBMED:27279651)	PF03412	Peptidase C39 family
73	GC_00000002	Core_Genome	BA3A_275M_1	25756	8	43	10	0	0.649486	0.85675	U	Intracellular trafficking, secretion, and vesicular transport							COG3271	Predicted double-glycine leader peptidase, C39-like (CLD) domain (C39G) (PUBMED:27279651)	PF03412	Peptidase C39 family
74	GC_00000002	Core_Genome	BA3A_275M_1	15908	8	43	10	0	0.649486	0.85675	U	Intracellular trafficking, secretion, and vesicular transport			K06992	K06992; uncharacterized protein			COG3271	Predicted double-glycine leader peptidase, C39-like (CLD) domain (C39G) (PUBMED:27279651)	PF03412	Peptidase C39 family
75	GC_00000002	Core_Genome	BA3A_275M_1	18202	8	43	10	0	0.649486	0.85675	U	Intracellular trafficking, secretion, and vesicular transport			K06992	K06992; uncharacterized protein			COG3271	Predicted double-glycine leader peptidase, C39-like (CLD) domain (C39G) (PUBMED:27279651)	PF03412	Peptidase C39 family
76	GC_00000002	Core_Genome	BA3A_275M_1	23029	8	43	10	0	0.649486	0.85675	U	Intracellular trafficking, secretion, and vesicular transport			K06992	K06992; uncharacterized protein			COG3271	Predicted double-glycine leader peptidase, C39-like (CLD) domain (C39G) (PUBMED:27279651)	PF03412	Peptidase C39 family
77	GC_00000002	Core_Genome	BA3A_275M_1	23032	8	43	10	0	0.649486	0.85675	U	Intracellular trafficking, secretion, and vesicular transport			K06992	K06992; uncharacterized protein			COG3271	Predicted double-glycine leader peptidase, C39-like (CLD) domain (C39G) (PUBMED:27279651)	PF03412	Peptidase C39 family
78	GC_00000002	Core_Genome	BA3A_275M_1	25910	8	43	10	0	0.649486	0.85675	U	Intracellular trafficking, secretion, and vesicular transport							COG3271	Predicted double-glycine leader peptidase, C39-like (CLD) domain (C39G) (PUBMED:27279651)	PF03412	Peptidase C39 family
79	GC_00000002	Core_Genome	BA3A_275M_1	70622	8	43	10	0	0.649486	0.85675	U	Intracellular trafficking, secretion, and vesicular transport							COG3271	Predicted double-glycine leader peptidase, C39-like (CLD) domain (C39G) (PUBMED:27279651)	PF03412	Peptidase C39 family
80	GC_00000002	Core_Genome	BA3A_275M_1	18200	8	43	10	0	0.649486	0.85675	U	Intracellular trafficking, secretion, and vesicular transport			K06992	K06992; uncharacterized protein			COG3271	Predicted double-glycine leader peptidase, C39-like (CLD) domain (C39G) (PUBMED:27279651)	PF03412	Peptidase C39 family
81	GC_00000002	Core_Genome	BA3A_275M_2	37714	8	43	10	0	0.649486	0.85675	U	Intracellular trafficking, secretion, and vesicular transport							COG3271	Predicted double-glycine leader peptidase, C39-like (CLD) domain (C39G) (PUBMED:27279651)	PF03412	Peptidase C39 family
82	GC_00000002	Core_Genome	BA3A_275M_2	23908	8	43	10	0	0.649486	0.85675	U	Intracellular trafficking, secretion, and vesicular transport			K06992	K06992; uncharacterized protein			COG3271	Predicted double-glycine leader peptidase, C39-like (CLD) domain (C39G) (PUBMED:27279651)	PF03412	Peptidase C39 family
83	GC_00000002	Core_Genome	BA3A_75M_1	94537	8	43	10	0	0.649486	0.85675	U	Intracellular trafficking, secretion, and vesicular transport			K06992	K06992; uncharacterized protein			COG3271	Predicted double-glycine leader peptidase, C39-like (CLD) domain (C39G) (PUBMED:27279651)	PF03412	Peptidase C39 family
84	GC_00000002	Core_Genome	BA3A_75M_1	69379	8	43	10	0	0.649486	0.85675	U	Intracellular trafficking, secretion, and vesicular transport							COG3271	Predicted double-glycine leader peptidase, C39-like (CLD) domain (C39G) (PUBMED:27279651)	PF03412	Peptidase C39 family
85	GC_00000002	Core_Genome	BA3A_75M_1	42542	8	43	10	0	0.649486	0.85675	U	Intracellular trafficking, secretion, and vesicular transport			K06992	K06992; uncharacterized protein			COG3271	Predicted double-glycine leader peptidase, C39-like (CLD) domain (C39G) (PUBMED:27279651)	PF03412	Peptidase C39 family
86	GC_00000002	Core_Genome	BA3A_75M_1	42567	8	43	10	0	0.649486	0.85675	U	Intracellular trafficking, secretion, and vesicular transport			K06992	K06992; uncharacterized protein			COG3271	Predicted double-glycine leader peptidase, C39-like (CLD) domain (C39G) (PUBMED:27279651)	PF03412	Peptidase C39 family
87	GC_00000002	Core_Genome	BA3A_75M_1	138038	8	43	10	0	0.649486	0.85675	U	Intracellular trafficking, secretion, and vesicular transport			K06992	K06992; uncharacterized protein			COG3271	Predicted double-glycine leader peptidase, C39-like (CLD) domain (C39G) (PUBMED:27279651)	PF03412	Peptidase C39 family
88	GC_00000002	Core_Genome	BA3A_75M_1	138041	8	43	10	0	0.649486	0.85675	U	Intracellular trafficking, secretion, and vesicular transport			K06992	K06992; uncharacterized protein			COG3271	Predicted double-glycine leader peptidase, C39-like (CLD) domain (C39G) (PUBMED:27279651)	PF03412	Peptidase C39 family
89	GC_00000002	Core_Genome	BA3A_75M_1	42565	8	43	10	0	0.649486	0.85675	U	Intracellular trafficking, secretion, and vesicular transport			K06992	K06992; uncharacterized protein			COG3271	Predicted double-glycine leader peptidase, C39-like (CLD) domain (C39G) (PUBMED:27279651)	PF03412	Peptidase C39 family
90	GC_00000002	Core_Genome	BA3A_75M_2	144931	8	43	10	0	0.649486	0.85675	U	Intracellular trafficking, secretion, and vesicular transport			K06992	K06992; uncharacterized protein			COG3271	Predicted double-glycine leader peptidase, C39-like (CLD) domain (C39G) (PUBMED:27279651)	PF03412	Peptidase C39 family
91	GC_00000002	Core_Genome	NSHQ14_9_30M	81894	8	43	10	0	0.649486	0.85675	U	Intracellular trafficking, secretion, and vesicular transport							COG3271	Predicted double-glycine leader peptidase, C39-like (CLD) domain (C39G) (PUBMED:27279651)	PF03412	Peptidase C39 family
92	GC_00000002	Core_Genome	NSHQ14_9_30M	156452	8	43	10	0	0.649486	0.85675	U	Intracellular trafficking, secretion, and vesicular transport							COG3271	Predicted double-glycine leader peptidase, C39-like (CLD) domain (C39G) (PUBMED:27279651)	PF03412	Peptidase C39 family
93	GC_00000002	Core_Genome	NSHQ14_9_30M	69922	8	43	10	0	0.649486	0.85675	U	Intracellular trafficking, secretion, and vesicular transport			K06992	K06992; uncharacterized protein			COG3271	Predicted double-glycine leader peptidase, C39-like (CLD) domain (C39G) (PUBMED:27279651)	PF03412	Peptidase C39 family
94	GC_00000002	Core_Genome	NSHQ14_9_30M	81920	8	43	10	0	0.649486	0.85675	U	Intracellular trafficking, secretion, and vesicular transport							COG3271	Predicted double-glycine leader peptidase, C39-like (CLD) domain (C39G) (PUBMED:27279651)	PF03412	Peptidase C39 family
95	GC_00000002	Core_Genome	NSHQ14_9_30M	260351	8	43	10	0	0.649486	0.85675	U	Intracellular trafficking, secretion, and vesicular transport							COG3271	Predicted double-glycine leader peptidase, C39-like (CLD) domain (C39G) (PUBMED:27279651)	PF03412	Peptidase C39 family
96	GC_00000002	Core_Genome	WAB188_50M	336107	8	43	10	0	0.649486	0.85675	U	Intracellular trafficking, secretion, and vesicular transport			K06992	K06992; uncharacterized protein			COG3271	Predicted double-glycine leader peptidase, C39-like (CLD) domain (C39G) (PUBMED:27279651)	PF03412	Peptidase C39 family
97	GC_00000002	Core_Genome	WAB188_50M	62745	8	43	10	0	0.649486	0.85675	U	Intracellular trafficking, secretion, and vesicular transport			K06992	K06992; uncharacterized protein			COG3271	Predicted double-glycine leader peptidase, C39-like (CLD) domain (C39G) (PUBMED:27279651)	PF03412	Peptidase C39 family
98	GC_00000002	Core_Genome	WAB188_50M	21714	8	43	10	0	0.649486	0.85675	U	Intracellular trafficking, secretion, and vesicular transport							COG3271	Predicted double-glycine leader peptidase, C39-like (CLD) domain (C39G) (PUBMED:27279651)	PF03412	Peptidase C39 family
99	GC_00000002	Core_Genome	WAB188_50M	62676	8	43	10	0	0.649486	0.85675	U	Intracellular trafficking, secretion, and vesicular transport			K06992	K06992; uncharacterized protein			COG3271	Predicted double-glycine leader peptidase, C39-like (CLD) domain (C39G) (PUBMED:27279651)	PF03412	Peptidase C39 family
100	GC_00000002	Core_Genome	WAB188_50M	81764	8	43	10	0	0.649486	0.85675	U	Intracellular trafficking, secretion, and vesicular transport			K06992	K06992; uncharacterized protein			COG3271	Predicted double-glycine leader peptidase, C39-like (CLD) domain (C39G) (PUBMED:27279651)	PF03412	Peptidase C39 family
101	GC_00000002	Core_Genome	WAB188_50M	62678	8	43	10	0	0.649486	0.85675	U	Intracellular trafficking, secretion, and vesicular transport			K06992	K06992; uncharacterized protein			COG3271	Predicted double-glycine leader peptidase, C39-like (CLD) domain (C39G) (PUBMED:27279651)	PF03412	Peptidase C39 family
102	GC_00000002	Core_Genome	WAB188_50M	62703	8	43	10	0	0.649486	0.85675	P	Inorganic ion transport and metabolism	SSF51126	Pectin lyase-like			TIGR03804	para_beta_helix: parallel beta-helix repeat	COG2372	Copper-binding protein CopC (methionine-rich) (CopC) (PDB:1IX2)	PF03412	Peptidase C39 family
103	GC_00000003	Core_Genome	BA3A_100M_1	26272	8	39	11	0	0.999763	0.822618
104	GC_00000003	Core_Genome	BA3A_100M_1	31480	8	39	11	0	0.999763	0.822618
105	GC_00000003	Core_Genome	BA3A_100M_1	46118	8	39	11	0	0.999763	0.822618
106	GC_00000003	Core_Genome	BA3A_100M_1	46122	8	39	11	0	0.999763	0.822618
107	GC_00000003	Core_Genome	BA3A_100M_1	62185	8	39	11	0	0.999763	0.822618
108	GC_00000003	Core_Genome	BA3A_100M_1	66834	8	39	11	0	0.999763	0.822618
109	GC_00000003	Core_Genome	BA3A_100M_1	54850	8	39	11	0	0.999763	0.822618
110	GC_00000003	Core_Genome	BA3A_100M_1	26251	8	39	11	0	0.999763	0.822618
111	GC_00000003	Core_Genome	BA3A_100M_1	38578	8	39	11	0	0.999763	0.822618
112	GC_00000003	Core_Genome	BA3A_100M_1	40058	8	39	11	0	0.999763	0.822618
113	GC_00000003	Core_Genome	BA3A_100M_2	44316	8	39	11	0	0.999763	0.822618
114	GC_00000003	Core_Genome	BA3A_275M_1	37701	8	39	11	0	0.999763	0.822618
115	GC_00000003	Core_Genome	BA3A_275M_1	37705	8	39	11	0	0.999763	0.822618
116	GC_00000003	Core_Genome	BA3A_275M_1	54757	8	39	11	0	0.999763	0.822618
117	GC_00000003	Core_Genome	BA3A_275M_1	59790	8	39	11	0	0.999763	0.822618
118	GC_00000003	Core_Genome	BA3A_275M_1	47482	8	39	11	0	0.999763	0.822618
119	GC_00000003	Core_Genome	BA3A_275M_1	25745	8	39	11	0	0.999763	0.822618	V	Defense mechanisms	SSF46689	Homeodomain-like					COG3415	CRISPR-associated protein Csa3, CARF domain (Csa3) (PDB:2WTE) (PUBMED:21093452)	PF13565	Homeodomain-like domain	COG3415	CRISPR-Cas system
120	GC_00000003	Core_Genome	BA3A_275M_2	22640	8	39	11	0	0.999763	0.822618
121	GC_00000003	Core_Genome	BA3A_275M_2	22619	8	39	11	0	0.999763	0.822618
122	GC_00000003	Core_Genome	BA3A_275M_2	30633	8	39	11	0	0.999763	0.822618
123	GC_00000003	Core_Genome	BA3A_275M_2	35864	8	39	11	0	0.999763	0.822618
124	GC_00000003	Core_Genome	BA3A_75M_1	218374	8	39	11	0	0.999763	0.822618
125	GC_00000003	Core_Genome	BA3A_75M_1	218377	8	39	11	0	0.999763	0.822618
126	GC_00000003	Core_Genome	BA3A_75M_1	223168	8	39	11	0	0.999763	0.822618
127	GC_00000003	Core_Genome	BA3A_75M_2	136210	8	39	11	0	0.999763	0.822618
128	GC_00000003	Core_Genome	BA3A_75M_2	136189	8	39	11	0	0.999763	0.822618
129	GC_00000003	Core_Genome	BA3A_75M_2	184875	8	39	11	0	0.999763	0.822618
130	GC_00000003	Core_Genome	NSHQ14_9_30M	81883	8	39	11	0	0.999763	0.822618
131	GC_00000003	Core_Genome	NSHQ14_9_30M	61906	8	39	11	0	0.999763	0.822618
132	GC_00000003	Core_Genome	NSHQ14_9_30M	156423	8	39	11	0	0.999763	0.822618
133	GC_00000003	Core_Genome	NSHQ14_9_30M	156426	8	39	11	0	0.999763	0.822618
134	GC_00000003	Core_Genome	NSHQ14_9_30M	218404	8	39	11	0	0.999763	0.822618
135	GC_00000003	Core_Genome	NSHQ14_9_30M	232685	8	39	11	0	0.999763	0.822618
136	GC_00000003	Core_Genome	NSHQ14_9_30M	195214	8	39	11	0	0.999763	0.822618
137	GC_00000003	Core_Genome	NSHQ14_9_30M	61885	8	39	11	0	0.999763	0.822618
138	GC_00000003	Core_Genome	NSHQ14_9_30M	116685	8	39	11	0	0.999763	0.822618
139	GC_00000003	Core_Genome	NSHQ14_9_30M	125544	8	39	11	0	0.999763	0.822618
140	GC_00000003	Core_Genome	NSHQ14_9_30M	147986	8	39	11	0	0.999763	0.822618
141	GC_00000003	Core_Genome	WAB188_50M	1062880	8	39	11	0	0.999763	0.822618	X|V	Mobilome: prophages, transposons|Defense mechanisms	SSF46689	Homeodomain-like					COG3335|COG3415	Transposase|CRISPR-associated protein Csa3, CARF domain (Csa3) (PDB:2WTE) (PUBMED:21093452)	PF13565	Homeodomain-like domain	COG3335|COG3415	CRISPR-Cas system
142	GC_00000004	Core_Genome	BA3A_100M_1	25839	8	32	6	0	0.717521	0.681418	P	Inorganic ion transport and metabolism	SSF161098	MetI-like	K02038	pstA; phosphate transport system permease protein	TIGR00974	3a0107s02c: phosphate ABC transporter, permease protein PstA	COG0581	ABC-type phosphate transport system, permease component (PstA)	PF00528	Binding-protein-dependent transport system inner membrane component
143	GC_00000004	Core_Genome	BA3A_100M_1	25842	8	32	6	0	0.717521	0.681418	P	Inorganic ion transport and metabolism	SSF161098	MetI-like	K02038	pstA; phosphate transport system permease protein	TIGR00974	3a0107s02c: phosphate ABC transporter, permease protein PstA	COG0581	ABC-type phosphate transport system, permease component (PstA)	PF00528	Binding-protein-dependent transport system inner membrane component
144	GC_00000004	Core_Genome	BA3A_100M_1	25841	8	32	6	0	0.717521	0.681418	P	Inorganic ion transport and metabolism	SSF161098	MetI-like	K02037	pstC; phosphate transport system permease protein	TIGR02138	phosphate_pstC: phosphate ABC transporter, permease protein PstC	COG0573	ABC-type phosphate transport system, permease component (PstC)	PF00528	Binding-protein-dependent transport system inner membrane component
145	GC_00000004	Core_Genome	BA3A_100M_1	25838	8	32	6	0	0.717521	0.681418	P	Inorganic ion transport and metabolism	SSF161098	MetI-like	K02037	pstC; phosphate transport system permease protein	TIGR02138	phosphate_pstC: phosphate ABC transporter, permease protein PstC	COG0573	ABC-type phosphate transport system, permease component (PstC)	PF00528	Binding-protein-dependent transport system inner membrane component
146	GC_00000004	Core_Genome	BA3A_100M_2	7579	8	32	6	0	0.717521	0.681418	P	Inorganic ion transport and metabolism	SSF161098	MetI-like	K02038	pstA; phosphate transport system permease protein	TIGR00974	3a0107s02c: phosphate ABC transporter, permease protein PstA	COG0581	ABC-type phosphate transport system, permease component (PstA)	PF00528	Binding-protein-dependent transport system inner membrane component
147	GC_00000004	Core_Genome	BA3A_100M_2	9187	8	32	6	0	0.717521	0.681418	P	Inorganic ion transport and metabolism	SSF161098	MetI-like	K02038	pstA; phosphate transport system permease protein	TIGR00974	3a0107s02c: phosphate ABC transporter, permease protein PstA	COG0581	ABC-type phosphate transport system, permease component (PstA)	PF00528	Binding-protein-dependent transport system inner membrane component
148	GC_00000004	Core_Genome	BA3A_100M_2	7578	8	32	6	0	0.717521	0.681418	P	Inorganic ion transport and metabolism	SSF161098	MetI-like	K02037	pstC; phosphate transport system permease protein	TIGR02138	phosphate_pstC: phosphate ABC transporter, permease protein PstC	COG0573	ABC-type phosphate transport system, permease component (PstC)	PF00528	Binding-protein-dependent transport system inner membrane component
149	GC_00000004	Core_Genome	BA3A_100M_2	9186	8	32	6	0	0.717521	0.681418	P	Inorganic ion transport and metabolism	SSF161098	MetI-like	K02037	pstC; phosphate transport system permease protein	TIGR02138	phosphate_pstC: phosphate ABC transporter, permease protein PstC	COG0573	ABC-type phosphate transport system, permease component (PstC)	PF00528	Binding-protein-dependent transport system inner membrane component
150	GC_00000004	Core_Genome	BA3A_275M_1	9940	8	32	6	0	0.717521	0.681418	P	Inorganic ion transport and metabolism	SSF161098	MetI-like	K02038	pstA; phosphate transport system permease protein	TIGR00974	3a0107s02c: phosphate ABC transporter, permease protein PstA	COG0581	ABC-type phosphate transport system, permease component (PstA)	PF00528	Binding-protein-dependent transport system inner membrane component
151	GC_00000004	Core_Genome	BA3A_275M_1	6305	8	32	6	0	0.717521	0.681418	P	Inorganic ion transport and metabolism	SSF161098	MetI-like	K02038	pstA; phosphate transport system permease protein	TIGR00974	3a0107s02c: phosphate ABC transporter, permease protein PstA	COG0581	ABC-type phosphate transport system, permease component (PstA)	PF00528	Binding-protein-dependent transport system inner membrane component
152	GC_00000004	Core_Genome	BA3A_275M_1	9941	8	32	6	0	0.717521	0.681418	P	Inorganic ion transport and metabolism	SSF161098	MetI-like	K02037	pstC; phosphate transport system permease protein	TIGR02138	phosphate_pstC: phosphate ABC transporter, permease protein PstC	COG0573	ABC-type phosphate transport system, permease component (PstC)	PF00528	Binding-protein-dependent transport system inner membrane component
153	GC_00000004	Core_Genome	BA3A_275M_1	6306	8	32	6	0	0.717521	0.681418	P	Inorganic ion transport and metabolism	SSF161098	MetI-like	K02037	pstC; phosphate transport system permease protein	TIGR02138	phosphate_pstC: phosphate ABC transporter, permease protein PstC	COG0573	ABC-type phosphate transport system, permease component (PstC)	PF00528	Binding-protein-dependent transport system inner membrane component
154	GC_00000004	Core_Genome	BA3A_275M_2	22230	8	32	6	0	0.717521	0.681418	P	Inorganic ion transport and metabolism	SSF161098	MetI-like	K02038	pstA; phosphate transport system permease protein			COG0581	ABC-type phosphate transport system, permease component (PstA)	PF00528	Binding-protein-dependent transport system inner membrane component
155	GC_00000004	Core_Genome	BA3A_275M_2	22233	8	32	6	0	0.717521	0.681418	P	Inorganic ion transport and metabolism	SSF161098	MetI-like	K02038	pstA; phosphate transport system permease protein			COG0581	ABC-type phosphate transport system, permease component (PstA)	PF00528	Binding-protein-dependent transport system inner membrane component
156	GC_00000004	Core_Genome	BA3A_275M_2	22232	8	32	6	0	0.717521	0.681418	P	Inorganic ion transport and metabolism	SSF161098	MetI-like	K02037	pstC; phosphate transport system permease protein	TIGR02138	phosphate_pstC: phosphate ABC transporter, permease protein PstC	COG0573	ABC-type phosphate transport system, permease component (PstC)	PF00528	Binding-protein-dependent transport system inner membrane component
157	GC_00000004	Core_Genome	BA3A_275M_2	22229	8	32	6	0	0.717521	0.681418	P	Inorganic ion transport and metabolism	SSF161098	MetI-like	K02037	pstC; phosphate transport system permease protein	TIGR02138	phosphate_pstC: phosphate ABC transporter, permease protein PstC	COG0573	ABC-type phosphate transport system, permease component (PstC)	PF00528	Binding-protein-dependent transport system inner membrane component
158	GC_00000004	Core_Genome	BA3A_75M_1	52866	8	32	6	0	0.717521	0.681418	P	Inorganic ion transport and metabolism	SSF161098	MetI-like	K02038	pstA; phosphate transport system permease protein	TIGR00974	3a0107s02c: phosphate ABC transporter, permease protein PstA	COG0581	ABC-type phosphate transport system, permease component (PstA)	PF00528	Binding-protein-dependent transport system inner membrane component
159	GC_00000004	Core_Genome	BA3A_75M_1	59076	8	32	6	0	0.717521	0.681418	P	Inorganic ion transport and metabolism	SSF161098	MetI-like	K02038	pstA; phosphate transport system permease protein	TIGR00974	3a0107s02c: phosphate ABC transporter, permease protein PstA	COG0581	ABC-type phosphate transport system, permease component (PstA)	PF00528	Binding-protein-dependent transport system inner membrane component
160	GC_00000004	Core_Genome	BA3A_75M_1	52867	8	32	6	0	0.717521	0.681418	P	Inorganic ion transport and metabolism	SSF161098	MetI-like	K02037	pstC; phosphate transport system permease protein	TIGR02138	phosphate_pstC: phosphate ABC transporter, permease protein PstC	COG0573	ABC-type phosphate transport system, permease component (PstC)	PF00528	Binding-protein-dependent transport system inner membrane component
161	GC_00000004	Core_Genome	BA3A_75M_1	59075	8	32	6	0	0.717521	0.681418	P	Inorganic ion transport and metabolism	SSF161098	MetI-like	K02037	pstC; phosphate transport system permease protein	TIGR02138	phosphate_pstC: phosphate ABC transporter, permease protein PstC	COG0573	ABC-type phosphate transport system, permease component (PstC)	PF00528	Binding-protein-dependent transport system inner membrane component
162	GC_00000004	Core_Genome	BA3A_75M_2	130720	8	32	6	0	0.717521	0.681418	P	Inorganic ion transport and metabolism	SSF161098	MetI-like	K02038	pstA; phosphate transport system permease protein			COG0581	ABC-type phosphate transport system, permease component (PstA)
163	GC_00000004	Core_Genome	BA3A_75M_2	130724	8	32	6	0	0.717521	0.681418	P	Inorganic ion transport and metabolism	SSF161098	MetI-like	K02038	pstA; phosphate transport system permease protein			COG0581	ABC-type phosphate transport system, permease component (PstA)
164	GC_00000004	Core_Genome	BA3A_75M_2	130719	8	32	6	0	0.717521	0.681418	P	Inorganic ion transport and metabolism	SSF161098	MetI-like	K02038	pstA; phosphate transport system permease protein			COG0581	ABC-type phosphate transport system, permease component (PstA)	PF00528	Binding-protein-dependent transport system inner membrane component
165	GC_00000004	Core_Genome	BA3A_75M_2	130723	8	32	6	0	0.717521	0.681418	P	Inorganic ion transport and metabolism	SSF161098	MetI-like	K02038	pstA; phosphate transport system permease protein			COG0581	ABC-type phosphate transport system, permease component (PstA)	PF00528	Binding-protein-dependent transport system inner membrane component
166	GC_00000004	Core_Genome	BA3A_75M_2	130721	8	32	6	0	0.717521	0.681418	P	Inorganic ion transport and metabolism	SSF161098	MetI-like	K02037	pstC; phosphate transport system permease protein	TIGR02138	phosphate_pstC: phosphate ABC transporter, permease protein PstC	COG0573	ABC-type phosphate transport system, permease component (PstC)	PF00528	Binding-protein-dependent transport system inner membrane component
167	GC_00000004	Core_Genome	BA3A_75M_2	130725	8	32	6	0	0.717521	0.681418	P	Inorganic ion transport and metabolism	SSF161098	MetI-like	K02037	pstC; phosphate transport system permease protein	TIGR02138	phosphate_pstC: phosphate ABC transporter, permease protein PstC	COG0573	ABC-type phosphate transport system, permease component (PstC)	PF00528	Binding-protein-dependent transport system inner membrane component
168	GC_00000004	Core_Genome	NSHQ14_9_30M	57441	8	32	6	0	0.717521	0.681418	P|P	Inorganic ion transport and metabolism|Inorganic ion transport and metabolism	SSF161098	MetI-like			TIGR02138	phosphate_pstC: phosphate ABC transporter, permease protein PstC	COG0573|COG0581	ABC-type phosphate transport system, permease component (PstC)|ABC-type phosphate transport system, permease component (PstA)	PF00528	Binding-protein-dependent transport system inner membrane component
169	GC_00000004	Core_Genome	NSHQ14_9_30M	57439	8	32	6	0	0.717521	0.681418	P|P	Inorganic ion transport and metabolism|Inorganic ion transport and metabolism	SSF161098	MetI-like			TIGR02138	phosphate_pstC: phosphate ABC transporter, permease protein PstC	COG0573|COG0581	ABC-type phosphate transport system, permease component (PstC)|ABC-type phosphate transport system, permease component (PstA)	PF00528	Binding-protein-dependent transport system inner membrane component
170	GC_00000004	Core_Genome	WAB188_50M	119788	8	32	6	0	0.717521	0.681418	P	Inorganic ion transport and metabolism	SSF161098	MetI-like	K02038	pstA; phosphate transport system permease protein	TIGR00974	3a0107s02c: phosphate ABC transporter, permease protein PstA	COG0581	ABC-type phosphate transport system, permease component (PstA)	PF00528	Binding-protein-dependent transport system inner membrane component
171	GC_00000004	Core_Genome	WAB188_50M	30300	8	32	6	0	0.717521	0.681418	P	Inorganic ion transport and metabolism	SSF161098	MetI-like	K02038	pstA; phosphate transport system permease protein	TIGR00974	3a0107s02c: phosphate ABC transporter, permease protein PstA	COG0581	ABC-type phosphate transport system, permease component (PstA)	PF00528	Binding-protein-dependent transport system inner membrane component
172	GC_00000004	Core_Genome	WAB188_50M	119789	8	32	6	0	0.717521	0.681418	P	Inorganic ion transport and metabolism	SSF161098	MetI-like	K02037	pstC; phosphate transport system permease protein	TIGR02138	phosphate_pstC: phosphate ABC transporter, permease protein PstC	COG0573	ABC-type phosphate transport system, permease component (PstC)	PF00528	Binding-protein-dependent transport system inner membrane component
173	GC_00000004	Core_Genome	WAB188_50M	30301	8	32	6	0	0.717521	0.681418	P	Inorganic ion transport and metabolism	SSF161098	MetI-like	K02037	pstC; phosphate transport system permease protein	TIGR02138	phosphate_pstC: phosphate ABC transporter, permease protein PstC	COG0573	ABC-type phosphate transport system, permease component (PstC)	PF00528	Binding-protein-dependent transport system inner membrane component
174	GC_00000005	Core_Genome	BA3A_100M_1	47646	8	31	5	0	0.774024	0.695931
175	GC_00000005	Core_Genome	BA3A_100M_1	24203	8	31	5	0	0.774024	0.695931
176	GC_00000005	Core_Genome	BA3A_100M_1	28493	8	31	5	0	0.774024	0.695931
177	GC_00000005	Core_Genome	BA3A_100M_1	24202	8	31	5	0	0.774024	0.695931
178	GC_00000005	Core_Genome	BA3A_100M_2	2464	8	31	5	0	0.774024	0.695931
179	GC_00000005	Core_Genome	BA3A_100M_2	9246	8	31	5	0	0.774024	0.695931
180	GC_00000005	Core_Genome	BA3A_100M_2	54027	8	31	5	0	0.774024	0.695931
181	GC_00000005	Core_Genome	BA3A_100M_2	10757	8	31	5	0	0.774024	0.695931
182	GC_00000005	Core_Genome	BA3A_275M_1	5325	8	31	5	0	0.774024	0.695931
183	GC_00000005	Core_Genome	BA3A_275M_1	26707	8	31	5	0	0.774024	0.695931
184	GC_00000005	Core_Genome	BA3A_275M_1	45897	8	31	5	0	0.774024	0.695931
185	GC_00000005	Core_Genome	BA3A_275M_1	9450	8	31	5	0	0.774024	0.695931
186	GC_00000005	Core_Genome	BA3A_275M_2	39070	8	31	5	0	0.774024	0.695931
187	GC_00000005	Core_Genome	BA3A_275M_2	20978	8	31	5	0	0.774024	0.695931
188	GC_00000005	Core_Genome	BA3A_275M_2	23727	8	31	5	0	0.774024	0.695931
189	GC_00000005	Core_Genome	BA3A_275M_2	20977	8	31	5	0	0.774024	0.695931
190	GC_00000005	Core_Genome	BA3A_75M_1	40642	8	31	5	0	0.774024	0.695931
191	GC_00000005	Core_Genome	BA3A_75M_1	105611	8	31	5	0	0.774024	0.695931
192	GC_00000005	Core_Genome	BA3A_75M_1	69389	8	31	5	0	0.774024	0.695931
193	GC_00000005	Core_Genome	BA3A_75M_2	223916	8	31	5	0	0.774024	0.695931
194	GC_00000005	Core_Genome	BA3A_75M_2	127866	8	31	5	0	0.774024	0.695931
195	GC_00000005	Core_Genome	BA3A_75M_2	143440	8	31	5	0	0.774024	0.695931
196	GC_00000005	Core_Genome	BA3A_75M_2	127867	8	31	5	0	0.774024	0.695931
197	GC_00000005	Core_Genome	NSHQ14_9_30M	163140	8	31	5	0	0.774024	0.695931
198	GC_00000005	Core_Genome	NSHQ14_9_30M	190094	8	31	5	0	0.774024	0.695931
199	GC_00000005	Core_Genome	NSHQ14_9_30M	55198	8	31	5	0	0.774024	0.695931
200	GC_00000005	Core_Genome	NSHQ14_9_30M	68771	8	31	5	0	0.774024	0.695931
201	GC_00000005	Core_Genome	NSHQ14_9_30M	55197	8	31	5	0	0.774024	0.695931
202	GC_00000005	Core_Genome	WAB188_50M	15695	8	31	5	0	0.774024	0.695931
203	GC_00000005	Core_Genome	WAB188_50M	30239	8	31	5	0	0.774024	0.695931
204	GC_00000005	Core_Genome	WAB188_50M	21707	8	31	5	0	0.774024	0.695931
205	GC_00000006		BA3A_100M_1	22737	6	29	7	0	0.842022	0.812344
206	GC_00000006		BA3A_100M_1	36402	6	29	7	0	0.842022	0.812344
207	GC_00000006		BA3A_100M_1	36178	6	29	7	0	0.842022	0.812344
208	GC_00000006		BA3A_100M_1	40546	6	29	7	0	0.842022	0.812344
209	GC_00000006		BA3A_100M_1	24187	6	29	7	0	0.842022	0.812344
210	GC_00000006		BA3A_100M_1	46570	6	29	7	0	0.842022	0.812344
211	GC_00000006		BA3A_100M_1	84391	6	29	7	0	0.842022	0.812344	V	Defense mechanisms	SSF46689	Homeodomain-like					COG3415	CRISPR-associated protein Csa3, CARF domain (Csa3) (PDB:2WTE) (PUBMED:21093452)	PF13565	Homeodomain-like domain	COG3415	CRISPR-Cas system
212	GC_00000006		BA3A_275M_1	29177	6	29	7	0	0.842022	0.812344
213	GC_00000006		BA3A_275M_1	67849	6	29	7	0	0.842022	0.812344
214	GC_00000006		BA3A_275M_1	80396	6	29	7	0	0.842022	0.812344	V	Defense mechanisms	SSF46689	Homeodomain-like					COG3415	CRISPR-associated protein Csa3, CARF domain (Csa3) (PDB:2WTE) (PUBMED:21093452)	PF13565	Homeodomain-like domain	COG3415	CRISPR-Cas system
215	GC_00000006		BA3A_275M_2	19824	6	29	7	0	0.842022	0.812344
216	GC_00000006		BA3A_275M_2	29030	6	29	7	0	0.842022	0.812344
217	GC_00000006		BA3A_275M_2	32439	6	29	7	0	0.842022	0.812344
218	GC_00000006		BA3A_275M_2	20962	6	29	7	0	0.842022	0.812344
219	GC_00000006		BA3A_275M_2	38105	6	29	7	0	0.842022	0.812344
220	GC_00000006		BA3A_75M_2	176787	6	29	7	0	0.842022	0.812344
221	GC_00000006		BA3A_75M_2	122219	6	29	7	0	0.842022	0.812344
222	GC_00000006		BA3A_75M_2	175575	6	29	7	0	0.842022	0.812344
223	GC_00000006		BA3A_75M_2	194311	6	29	7	0	0.842022	0.812344
224	GC_00000006		BA3A_75M_2	127882	6	29	7	0	0.842022	0.812344
225	GC_00000006		BA3A_75M_2	219913	6	29	7	0	0.842022	0.812344
226	GC_00000006		NSHQ14_9_30M	106237	6	29	7	0	0.842022	0.812344
227	GC_00000006		NSHQ14_9_30M	50404	6	29	7	0	0.842022	0.812344
228	GC_00000006		NSHQ14_9_30M	104804	6	29	7	0	0.842022	0.812344
229	GC_00000006		NSHQ14_9_30M	128009	6	29	7	0	0.842022	0.812344
230	GC_00000006		NSHQ14_9_30M	55182	6	29	7	0	0.842022	0.812344
231	GC_00000006		NSHQ14_9_30M	158264	6	29	7	0	0.842022	0.812344
232	GC_00000006		NSHQ14_9_30M	282397	6	29	7	0	0.842022	0.812344	V	Defense mechanisms	SSF46689	Homeodomain-like					COG3415	CRISPR-associated protein Csa3, CARF domain (Csa3) (PDB:2WTE) (PUBMED:21093452)	PF13565	Homeodomain-like domain	COG3415	CRISPR-Cas system
233	GC_00000006		WAB188_50M	1209045	6	29	7	0	0.842022	0.812344	V	Defense mechanisms	SSF46689	Homeodomain-like					COG3415	CRISPR-associated protein Csa3, CARF domain (Csa3) (PDB:2WTE) (PUBMED:21093452)	PF13565	Homeodomain-like domain	COG3415	CRISPR-Cas system
234	GC_00000007		BA3A_100M_1	29947	5	28	8	0	1	0.958429
235	GC_00000007		BA3A_100M_1	37903	5	28	8	0	1	0.958429
236	GC_00000007		BA3A_100M_1	31503	5	28	8	0	1	0.958429
237	GC_00000007		BA3A_100M_1	48953	5	28	8	0	1	0.958429
238	GC_00000007		BA3A_100M_1	77857	5	28	8	0	1	0.958429
239	GC_00000007		BA3A_100M_1	77859	5	28	8	0	1	0.958429
240	GC_00000007		BA3A_100M_1	26614	5	28	8	0	1	0.958429
241	GC_00000007		BA3A_100M_1	29937	5	28	8	0	1	0.958429
242	GC_00000007		BA3A_275M_1	25912	5	28	8	0	1	0.958429
243	GC_00000007		BA3A_275M_1	72821	5	28	8	0	1	0.958429
244	GC_00000007		BA3A_275M_1	72823	5	28	8	0	1	0.958429
245	GC_00000007		BA3A_275M_2	30189	5	28	8	0	1	0.958429
246	GC_00000007		BA3A_275M_2	24828	5	28	8	0	1	0.958429
247	GC_00000007		BA3A_275M_2	31370	5	28	8	0	1	0.958429
248	GC_00000007		BA3A_275M_2	40447	5	28	8	0	1	0.958429
249	GC_00000007		BA3A_275M_2	22870	5	28	8	0	1	0.958429
250	GC_00000007		BA3A_275M_2	24838	5	28	8	0	1	0.958429
251	GC_00000007		BA3A_75M_2	182627	5	28	8	0	1	0.958429
252	GC_00000007		BA3A_75M_2	188833	5	28	8	0	1	0.958429
253	GC_00000007		BA3A_75M_2	124049	5	28	8	0	1	0.958429
254	GC_00000007		NSHQ14_9_30M	113620	5	28	8	0	1	0.958429
255	GC_00000007		NSHQ14_9_30M	74227	5	28	8	0	1	0.958429
256	GC_00000007		NSHQ14_9_30M	81922	5	28	8	0	1	0.958429
257	GC_00000007		NSHQ14_9_30M	169116	5	28	8	0	1	0.958429
258	GC_00000007		NSHQ14_9_30M	265435	5	28	8	0	1	0.958429
259	GC_00000007		NSHQ14_9_30M	265437	5	28	8	0	1	0.958429
260	GC_00000007		NSHQ14_9_30M	52357	5	28	8	0	1	0.958429
261	GC_00000007		NSHQ14_9_30M	74217	5	28	8	0	1	0.958429
262	GC_00000008		BA3A_100M_1	85008	5	25	9	0	0.487127	0.750872
263	GC_00000008		BA3A_100M_1	53797	5	25	9	0	0.487127	0.750872	U	Intracellular trafficking, secretion, and vesicular transport	SSF82171	DPP6 N-terminal domain-like					COG0823	Periplasmic component TolB of the Tol biopolymer transport system (TolB) (PDB:1C5K)	PF07676	WD40-like Beta Propeller Repeat
264	GC_00000008		BA3A_100M_2	11322	5	25	9	0	0.487127	0.750872
265	GC_00000008		BA3A_100M_2	9812	5	25	9	0	0.487127	0.750872	U	Intracellular trafficking, secretion, and vesicular transport	SSF82171	DPP6 N-terminal domain-like					COG0823	Periplasmic component TolB of the Tol biopolymer transport system (TolB) (PDB:1C5K)	PF07676	WD40-like Beta Propeller Repeat
266	GC_00000008		BA3A_100M_2	15605	5	25	9	0	0.487127	0.750872
267	GC_00000008		BA3A_100M_2	10665	5	25	9	0	0.487127	0.750872	U|S	Intracellular trafficking, secretion, and vesicular transport|Function unknown	SSF82171	DPP6 N-terminal domain-like					COG0823|COG5276	Periplasmic component TolB of the Tol biopolymer transport system (TolB) (PDB:1C5K)|Uncharacterized secreted protein, contains LVIVD repeats, choice-of-anchor domain	PF07676	WD40-like Beta Propeller Repeat
268	GC_00000008		BA3A_275M_1	19846	5	25	9	0	0.487127	0.750872
269	GC_00000008		BA3A_275M_1	13711	5	25	9	0	0.487127	0.750872	U	Intracellular trafficking, secretion, and vesicular transport	SSF82171	DPP6 N-terminal domain-like					COG0823	Periplasmic component TolB of the Tol biopolymer transport system (TolB) (PDB:1C5K)	PF07676	WD40-like Beta Propeller Repeat
270	GC_00000008		BA3A_275M_1	9513	5	25	9	0	0.487127	0.750872
271	GC_00000008		BA3A_275M_1	14299	5	25	9	0	0.487127	0.750872
272	GC_00000008		BA3A_275M_1	12785	5	25	9	0	0.487127	0.750872	U|S	Intracellular trafficking, secretion, and vesicular transport|Function unknown	SSF82171	DPP6 N-terminal domain-like					COG0823|COG5276	Periplasmic component TolB of the Tol biopolymer transport system (TolB) (PDB:1C5K)|Uncharacterized secreted protein, contains LVIVD repeats, choice-of-anchor domain	PF07676	WD40-like Beta Propeller Repeat
273	GC_00000008		BA3A_275M_1	50405	5	25	9	0	0.487127	0.750872	U	Intracellular trafficking, secretion, and vesicular transport	SSF82171	DPP6 N-terminal domain-like					COG0823	Periplasmic component TolB of the Tol biopolymer transport system (TolB) (PDB:1C5K)	PF07676	WD40-like Beta Propeller Repeat
274	GC_00000008		BA3A_75M_1	122328	5	25	9	0	0.487127	0.750872
275	GC_00000008		BA3A_75M_1	56259	5	25	9	0	0.487127	0.750872	U	Intracellular trafficking, secretion, and vesicular transport	SSF82171	DPP6 N-terminal domain-like					COG0823	Periplasmic component TolB of the Tol biopolymer transport system (TolB) (PDB:1C5K)	PF07676	WD40-like Beta Propeller Repeat
276	GC_00000008		BA3A_75M_1	341129	5	25	9	0	0.487127	0.750872
277	GC_00000008		BA3A_75M_1	91696	5	25	9	0	0.487127	0.750872	U|S	Intracellular trafficking, secretion, and vesicular transport|Function unknown	SSF82171	DPP6 N-terminal domain-like					COG0823|COG5276	Periplasmic component TolB of the Tol biopolymer transport system (TolB) (PDB:1C5K)|Uncharacterized secreted protein, contains LVIVD repeats, choice-of-anchor domain	PF07676	WD40-like Beta Propeller Repeat
278	GC_00000008		WAB188_50M	99476	5	25	9	0	0.487127	0.750872	U	Intracellular trafficking, secretion, and vesicular transport	SSF69304	Tricorn protease N-terminal domain					COG0823	Periplasmic component TolB of the Tol biopolymer transport system (TolB) (PDB:1C5K)	PF07676	WD40-like Beta Propeller Repeat
279	GC_00000008		WAB188_50M	21639	5	25	9	0	0.487127	0.750872	U	Intracellular trafficking, secretion, and vesicular transport	SSF82171	DPP6 N-terminal domain-like					COG0823	Periplasmic component TolB of the Tol biopolymer transport system (TolB) (PDB:1C5K)	PF07676	WD40-like Beta Propeller Repeat
280	GC_00000008		WAB188_50M	384214	5	25	9	0	0.487127	0.750872	U	Intracellular trafficking, secretion, and vesicular transport	SSF82171	DPP6 N-terminal domain-like					COG0823	Periplasmic component TolB of the Tol biopolymer transport system (TolB) (PDB:1C5K)	PF07676	WD40-like Beta Propeller Repeat
281	GC_00000008		WAB188_50M	62479	5	25	9	0	0.487127	0.750872
282	GC_00000008		WAB188_50M	21642	5	25	9	0	0.487127	0.750872			SSF58113	Apolipoprotein A-I
283	GC_00000008		WAB188_50M	21641	5	25	9	0	0.487127	0.750872
284	GC_00000008		WAB188_50M	99475	5	25	9	0	0.487127	0.750872	U|Q	Intracellular trafficking, secretion, and vesicular transport|Secondary metabolites biosynthesis, transport and catabolism							COG0823|COG2931	Periplasmic component TolB of the Tol biopolymer transport system (TolB) (PDB:1C5K)|Ca2+-binding protein, RTX toxin-related (PDB:1AF0) (PUBMED:15135544)	PF07676	WD40-like Beta Propeller Repeat
285	GC_00000008		WAB188_50M	21640	5	25	9	0	0.487127	0.750872					K04257	OLFR; olfactory receptor
286	GC_00000008		WAB188_50M	99474	5	25	9	0	0.487127	0.750872
287	GC_00000009	Core_Genome	BA3A_100M_1	25443	8	23	5	0	0.787399	0.931987	M|D|T	Cell wall/membrane/envelope biogenesis|Cell cycle control, cell division, chromosome partitioning|Signal transduction mechanisms	SSF52540	P-loop containing nucleoside triphosphate hydrolases	K13525	VCP, CDC48; transitional endoplasmic reticulum ATPase	TIGR01243	CDC48: AAA family ATPase, CDC48 subfamily	COG0464	AAA+-type ATPase, SpoVK/Ycf46/Vps4 family (SpoVK) (PDB:3SYL)	PF00004	ATPase family associated with various cellular activities (AAA)
288	GC_00000009	Core_Genome	BA3A_100M_1	28772	8	23	5	0	0.787399	0.931987	M|D|T	Cell wall/membrane/envelope biogenesis|Cell cycle control, cell division, chromosome partitioning|Signal transduction mechanisms	SSF52540	P-loop containing nucleoside triphosphate hydrolases	K13525	VCP, CDC48; transitional endoplasmic reticulum ATPase	TIGR01243	CDC48: AAA family ATPase, CDC48 subfamily	COG0464	AAA+-type ATPase, SpoVK/Ycf46/Vps4 family (SpoVK) (PDB:3SYL)	PF00004	ATPase family associated with various cellular activities (AAA)
289	GC_00000009	Core_Genome	BA3A_100M_1	24499	8	23	5	0	0.787399	0.931987	M|D|T	Cell wall/membrane/envelope biogenesis|Cell cycle control, cell division, chromosome partitioning|Signal transduction mechanisms	SSF52540	P-loop containing nucleoside triphosphate hydrolases	K13525	VCP, CDC48; transitional endoplasmic reticulum ATPase	TIGR01243	CDC48: AAA family ATPase, CDC48 subfamily	COG0464	AAA+-type ATPase, SpoVK/Ycf46/Vps4 family (SpoVK) (PDB:3SYL)	PF00004	ATPase family associated with various cellular activities (AAA)
290	GC_00000009	Core_Genome	BA3A_100M_2	2312	8	23	5	0	0.787399	0.931987	M|D|T	Cell wall/membrane/envelope biogenesis|Cell cycle control, cell division, chromosome partitioning|Signal transduction mechanisms	SSF52540	P-loop containing nucleoside triphosphate hydrolases	K13525	VCP, CDC48; transitional endoplasmic reticulum ATPase	TIGR01243	CDC48: AAA family ATPase, CDC48 subfamily	COG0464	AAA+-type ATPase, SpoVK/Ycf46/Vps4 family (SpoVK) (PDB:3SYL)	PF00004	ATPase family associated with various cellular activities (AAA)
291	GC_00000009	Core_Genome	BA3A_100M_2	4909	8	23	5	0	0.787399	0.931987	M|D|T	Cell wall/membrane/envelope biogenesis|Cell cycle control, cell division, chromosome partitioning|Signal transduction mechanisms	SSF52540	P-loop containing nucleoside triphosphate hydrolases	K13525	VCP, CDC48; transitional endoplasmic reticulum ATPase	TIGR01243	CDC48: AAA family ATPase, CDC48 subfamily	COG0464	AAA+-type ATPase, SpoVK/Ycf46/Vps4 family (SpoVK) (PDB:3SYL)	PF00004	ATPase family associated with various cellular activities (AAA)
292	GC_00000009	Core_Genome	BA3A_100M_2	9203	8	23	5	0	0.787399	0.931987	M|D|T	Cell wall/membrane/envelope biogenesis|Cell cycle control, cell division, chromosome partitioning|Signal transduction mechanisms	SSF52540	P-loop containing nucleoside triphosphate hydrolases	K13525	VCP, CDC48; transitional endoplasmic reticulum ATPase	TIGR01243	CDC48: AAA family ATPase, CDC48 subfamily	COG0464	AAA+-type ATPase, SpoVK/Ycf46/Vps4 family (SpoVK) (PDB:3SYL)	PF00004	ATPase family associated with various cellular activities (AAA)
293	GC_00000009	Core_Genome	BA3A_275M_1	13246	8	23	5	0	0.787399	0.931987	M|D|T	Cell wall/membrane/envelope biogenesis|Cell cycle control, cell division, chromosome partitioning|Signal transduction mechanisms	SSF52540	P-loop containing nucleoside triphosphate hydrolases	K13525	VCP, CDC48; transitional endoplasmic reticulum ATPase	TIGR01243	CDC48: AAA family ATPase, CDC48 subfamily	COG0464	AAA+-type ATPase, SpoVK/Ycf46/Vps4 family (SpoVK) (PDB:3SYL)	PF00004	ATPase family associated with various cellular activities (AAA)
294	GC_00000009	Core_Genome	BA3A_275M_1	13402	8	23	5	0	0.787399	0.931987	M|D|T	Cell wall/membrane/envelope biogenesis|Cell cycle control, cell division, chromosome partitioning|Signal transduction mechanisms	SSF52540	P-loop containing nucleoside triphosphate hydrolases	K13525	VCP, CDC48; transitional endoplasmic reticulum ATPase	TIGR01243	CDC48: AAA family ATPase, CDC48 subfamily	COG0464	AAA+-type ATPase, SpoVK/Ycf46/Vps4 family (SpoVK) (PDB:3SYL)	PF00004	ATPase family associated with various cellular activities (AAA)
295	GC_00000009	Core_Genome	BA3A_275M_1	6289	8	23	5	0	0.787399	0.931987	M|D|T	Cell wall/membrane/envelope biogenesis|Cell cycle control, cell division, chromosome partitioning|Signal transduction mechanisms	SSF52540	P-loop containing nucleoside triphosphate hydrolases	K13525	VCP, CDC48; transitional endoplasmic reticulum ATPase	TIGR01243	CDC48: AAA family ATPase, CDC48 subfamily	COG0464	AAA+-type ATPase, SpoVK/Ycf46/Vps4 family (SpoVK) (PDB:3SYL)	PF00004	ATPase family associated with various cellular activities (AAA)
296	GC_00000009	Core_Genome	BA3A_275M_1	23906	8	23	5	0	0.787399	0.931987	M|D|T	Cell wall/membrane/envelope biogenesis|Cell cycle control, cell division, chromosome partitioning|Signal transduction mechanisms	SSF52540	P-loop containing nucleoside triphosphate hydrolases	K13525	VCP, CDC48; transitional endoplasmic reticulum ATPase	TIGR01243	CDC48: AAA family ATPase, CDC48 subfamily	COG0464	AAA+-type ATPase, SpoVK/Ycf46/Vps4 family (SpoVK) (PDB:3SYL)	PF00004	ATPase family associated with various cellular activities (AAA)
297	GC_00000009	Core_Genome	BA3A_275M_1	21260	8	23	5	0	0.787399	0.931987	M|D|T	Cell wall/membrane/envelope biogenesis|Cell cycle control, cell division, chromosome partitioning|Signal transduction mechanisms	SSF52540	P-loop containing nucleoside triphosphate hydrolases	K13525	VCP, CDC48; transitional endoplasmic reticulum ATPase	TIGR01243	CDC48: AAA family ATPase, CDC48 subfamily	COG0464	AAA+-type ATPase, SpoVK/Ycf46/Vps4 family (SpoVK) (PDB:3SYL)	PF00004	ATPase family associated with various cellular activities (AAA)
298	GC_00000009	Core_Genome	BA3A_275M_2	21969	8	23	5	0	0.787399	0.931987	M|D|T	Cell wall/membrane/envelope biogenesis|Cell cycle control, cell division, chromosome partitioning|Signal transduction mechanisms	SSF52540	P-loop containing nucleoside triphosphate hydrolases	K13525	VCP, CDC48; transitional endoplasmic reticulum ATPase	TIGR01243	CDC48: AAA family ATPase, CDC48 subfamily	COG0464	AAA+-type ATPase, SpoVK/Ycf46/Vps4 family (SpoVK) (PDB:3SYL)	PF00004	ATPase family associated with various cellular activities (AAA)
299	GC_00000009	Core_Genome	BA3A_75M_1	96332	8	23	5	0	0.787399	0.931987	M|D|T	Cell wall/membrane/envelope biogenesis|Cell cycle control, cell division, chromosome partitioning|Signal transduction mechanisms	SSF52540	P-loop containing nucleoside triphosphate hydrolases	K13525	VCP, CDC48; transitional endoplasmic reticulum ATPase	TIGR01243	CDC48: AAA family ATPase, CDC48 subfamily	COG0464	AAA+-type ATPase, SpoVK/Ycf46/Vps4 family (SpoVK) (PDB:3SYL)	PF00004	ATPase family associated with various cellular activities (AAA)
300	GC_00000009	Core_Genome	BA3A_75M_1	51869	8	23	5	0	0.787399	0.931987	M|D|T	Cell wall/membrane/envelope biogenesis|Cell cycle control, cell division, chromosome partitioning|Signal transduction mechanisms	SSF52540	P-loop containing nucleoside triphosphate hydrolases	K13525	VCP, CDC48; transitional endoplasmic reticulum ATPase	TIGR01243	CDC48: AAA family ATPase, CDC48 subfamily	COG0464	AAA+-type ATPase, SpoVK/Ycf46/Vps4 family (SpoVK) (PDB:3SYL)	PF00004	ATPase family associated with various cellular activities (AAA)
301	GC_00000009	Core_Genome	BA3A_75M_1	59092	8	23	5	0	0.787399	0.931987	M|D|T	Cell wall/membrane/envelope biogenesis|Cell cycle control, cell division, chromosome partitioning|Signal transduction mechanisms	SSF52540	P-loop containing nucleoside triphosphate hydrolases	K13525	VCP, CDC48; transitional endoplasmic reticulum ATPase	TIGR01243	CDC48: AAA family ATPase, CDC48 subfamily	COG0464	AAA+-type ATPase, SpoVK/Ycf46/Vps4 family (SpoVK) (PDB:3SYL)	PF00004	ATPase family associated with various cellular activities (AAA)
302	GC_00000009	Core_Genome	BA3A_75M_2	133269	8	23	5	0	0.787399	0.931987	M|D|T	Cell wall/membrane/envelope biogenesis|Cell cycle control, cell division, chromosome partitioning|Signal transduction mechanisms	SSF52540	P-loop containing nucleoside triphosphate hydrolases	K13525	VCP, CDC48; transitional endoplasmic reticulum ATPase	TIGR01243	CDC48: AAA family ATPase, CDC48 subfamily	COG0464	AAA+-type ATPase, SpoVK/Ycf46/Vps4 family (SpoVK) (PDB:3SYL)	PF00004	ATPase family associated with various cellular activities (AAA)
303	GC_00000009	Core_Genome	BA3A_75M_2	144653	8	23	5	0	0.787399	0.931987	M|D|T	Cell wall/membrane/envelope biogenesis|Cell cycle control, cell division, chromosome partitioning|Signal transduction mechanisms	SSF52540	P-loop containing nucleoside triphosphate hydrolases	K13525	VCP, CDC48; transitional endoplasmic reticulum ATPase	TIGR01243	CDC48: AAA family ATPase, CDC48 subfamily	COG0464	AAA+-type ATPase, SpoVK/Ycf46/Vps4 family (SpoVK) (PDB:3SYL)	PF00004	ATPase family associated with various cellular activities (AAA)
304	GC_00000009	Core_Genome	NSHQ14_9_30M	59443	8	23	5	0	0.787399	0.931987	M|D|T	Cell wall/membrane/envelope biogenesis|Cell cycle control, cell division, chromosome partitioning|Signal transduction mechanisms	SSF52540	P-loop containing nucleoside triphosphate hydrolases	K13525	VCP, CDC48; transitional endoplasmic reticulum ATPase	TIGR01243	CDC48: AAA family ATPase, CDC48 subfamily	COG0464	AAA+-type ATPase, SpoVK/Ycf46/Vps4 family (SpoVK) (PDB:3SYL)	PF00004	ATPase family associated with various cellular activities (AAA)
305	GC_00000009	Core_Genome	NSHQ14_9_30M	69591	8	23	5	0	0.787399	0.931987	M|D|T	Cell wall/membrane/envelope biogenesis|Cell cycle control, cell division, chromosome partitioning|Signal transduction mechanisms	SSF52540	P-loop containing nucleoside triphosphate hydrolases	K13525	VCP, CDC48; transitional endoplasmic reticulum ATPase	TIGR01243	CDC48: AAA family ATPase, CDC48 subfamily	COG0464	AAA+-type ATPase, SpoVK/Ycf46/Vps4 family (SpoVK) (PDB:3SYL)	PF00004	ATPase family associated with various cellular activities (AAA)
306	GC_00000009	Core_Genome	NSHQ14_9_30M	53125	8	23	5	0	0.787399	0.931987	M|D|T	Cell wall/membrane/envelope biogenesis|Cell cycle control, cell division, chromosome partitioning|Signal transduction mechanisms	SSF52540	P-loop containing nucleoside triphosphate hydrolases	K13525	VCP, CDC48; transitional endoplasmic reticulum ATPase	TIGR01243	CDC48: AAA family ATPase, CDC48 subfamily	COG0464	AAA+-type ATPase, SpoVK/Ycf46/Vps4 family (SpoVK) (PDB:3SYL)	PF00004	ATPase family associated with various cellular activities (AAA)
307	GC_00000009	Core_Genome	WAB188_50M	15853	8	23	5	0	0.787399	0.931987	M|D|T	Cell wall/membrane/envelope biogenesis|Cell cycle control, cell division, chromosome partitioning|Signal transduction mechanisms	SSF52540	P-loop containing nucleoside triphosphate hydrolases	K13525	VCP, CDC48; transitional endoplasmic reticulum ATPase	TIGR01243	CDC48: AAA family ATPase, CDC48 subfamily	COG0464	AAA+-type ATPase, SpoVK/Ycf46/Vps4 family (SpoVK) (PDB:3SYL)	PF00004	ATPase family associated with various cellular activities (AAA)
308	GC_00000009	Core_Genome	WAB188_50M	15452	8	23	5	0	0.787399	0.931987	M|D|T	Cell wall/membrane/envelope biogenesis|Cell cycle control, cell division, chromosome partitioning|Signal transduction mechanisms	SSF52540	P-loop containing nucleoside triphosphate hydrolases	K13525	VCP, CDC48; transitional endoplasmic reticulum ATPase	TIGR01243	CDC48: AAA family ATPase, CDC48 subfamily	COG0464	AAA+-type ATPase, SpoVK/Ycf46/Vps4 family (SpoVK) (PDB:3SYL)	PF00004	ATPase family associated with various cellular activities (AAA)
309	GC_00000009	Core_Genome	WAB188_50M	30284	8	23	5	0	0.787399	0.931987	M|D|T	Cell wall/membrane/envelope biogenesis|Cell cycle control, cell division, chromosome partitioning|Signal transduction mechanisms	SSF52540	P-loop containing nucleoside triphosphate hydrolases	K13525	VCP, CDC48; transitional endoplasmic reticulum ATPase	TIGR01243	CDC48: AAA family ATPase, CDC48 subfamily	COG0464	AAA+-type ATPase, SpoVK/Ycf46/Vps4 family (SpoVK) (PDB:3SYL)	PF00004	ATPase family associated with various cellular activities (AAA)
310	GC_00000010	Core_Genome	BA3A_100M_1	35773	8	23	4	0	0.826173	0.733691	R	General function prediction only	SSF50249	Nucleic acid-binding proteins					COG3269	Predicted RNA-binding protein, contains TRAM domain (PDB:1YEZ)	PF01938	TRAM domain
311	GC_00000010	Core_Genome	BA3A_100M_1	25066	8	23	4	0	0.826173	0.733691	R	General function prediction only	SSF50249	Nucleic acid-binding proteins					COG3269	Predicted RNA-binding protein, contains TRAM domain (PDB:1YEZ)	PF01938	TRAM domain
312	GC_00000010	Core_Genome	BA3A_100M_1	39508	8	23	4	0	0.826173	0.733691	R	General function prediction only	SSF50249	Nucleic acid-binding proteins					COG3269	Predicted RNA-binding protein, contains TRAM domain (PDB:1YEZ)	PF01938	TRAM domain
313	GC_00000010	Core_Genome	BA3A_100M_2	9849	8	23	4	0	0.826173	0.733691	R	General function prediction only	SSF50249	Nucleic acid-binding proteins					COG3269	Predicted RNA-binding protein, contains TRAM domain (PDB:1YEZ)	PF01938	TRAM domain
314	GC_00000010	Core_Genome	BA3A_100M_2	11592	8	23	4	0	0.826173	0.733691	R	General function prediction only	SSF50249	Nucleic acid-binding proteins					COG3269	Predicted RNA-binding protein, contains TRAM domain (PDB:1YEZ)	PF01938	TRAM domain
315	GC_00000010	Core_Genome	BA3A_100M_2	11579	8	23	4	0	0.826173	0.733691	R	General function prediction only	SSF50249	Nucleic acid-binding proteins					COG3269	Predicted RNA-binding protein, contains TRAM domain (PDB:1YEZ)	PF01938	TRAM domain
316	GC_00000010	Core_Genome	BA3A_275M_1	13674	8	23	4	0	0.826173	0.733691	R	General function prediction only	SSF50249	Nucleic acid-binding proteins					COG3269	Predicted RNA-binding protein, contains TRAM domain (PDB:1YEZ)	PF01938	TRAM domain
317	GC_00000010	Core_Genome	BA3A_275M_1	10043	8	23	4	0	0.826173	0.733691	R	General function prediction only	SSF50249	Nucleic acid-binding proteins					COG3269	Predicted RNA-binding protein, contains TRAM domain (PDB:1YEZ)	PF01938	TRAM domain
318	GC_00000010	Core_Genome	BA3A_275M_1	21643	8	23	4	0	0.826173	0.733691	R	General function prediction only	SSF50249	Nucleic acid-binding proteins					COG3269	Predicted RNA-binding protein, contains TRAM domain (PDB:1YEZ)	PF01938	TRAM domain
319	GC_00000010	Core_Genome	BA3A_275M_1	10030	8	23	4	0	0.826173	0.733691	R	General function prediction only	SSF50249	Nucleic acid-binding proteins					COG3269	Predicted RNA-binding protein, contains TRAM domain (PDB:1YEZ)	PF01938	TRAM domain
320	GC_00000010	Core_Genome	BA3A_275M_2	28658	8	23	4	0	0.826173	0.733691	R	General function prediction only	SSF50249	Nucleic acid-binding proteins					COG3269	Predicted RNA-binding protein, contains TRAM domain (PDB:1YEZ)	PF01938	TRAM domain
321	GC_00000010	Core_Genome	BA3A_275M_2	31447	8	23	4	0	0.826173	0.733691	R	General function prediction only	SSF50249	Nucleic acid-binding proteins					COG3269	Predicted RNA-binding protein, contains TRAM domain (PDB:1YEZ)	PF01938	TRAM domain
322	GC_00000010	Core_Genome	BA3A_75M_1	56296	8	23	4	0	0.826173	0.733691	R	General function prediction only	SSF50249	Nucleic acid-binding proteins					COG3269	Predicted RNA-binding protein, contains TRAM domain (PDB:1YEZ)	PF01938	TRAM domain
323	GC_00000010	Core_Genome	BA3A_75M_1	72985	8	23	4	0	0.826173	0.733691	R	General function prediction only	SSF50249	Nucleic acid-binding proteins					COG3269	Predicted RNA-binding protein, contains TRAM domain (PDB:1YEZ)	PF01938	TRAM domain
324	GC_00000010	Core_Genome	BA3A_75M_1	72972	8	23	4	0	0.826173	0.733691	R	General function prediction only	SSF50249	Nucleic acid-binding proteins					COG3269	Predicted RNA-binding protein, contains TRAM domain (PDB:1YEZ)	PF01938	TRAM domain
325	GC_00000010	Core_Genome	BA3A_75M_2	173391	8	23	4	0	0.826173	0.733691	R	General function prediction only	SSF50249	Nucleic acid-binding proteins					COG3269	Predicted RNA-binding protein, contains TRAM domain (PDB:1YEZ)	PF01938	TRAM domain
326	GC_00000010	Core_Genome	BA3A_75M_2	189091	8	23	4	0	0.826173	0.733691	R	General function prediction only	SSF50249	Nucleic acid-binding proteins					COG3269	Predicted RNA-binding protein, contains TRAM domain (PDB:1YEZ)	PF01938	TRAM domain
327	GC_00000010	Core_Genome	NSHQ14_9_30M	101812	8	23	4	0	0.826173	0.733691	R	General function prediction only	SSF50249	Nucleic acid-binding proteins					COG3269	Predicted RNA-binding protein, contains TRAM domain (PDB:1YEZ)	PF01938	TRAM domain
328	GC_00000010	Core_Genome	NSHQ14_9_30M	58188	8	23	4	0	0.826173	0.733691	R	General function prediction only	SSF50249	Nucleic acid-binding proteins					COG3269	Predicted RNA-binding protein, contains TRAM domain (PDB:1YEZ)	PF01938	TRAM domain
329	GC_00000010	Core_Genome	NSHQ14_9_30M	121979	8	23	4	0	0.826173	0.733691	R	General function prediction only	SSF50249	Nucleic acid-binding proteins					COG3269	Predicted RNA-binding protein, contains TRAM domain (PDB:1YEZ)	PF01938	TRAM domain
330	GC_00000010	Core_Genome	WAB188_50M	99507	8	23	4	0	0.826173	0.733691	R	General function prediction only	SSF50249	Nucleic acid-binding proteins					COG3269	Predicted RNA-binding protein, contains TRAM domain (PDB:1YEZ)	PF01938	TRAM domain
331	GC_00000010	Core_Genome	WAB188_50M	85038	8	23	4	0	0.826173	0.733691	R	General function prediction only	SSF50249	Nucleic acid-binding proteins					COG3269	Predicted RNA-binding protein, contains TRAM domain (PDB:1YEZ)	PF01938	TRAM domain
332	GC_00000010	Core_Genome	WAB188_50M	85051	8	23	4	0	0.826173	0.733691	R	General function prediction only	SSF50249	Nucleic acid-binding proteins					COG3269	Predicted RNA-binding protein, contains TRAM domain (PDB:1YEZ)	PF01938	TRAM domain
333	GC_00000011	Core_Genome	BA3A_100M_1	18152	8	22	5	0	0.808671	0.660536	O	Posttranslational modification, protein turnover, chaperones	SSF52540	P-loop containing nucleoside triphosphate hydrolases	K00400	K00400; methyl coenzyme M reductase system, component A2	TIGR03269	met_CoM_red_A2: methyl coenzyme M reductase system, component A2	COG1123	ABC-type glutathione transport system ATPase component, contains duplicated ATPase domain (GsiA)	PF00005	ABC transporter
334	GC_00000011	Core_Genome	BA3A_100M_2	7656	8	22	5	0	0.808671	0.660536	O	Posttranslational modification, protein turnover, chaperones	SSF52540	P-loop containing nucleoside triphosphate hydrolases	K00400	K00400; methyl coenzyme M reductase system, component A2	TIGR03269	met_CoM_red_A2: methyl coenzyme M reductase system, component A2	COG1123	ABC-type glutathione transport system ATPase component, contains duplicated ATPase domain (GsiA)	PF00005	ABC transporter
335	GC_00000011	Core_Genome	BA3A_100M_2	27307	8	22	5	0	0.808671	0.660536	O	Posttranslational modification, protein turnover, chaperones	SSF52540	P-loop containing nucleoside triphosphate hydrolases	K00400	K00400; methyl coenzyme M reductase system, component A2			COG1123	ABC-type glutathione transport system ATPase component, contains duplicated ATPase domain (GsiA)	PF00005	ABC transporter
336	GC_00000011	Core_Genome	BA3A_100M_2	4813	8	22	5	0	0.808671	0.660536	O	Posttranslational modification, protein turnover, chaperones	SSF52540	P-loop containing nucleoside triphosphate hydrolases	K00400	K00400; methyl coenzyme M reductase system, component A2			COG1123	ABC-type glutathione transport system ATPase component, contains duplicated ATPase domain (GsiA)	PF00005	ABC transporter
337	GC_00000011	Core_Genome	BA3A_100M_2	11573	8	22	5	0	0.808671	0.660536	O	Posttranslational modification, protein turnover, chaperones	SSF52540	P-loop containing nucleoside triphosphate hydrolases	K00400	K00400; methyl coenzyme M reductase system, component A2			COG1123	ABC-type glutathione transport system ATPase component, contains duplicated ATPase domain (GsiA)	PF00005	ABC transporter
338	GC_00000011	Core_Genome	BA3A_275M_1	80874	8	22	5	0	0.808671	0.660536	O	Posttranslational modification, protein turnover, chaperones	SSF52540	P-loop containing nucleoside triphosphate hydrolases	K00400	K00400; methyl coenzyme M reductase system, component A2	TIGR03269	met_CoM_red_A2: methyl coenzyme M reductase system, component A2	COG1123	ABC-type glutathione transport system ATPase component, contains duplicated ATPase domain (GsiA)	PF00005	ABC transporter
339	GC_00000011	Core_Genome	BA3A_275M_1	23283	8	22	5	0	0.808671	0.660536	O	Posttranslational modification, protein turnover, chaperones	SSF52540	P-loop containing nucleoside triphosphate hydrolases	K00400	K00400; methyl coenzyme M reductase system, component A2			COG1123	ABC-type glutathione transport system ATPase component, contains duplicated ATPase domain (GsiA)	PF00005	ABC transporter
340	GC_00000011	Core_Genome	BA3A_275M_1	7976	8	22	5	0	0.808671	0.660536	O	Posttranslational modification, protein turnover, chaperones	SSF52540	P-loop containing nucleoside triphosphate hydrolases	K00400	K00400; methyl coenzyme M reductase system, component A2			COG1123	ABC-type glutathione transport system ATPase component, contains duplicated ATPase domain (GsiA)	PF00005	ABC transporter
341	GC_00000011	Core_Genome	BA3A_275M_1	17235	8	22	5	0	0.808671	0.660536	O	Posttranslational modification, protein turnover, chaperones	SSF52540	P-loop containing nucleoside triphosphate hydrolases	K00400	K00400; methyl coenzyme M reductase system, component A2			COG1123	ABC-type glutathione transport system ATPase component, contains duplicated ATPase domain (GsiA)	PF00005	ABC transporter
342	GC_00000011	Core_Genome	BA3A_275M_1	10024	8	22	5	0	0.808671	0.660536	O	Posttranslational modification, protein turnover, chaperones	SSF52540	P-loop containing nucleoside triphosphate hydrolases	K00400	K00400; methyl coenzyme M reductase system, component A2			COG1123	ABC-type glutathione transport system ATPase component, contains duplicated ATPase domain (GsiA)	PF00005	ABC transporter
343	GC_00000011	Core_Genome	BA3A_275M_2	17308	8	22	5	0	0.808671	0.660536	O	Posttranslational modification, protein turnover, chaperones	SSF52540	P-loop containing nucleoside triphosphate hydrolases	K00400	K00400; methyl coenzyme M reductase system, component A2	TIGR03269	met_CoM_red_A2: methyl coenzyme M reductase system, component A2	COG1123	ABC-type glutathione transport system ATPase component, contains duplicated ATPase domain (GsiA)	PF00005	ABC transporter
344	GC_00000011	Core_Genome	BA3A_75M_1	340816	8	22	5	0	0.808671	0.660536	O	Posttranslational modification, protein turnover, chaperones	SSF52540	P-loop containing nucleoside triphosphate hydrolases	K00400	K00400; methyl coenzyme M reductase system, component A2	TIGR03269	met_CoM_red_A2: methyl coenzyme M reductase system, component A2	COG1123	ABC-type glutathione transport system ATPase component, contains duplicated ATPase domain (GsiA)	PF00005	ABC transporter
345	GC_00000011	Core_Genome	BA3A_75M_1	139542	8	22	5	0	0.808671	0.660536	O	Posttranslational modification, protein turnover, chaperones	SSF52540	P-loop containing nucleoside triphosphate hydrolases	K00400	K00400; methyl coenzyme M reductase system, component A2			COG1123	ABC-type glutathione transport system ATPase component, contains duplicated ATPase domain (GsiA)	PF00005	ABC transporter
346	GC_00000011	Core_Genome	BA3A_75M_1	59940	8	22	5	0	0.808671	0.660536	O	Posttranslational modification, protein turnover, chaperones	SSF52540	P-loop containing nucleoside triphosphate hydrolases	K00400	K00400; methyl coenzyme M reductase system, component A2			COG1123	ABC-type glutathione transport system ATPase component, contains duplicated ATPase domain (GsiA)	PF00005	ABC transporter
347	GC_00000011	Core_Genome	BA3A_75M_1	52789	8	22	5	0	0.808671	0.660536	O	Posttranslational modification, protein turnover, chaperones	SSF52540	P-loop containing nucleoside triphosphate hydrolases	K00400	K00400; methyl coenzyme M reductase system, component A2			COG1123	ABC-type glutathione transport system ATPase component, contains duplicated ATPase domain (GsiA)	PF00005	ABC transporter
348	GC_00000011	Core_Genome	BA3A_75M_1	72966	8	22	5	0	0.808671	0.660536	O	Posttranslational modification, protein turnover, chaperones	SSF52540	P-loop containing nucleoside triphosphate hydrolases	K00400	K00400; methyl coenzyme M reductase system, component A2			COG1123	ABC-type glutathione transport system ATPase component, contains duplicated ATPase domain (GsiA)	PF00005	ABC transporter
349	GC_00000011	Core_Genome	BA3A_75M_2	103982	8	22	5	0	0.808671	0.660536	O	Posttranslational modification, protein turnover, chaperones	SSF52540	P-loop containing nucleoside triphosphate hydrolases	K00400	K00400; methyl coenzyme M reductase system, component A2	TIGR03269	met_CoM_red_A2: methyl coenzyme M reductase system, component A2	COG1123	ABC-type glutathione transport system ATPase component, contains duplicated ATPase domain (GsiA)	PF00005	ABC transporter
350	GC_00000011	Core_Genome	NSHQ14_9_30M	38414	8	22	5	0	0.808671	0.660536	O	Posttranslational modification, protein turnover, chaperones	SSF52540	P-loop containing nucleoside triphosphate hydrolases	K00400	K00400; methyl coenzyme M reductase system, component A2	TIGR03269	met_CoM_red_A2: methyl coenzyme M reductase system, component A2	COG1123	ABC-type glutathione transport system ATPase component, contains duplicated ATPase domain (GsiA)	PF00005	ABC transporter
351	GC_00000011	Core_Genome	WAB188_50M	99583	8	22	5	0	0.808671	0.660536	O	Posttranslational modification, protein turnover, chaperones	SSF52540	P-loop containing nucleoside triphosphate hydrolases	K00400	K00400; methyl coenzyme M reductase system, component A2			COG1123	ABC-type glutathione transport system ATPase component, contains duplicated ATPase domain (GsiA)	PF00005	ABC transporter
352	GC_00000011	Core_Genome	WAB188_50M	269796	8	22	5	0	0.808671	0.660536	O	Posttranslational modification, protein turnover, chaperones	SSF52540	P-loop containing nucleoside triphosphate hydrolases	K00400	K00400; methyl coenzyme M reductase system, component A2			COG1123	ABC-type glutathione transport system ATPase component, contains duplicated ATPase domain (GsiA)	PF00005	ABC transporter
353	GC_00000011	Core_Genome	WAB188_50M	223701	8	22	5	0	0.808671	0.660536	O	Posttranslational modification, protein turnover, chaperones	SSF52540	P-loop containing nucleoside triphosphate hydrolases	K00400	K00400; methyl coenzyme M reductase system, component A2			COG1123	ABC-type glutathione transport system ATPase component, contains duplicated ATPase domain (GsiA)	PF00005	ABC transporter
354	GC_00000011	Core_Genome	WAB188_50M	85059	8	22	5	0	0.808671	0.660536	O	Posttranslational modification, protein turnover, chaperones	SSF52540	P-loop containing nucleoside triphosphate hydrolases	K00400	K00400; methyl coenzyme M reductase system, component A2			COG1123	ABC-type glutathione transport system ATPase component, contains duplicated ATPase domain (GsiA)	PF00005	ABC transporter
355	GC_00000012	Core_Genome	BA3A_100M_1	36383	8	21	4	0	0.953741	0.733633	U	Intracellular trafficking, secretion, and vesicular transport							COG0811	Biopolymer transport protein ExbB/TolQ (TolQ) (PDB:5SV0)	PF01618	MotA/TolQ/ExbB proton channel family
356	GC_00000012	Core_Genome	BA3A_100M_1	26618	8	21	4	0	0.953741	0.733633					K08523	HBEGF; heparin-binding EGF-like growth factor
357	GC_00000012	Core_Genome	BA3A_100M_2	15646	8	21	4	0	0.953741	0.733633	U	Intracellular trafficking, secretion, and vesicular transport							COG0811	Biopolymer transport protein ExbB/TolQ (TolQ) (PDB:5SV0)	PF01618	MotA/TolQ/ExbB proton channel family
358	GC_00000012	Core_Genome	BA3A_100M_2	2528	8	21	4	0	0.953741	0.733633	U	Intracellular trafficking, secretion, and vesicular transport							COG0811	Biopolymer transport protein ExbB/TolQ (TolQ) (PDB:5SV0)	PF01618	MotA/TolQ/ExbB proton channel family
359	GC_00000012	Core_Genome	BA3A_100M_2	14728	8	21	4	0	0.953741	0.733633	U	Intracellular trafficking, secretion, and vesicular transport							COG0811	Biopolymer transport protein ExbB/TolQ (TolQ) (PDB:5SV0)	PF01618	MotA/TolQ/ExbB proton channel family
360	GC_00000012	Core_Genome	BA3A_275M_1	14340	8	21	4	0	0.953741	0.733633	U	Intracellular trafficking, secretion, and vesicular transport							COG0811	Biopolymer transport protein ExbB/TolQ (TolQ) (PDB:5SV0)	PF01618	MotA/TolQ/ExbB proton channel family
361	GC_00000012	Core_Genome	BA3A_275M_1	34537	8	21	4	0	0.953741	0.733633	U	Intracellular trafficking, secretion, and vesicular transport							COG0811	Biopolymer transport protein ExbB/TolQ (TolQ) (PDB:5SV0)
362	GC_00000012	Core_Genome	BA3A_275M_1	33558	8	21	4	0	0.953741	0.733633	U	Intracellular trafficking, secretion, and vesicular transport							COG0811	Biopolymer transport protein ExbB/TolQ (TolQ) (PDB:5SV0)
363	GC_00000012	Core_Genome	BA3A_275M_2	29136	8	21	4	0	0.953741	0.733633	U	Intracellular trafficking, secretion, and vesicular transport							COG0811	Biopolymer transport protein ExbB/TolQ (TolQ) (PDB:5SV0)	PF01618	MotA/TolQ/ExbB proton channel family
364	GC_00000012	Core_Genome	BA3A_275M_2	22874	8	21	4	0	0.953741	0.733633					K08523	HBEGF; heparin-binding EGF-like growth factor
365	GC_00000012	Core_Genome	BA3A_75M_1	56218	8	21	4	0	0.953741	0.733633	U	Intracellular trafficking, secretion, and vesicular transport							COG0811	Biopolymer transport protein ExbB/TolQ (TolQ) (PDB:5SV0)	PF01618	MotA/TolQ/ExbB proton channel family
366	GC_00000012	Core_Genome	BA3A_75M_1	205261	8	21	4	0	0.953741	0.733633	U	Intracellular trafficking, secretion, and vesicular transport							COG0811	Biopolymer transport protein ExbB/TolQ (TolQ) (PDB:5SV0)
367	GC_00000012	Core_Genome	BA3A_75M_1	40578	8	21	4	0	0.953741	0.733633	U	Intracellular trafficking, secretion, and vesicular transport							COG0811	Biopolymer transport protein ExbB/TolQ (TolQ) (PDB:5SV0)
368	GC_00000012	Core_Genome	BA3A_75M_2	176257	8	21	4	0	0.953741	0.733633	U	Intracellular trafficking, secretion, and vesicular transport							COG0811	Biopolymer transport protein ExbB/TolQ (TolQ) (PDB:5SV0)	PF01618	MotA/TolQ/ExbB proton channel family
369	GC_00000012	Core_Genome	BA3A_75M_2	124053	8	21	4	0	0.953741	0.733633					K08523	HBEGF; heparin-binding EGF-like growth factor
370	GC_00000012	Core_Genome	NSHQ14_9_30M	105643	8	21	4	0	0.953741	0.733633	U	Intracellular trafficking, secretion, and vesicular transport							COG0811	Biopolymer transport protein ExbB/TolQ (TolQ) (PDB:5SV0)	PF01618	MotA/TolQ/ExbB proton channel family
371	GC_00000012	Core_Genome	NSHQ14_9_30M	52361	8	21	4	0	0.953741	0.733633					K08523	HBEGF; heparin-binding EGF-like growth factor
372	GC_00000012	Core_Genome	WAB188_50M	15644	8	21	4	0	0.953741	0.733633	U	Intracellular trafficking, secretion, and vesicular transport							COG0811	Biopolymer transport protein ExbB/TolQ (TolQ) (PDB:5SV0)	PF01618	MotA/TolQ/ExbB proton channel family
373	GC_00000012	Core_Genome	WAB188_50M	15631	8	21	4	0	0.953741	0.733633	U	Intracellular trafficking, secretion, and vesicular transport							COG0811	Biopolymer transport protein ExbB/TolQ (TolQ) (PDB:5SV0)	PF01618	MotA/TolQ/ExbB proton channel family
374	GC_00000012	Core_Genome	WAB188_50M	62435	8	21	4	0	0.953741	0.733633	U	Intracellular trafficking, secretion, and vesicular transport							COG0811	Biopolymer transport protein ExbB/TolQ (TolQ) (PDB:5SV0)	PF01618	MotA/TolQ/ExbB proton channel family
375	GC_00000012	Core_Genome	WAB188_50M	120710	8	21	4	0	0.953741	0.733633	U	Intracellular trafficking, secretion, and vesicular transport							COG0811	Biopolymer transport protein ExbB/TolQ (TolQ) (PDB:5SV0)	PF01618	MotA/TolQ/ExbB proton channel family
376	GC_00000013	Core_Genome	BA3A_100M_1	26617	8	21	4	0	0.835247	0.910129	S	Function unknown							COG4744	Uncharacterized conserved protein, DUF2149 domain	PF09919	Uncharacterized conserved protein (DUF2149)
377	GC_00000013	Core_Genome	BA3A_100M_1	36384	8	21	4	0	0.835247	0.910129	S	Function unknown							COG4744	Uncharacterized conserved protein, DUF2149 domain	PF09919	Uncharacterized conserved protein (DUF2149)
378	GC_00000013	Core_Genome	BA3A_100M_2	14729	8	21	4	0	0.835247	0.910129	S	Function unknown							COG4744	Uncharacterized conserved protein, DUF2149 domain	PF09919	Uncharacterized conserved protein (DUF2149)
379	GC_00000013	Core_Genome	BA3A_100M_2	2529	8	21	4	0	0.835247	0.910129	S	Function unknown							COG4744	Uncharacterized conserved protein, DUF2149 domain	PF09919	Uncharacterized conserved protein (DUF2149)
380	GC_00000013	Core_Genome	BA3A_100M_2	15645	8	21	4	0	0.835247	0.910129	S	Function unknown							COG4744	Uncharacterized conserved protein, DUF2149 domain	PF09919	Uncharacterized conserved protein (DUF2149)
381	GC_00000013	Core_Genome	BA3A_275M_1	14829	8	21	4	0	0.835247	0.910129	S	Function unknown							COG4744	Uncharacterized conserved protein, DUF2149 domain	PF09919	Uncharacterized conserved protein (DUF2149)
382	GC_00000013	Core_Genome	BA3A_275M_1	14339	8	21	4	0	0.835247	0.910129	S	Function unknown							COG4744	Uncharacterized conserved protein, DUF2149 domain	PF09919	Uncharacterized conserved protein (DUF2149)
383	GC_00000013	Core_Genome	BA3A_275M_1	3829	8	21	4	0	0.835247	0.910129	S	Function unknown							COG4744	Uncharacterized conserved protein, DUF2149 domain	PF09919	Uncharacterized conserved protein (DUF2149)
384	GC_00000013	Core_Genome	BA3A_275M_2	22873	8	21	4	0	0.835247	0.910129	S	Function unknown							COG4744	Uncharacterized conserved protein, DUF2149 domain	PF09919	Uncharacterized conserved protein (DUF2149)
385	GC_00000013	Core_Genome	BA3A_275M_2	29137	8	21	4	0	0.835247	0.910129	S	Function unknown							COG4744	Uncharacterized conserved protein, DUF2149 domain	PF09919	Uncharacterized conserved protein (DUF2149)
386	GC_00000013	Core_Genome	BA3A_75M_1	94958	8	21	4	0	0.835247	0.910129	S	Function unknown							COG4744	Uncharacterized conserved protein, DUF2149 domain	PF09919	Uncharacterized conserved protein (DUF2149)
387	GC_00000013	Core_Genome	BA3A_75M_1	56219	8	21	4	0	0.835247	0.910129	S	Function unknown							COG4744	Uncharacterized conserved protein, DUF2149 domain	PF09919	Uncharacterized conserved protein (DUF2149)
388	GC_00000013	Core_Genome	BA3A_75M_1	30650	8	21	4	0	0.835247	0.910129	S	Function unknown							COG4744	Uncharacterized conserved protein, DUF2149 domain	PF09919	Uncharacterized conserved protein (DUF2149)
389	GC_00000013	Core_Genome	BA3A_75M_2	124052	8	21	4	0	0.835247	0.910129	S	Function unknown							COG4744	Uncharacterized conserved protein, DUF2149 domain	PF09919	Uncharacterized conserved protein (DUF2149)
390	GC_00000013	Core_Genome	BA3A_75M_2	176258	8	21	4	0	0.835247	0.910129	S	Function unknown							COG4744	Uncharacterized conserved protein, DUF2149 domain	PF09919	Uncharacterized conserved protein (DUF2149)
391	GC_00000013	Core_Genome	NSHQ14_9_30M	52360	8	21	4	0	0.835247	0.910129	S	Function unknown							COG4744	Uncharacterized conserved protein, DUF2149 domain	PF09919	Uncharacterized conserved protein (DUF2149)
392	GC_00000013	Core_Genome	NSHQ14_9_30M	105644	8	21	4	0	0.835247	0.910129	S	Function unknown							COG4744	Uncharacterized conserved protein, DUF2149 domain	PF09919	Uncharacterized conserved protein (DUF2149)
393	GC_00000013	Core_Genome	WAB188_50M	15643	8	21	4	0	0.835247	0.910129	S	Function unknown							COG4744	Uncharacterized conserved protein, DUF2149 domain	PF09919	Uncharacterized conserved protein (DUF2149)
394	GC_00000013	Core_Genome	WAB188_50M	120709	8	21	4	0	0.835247	0.910129	S	Function unknown							COG4744	Uncharacterized conserved protein, DUF2149 domain	PF09919	Uncharacterized conserved protein (DUF2149)
395	GC_00000013	Core_Genome	WAB188_50M	15630	8	21	4	0	0.835247	0.910129	S	Function unknown							COG4744	Uncharacterized conserved protein, DUF2149 domain	PF09919	Uncharacterized conserved protein (DUF2149)
396	GC_00000013	Core_Genome	WAB188_50M	62436	8	21	4	0	0.835247	0.910129	S	Function unknown							COG4744	Uncharacterized conserved protein, DUF2149 domain	PF09919	Uncharacterized conserved protein (DUF2149)
397	GC_00000014	Core_Genome	BA3A_100M_1	36382	8	21	4	0	0.834495	0.992846	R	General function prediction only							COG4827	Predicted transporter	PF09930	Predicted transporter (DUF2162)
398	GC_00000014	Core_Genome	BA3A_100M_1	26619	8	21	4	0	0.834495	0.992846	R	General function prediction only							COG4827	Predicted transporter	PF09930	Predicted transporter (DUF2162)
399	GC_00000014	Core_Genome	BA3A_100M_2	15647	8	21	4	0	0.834495	0.992846	R	General function prediction only							COG4827	Predicted transporter	PF09930	Predicted transporter (DUF2162)
400	GC_00000014	Core_Genome	BA3A_100M_2	14727	8	21	4	0	0.834495	0.992846	R	General function prediction only							COG4827	Predicted transporter	PF09930	Predicted transporter (DUF2162)
401	GC_00000014	Core_Genome	BA3A_100M_2	2527	8	21	4	0	0.834495	0.992846	R	General function prediction only							COG4827	Predicted transporter	PF09930	Predicted transporter (DUF2162)
402	GC_00000014	Core_Genome	BA3A_275M_1	14341	8	21	4	0	0.834495	0.992846	R	General function prediction only							COG4827	Predicted transporter	PF09930	Predicted transporter (DUF2162)
403	GC_00000014	Core_Genome	BA3A_275M_1	34536	8	21	4	0	0.834495	0.992846	R	General function prediction only							COG4827	Predicted transporter	PF09930	Predicted transporter (DUF2162)
404	GC_00000014	Core_Genome	BA3A_275M_1	33557	8	21	4	0	0.834495	0.992846	R	General function prediction only							COG4827	Predicted transporter	PF09930	Predicted transporter (DUF2162)
405	GC_00000014	Core_Genome	BA3A_275M_2	29135	8	21	4	0	0.834495	0.992846	R	General function prediction only							COG4827	Predicted transporter	PF09930	Predicted transporter (DUF2162)
406	GC_00000014	Core_Genome	BA3A_275M_2	22875	8	21	4	0	0.834495	0.992846	R	General function prediction only							COG4827	Predicted transporter	PF09930	Predicted transporter (DUF2162)
407	GC_00000014	Core_Genome	BA3A_75M_1	56217	8	21	4	0	0.834495	0.992846	R	General function prediction only							COG4827	Predicted transporter	PF09930	Predicted transporter (DUF2162)
408	GC_00000014	Core_Genome	BA3A_75M_1	205262	8	21	4	0	0.834495	0.992846	R	General function prediction only							COG4827	Predicted transporter	PF09930	Predicted transporter (DUF2162)
409	GC_00000014	Core_Genome	BA3A_75M_1	40579	8	21	4	0	0.834495	0.992846	R	General function prediction only							COG4827	Predicted transporter	PF09930	Predicted transporter (DUF2162)
410	GC_00000014	Core_Genome	BA3A_75M_2	176256	8	21	4	0	0.834495	0.992846	R	General function prediction only							COG4827	Predicted transporter	PF09930	Predicted transporter (DUF2162)
411	GC_00000014	Core_Genome	BA3A_75M_2	124054	8	21	4	0	0.834495	0.992846	R	General function prediction only							COG4827	Predicted transporter	PF09930	Predicted transporter (DUF2162)
412	GC_00000014	Core_Genome	NSHQ14_9_30M	105642	8	21	4	0	0.834495	0.992846	R	General function prediction only							COG4827	Predicted transporter	PF09930	Predicted transporter (DUF2162)
413	GC_00000014	Core_Genome	NSHQ14_9_30M	52362	8	21	4	0	0.834495	0.992846	R	General function prediction only							COG4827	Predicted transporter	PF09930	Predicted transporter (DUF2162)
414	GC_00000014	Core_Genome	WAB188_50M	15632	8	21	4	0	0.834495	0.992846	R	General function prediction only							COG4827	Predicted transporter	PF09930	Predicted transporter (DUF2162)
415	GC_00000014	Core_Genome	WAB188_50M	62434	8	21	4	0	0.834495	0.992846	R	General function prediction only							COG4827	Predicted transporter	PF09930	Predicted transporter (DUF2162)
416	GC_00000014	Core_Genome	WAB188_50M	120711	8	21	4	0	0.834495	0.992846	R	General function prediction only							COG4827	Predicted transporter	PF09930	Predicted transporter (DUF2162)
417	GC_00000014	Core_Genome	WAB188_50M	15645	8	21	4	0	0.834495	0.992846	R	General function prediction only							COG4827	Predicted transporter	PF09930	Predicted transporter (DUF2162)
418	GC_00000015	Core_Genome	BA3A_100M_1	32640	8	20	3	0	0.872324	0.716784	B	Chromatin structure and dynamics	SSF47113	Histone-fold	K24450	hmf, hmt; DNA-binding protein			COG2036	Archaeal histone H3/H4 (HHT1) (PDB:6GEJ)	PF00808	Histone-like transcription factor (CBF/NF-Y) and archaeal histone
419	GC_00000015	Core_Genome	BA3A_100M_1	46584	8	20	3	0	0.872324	0.716784	B	Chromatin structure and dynamics	SSF47113	Histone-fold	K24450	hmf, hmt; DNA-binding protein			COG2036	Archaeal histone H3/H4 (HHT1) (PDB:6GEJ)	PF00808	Histone-like transcription factor (CBF/NF-Y) and archaeal histone
420	GC_00000015	Core_Genome	BA3A_100M_2	2395	8	20	3	0	0.872324	0.716784	B	Chromatin structure and dynamics	SSF47113	Histone-fold	K24450	hmf, hmt; DNA-binding protein			COG2036	Archaeal histone H3/H4 (HHT1) (PDB:6GEJ)	PF00808	Histone-like transcription factor (CBF/NF-Y) and archaeal histone
421	GC_00000015	Core_Genome	BA3A_100M_2	2413	8	20	3	0	0.872324	0.716784	B	Chromatin structure and dynamics	SSF47113	Histone-fold	K24450	hmf, hmt; DNA-binding protein			COG2036	Archaeal histone H3/H4 (HHT1) (PDB:6GEJ)	PF00808	Histone-like transcription factor (CBF/NF-Y) and archaeal histone
422	GC_00000015	Core_Genome	BA3A_100M_2	5724	8	20	3	0	0.872324	0.716784	B	Chromatin structure and dynamics	SSF47113	Histone-fold	K24450	hmf, hmt; DNA-binding protein			COG2036	Archaeal histone H3/H4 (HHT1) (PDB:6GEJ)	PF00808	Histone-like transcription factor (CBF/NF-Y) and archaeal histone
423	GC_00000015	Core_Genome	BA3A_275M_1	12213	8	20	3	0	0.872324	0.716784	B	Chromatin structure and dynamics	SSF47113	Histone-fold	K24450	hmf, hmt; DNA-binding protein			COG2036	Archaeal histone H3/H4 (HHT1) (PDB:6GEJ)	PF00808	Histone-like transcription factor (CBF/NF-Y) and archaeal histone
424	GC_00000015	Core_Genome	BA3A_275M_1	5274	8	20	3	0	0.872324	0.716784	B	Chromatin structure and dynamics	SSF47113	Histone-fold	K24450	hmf, hmt; DNA-binding protein			COG2036	Archaeal histone H3/H4 (HHT1) (PDB:6GEJ)	PF00808	Histone-like transcription factor (CBF/NF-Y) and archaeal histone
425	GC_00000015	Core_Genome	BA3A_275M_1	10334	8	20	3	0	0.872324	0.716784	B	Chromatin structure and dynamics	SSF47113	Histone-fold	K24450	hmf, hmt; DNA-binding protein			COG2036	Archaeal histone H3/H4 (HHT1) (PDB:6GEJ)	PF00808	Histone-like transcription factor (CBF/NF-Y) and archaeal histone
426	GC_00000015	Core_Genome	BA3A_275M_2	26735	8	20	3	0	0.872324	0.716784	B	Chromatin structure and dynamics	SSF47113	Histone-fold	K24450	hmf, hmt; DNA-binding protein			COG2036	Archaeal histone H3/H4 (HHT1) (PDB:6GEJ)	PF00808	Histone-like transcription factor (CBF/NF-Y) and archaeal histone
427	GC_00000015	Core_Genome	BA3A_275M_2	38124	8	20	3	0	0.872324	0.716784	B	Chromatin structure and dynamics	SSF47113	Histone-fold	K24450	hmf, hmt; DNA-binding protein			COG2036	Archaeal histone H3/H4 (HHT1) (PDB:6GEJ)	PF00808	Histone-like transcription factor (CBF/NF-Y) and archaeal histone
428	GC_00000015	Core_Genome	BA3A_75M_1	75279	8	20	3	0	0.872324	0.716784	B	Chromatin structure and dynamics	SSF47113	Histone-fold	K24450	hmf, hmt; DNA-binding protein			COG2036	Archaeal histone H3/H4 (HHT1) (PDB:6GEJ)	PF00808	Histone-like transcription factor (CBF/NF-Y) and archaeal histone
429	GC_00000015	Core_Genome	BA3A_75M_1	40693	8	20	3	0	0.872324	0.716784	B	Chromatin structure and dynamics	SSF47113	Histone-fold	K24450	hmf, hmt; DNA-binding protein			COG2036	Archaeal histone H3/H4 (HHT1) (PDB:6GEJ)	PF00808	Histone-like transcription factor (CBF/NF-Y) and archaeal histone
430	GC_00000015	Core_Genome	BA3A_75M_1	57250	8	20	3	0	0.872324	0.716784	B	Chromatin structure and dynamics	SSF47113	Histone-fold	K24450	hmf, hmt; DNA-binding protein			COG2036	Archaeal histone H3/H4 (HHT1) (PDB:6GEJ)	PF00808	Histone-like transcription factor (CBF/NF-Y) and archaeal histone
431	GC_00000015	Core_Genome	BA3A_75M_2	160745	8	20	3	0	0.872324	0.716784	B	Chromatin structure and dynamics	SSF47113	Histone-fold	K24450	hmf, hmt; DNA-binding protein			COG2036	Archaeal histone H3/H4 (HHT1) (PDB:6GEJ)	PF00808	Histone-like transcription factor (CBF/NF-Y) and archaeal histone
432	GC_00000015	Core_Genome	BA3A_75M_2	220101	8	20	3	0	0.872324	0.716784	B	Chromatin structure and dynamics	SSF47113	Histone-fold	K24450	hmf, hmt; DNA-binding protein			COG2036	Archaeal histone H3/H4 (HHT1) (PDB:6GEJ)	PF00808	Histone-like transcription factor (CBF/NF-Y) and archaeal histone
433	GC_00000015	Core_Genome	NSHQ14_9_30M	87396	8	20	3	0	0.872324	0.716784	B	Chromatin structure and dynamics	SSF47113	Histone-fold	K24450	hmf, hmt; DNA-binding protein			COG2036	Archaeal histone H3/H4 (HHT1) (PDB:6GEJ)	PF00808	Histone-like transcription factor (CBF/NF-Y) and archaeal histone
434	GC_00000015	Core_Genome	NSHQ14_9_30M	158451	8	20	3	0	0.872324	0.716784	B	Chromatin structure and dynamics	SSF47113	Histone-fold	K24450	hmf, hmt; DNA-binding protein			COG2036	Archaeal histone H3/H4 (HHT1) (PDB:6GEJ)	PF00808	Histone-like transcription factor (CBF/NF-Y) and archaeal histone
435	GC_00000015	Core_Genome	WAB188_50M	15767	8	20	3	0	0.872324	0.716784	B	Chromatin structure and dynamics	SSF47113	Histone-fold	K24450	hmf, hmt; DNA-binding protein			COG2036	Archaeal histone H3/H4 (HHT1) (PDB:6GEJ)	PF00808	Histone-like transcription factor (CBF/NF-Y) and archaeal histone
436	GC_00000015	Core_Genome	WAB188_50M	62344	8	20	3	0	0.872324	0.716784	B	Chromatin structure and dynamics	SSF47113	Histone-fold	K24450	hmf, hmt; DNA-binding protein			COG2036	Archaeal histone H3/H4 (HHT1) (PDB:6GEJ)	PF00808	Histone-like transcription factor (CBF/NF-Y) and archaeal histone
437	GC_00000015	Core_Genome	WAB188_50M	15748	8	20	3	0	0.872324	0.716784	B	Chromatin structure and dynamics	SSF47113	Histone-fold	K24450	hmf, hmt; DNA-binding protein			COG2036	Archaeal histone H3/H4 (HHT1) (PDB:6GEJ)	PF00808	Histone-like transcription factor (CBF/NF-Y) and archaeal histone
438	GC_00000016	Core_Genome	BA3A_100M_1	20199	8	20	5	0	0.74393	0.661258	U	Intracellular trafficking, secretion, and vesicular transport			K06992	K06992; uncharacterized protein			COG3271	Predicted double-glycine leader peptidase, C39-like (CLD) domain (C39G) (PUBMED:27279651)	PF03412	Peptidase C39 family
439	GC_00000016	Core_Genome	BA3A_100M_1	31502	8	20	5	0	0.74393	0.661258
440	GC_00000016	Core_Genome	BA3A_100M_2	10755	8	20	5	0	0.74393	0.661258	U	Intracellular trafficking, secretion, and vesicular transport			K06992	K06992; uncharacterized protein			COG3271	Predicted double-glycine leader peptidase, C39-like (CLD) domain (C39G) (PUBMED:27279651)	PF03412	Peptidase C39 family
441	GC_00000016	Core_Genome	BA3A_100M_2	4539	8	20	5	0	0.74393	0.661258
442	GC_00000016	Core_Genome	BA3A_100M_2	4540	8	20	5	0	0.74393	0.661258
443	GC_00000016	Core_Genome	BA3A_100M_2	4610	8	20	5	0	0.74393	0.661258	U	Intracellular trafficking, secretion, and vesicular transport			K06992	K06992; uncharacterized protein			COG3271	Predicted double-glycine leader peptidase, C39-like (CLD) domain (C39G) (PUBMED:27279651)	PF03412	Peptidase C39 family
444	GC_00000016	Core_Genome	BA3A_275M_1	9448	8	20	5	0	0.74393	0.661258	U	Intracellular trafficking, secretion, and vesicular transport			K06992	K06992; uncharacterized protein			COG3271	Predicted double-glycine leader peptidase, C39-like (CLD) domain (C39G) (PUBMED:27279651)	PF03412	Peptidase C39 family
445	GC_00000016	Core_Genome	BA3A_275M_1	25911	8	20	5	0	0.74393	0.661258
446	GC_00000016	Core_Genome	BA3A_275M_1	18204	8	20	5	0	0.74393	0.661258
447	GC_00000016	Core_Genome	BA3A_275M_1	18203	8	20	5	0	0.74393	0.661258
448	GC_00000016	Core_Genome	BA3A_275M_1	9413	8	20	5	0	0.74393	0.661258	U	Intracellular trafficking, secretion, and vesicular transport			K06992	K06992; uncharacterized protein			COG3271	Predicted double-glycine leader peptidase, C39-like (CLD) domain (C39G) (PUBMED:27279651)	PF03412	Peptidase C39 family
449	GC_00000016	Core_Genome	BA3A_275M_2	17984	8	20	5	0	0.74393	0.661258	U	Intracellular trafficking, secretion, and vesicular transport			K06992	K06992; uncharacterized protein			COG3271	Predicted double-glycine leader peptidase, C39-like (CLD) domain (C39G) (PUBMED:27279651)	PF03412	Peptidase C39 family
450	GC_00000016	Core_Genome	BA3A_75M_1	69387	8	20	5	0	0.74393	0.661258	U	Intracellular trafficking, secretion, and vesicular transport			K06992	K06992; uncharacterized protein			COG3271	Predicted double-glycine leader peptidase, C39-like (CLD) domain (C39G) (PUBMED:27279651)	PF03412	Peptidase C39 family
451	GC_00000016	Core_Genome	BA3A_75M_1	42569	8	20	5	0	0.74393	0.661258
452	GC_00000016	Core_Genome	BA3A_75M_1	42568	8	20	5	0	0.74393	0.661258
453	GC_00000016	Core_Genome	BA3A_75M_1	42496	8	20	5	0	0.74393	0.661258	U	Intracellular trafficking, secretion, and vesicular transport			K06992	K06992; uncharacterized protein			COG3271	Predicted double-glycine leader peptidase, C39-like (CLD) domain (C39G) (PUBMED:27279651)	PF03412	Peptidase C39 family
454	GC_00000016	Core_Genome	BA3A_75M_2	113742	8	20	5	0	0.74393	0.661258	U	Intracellular trafficking, secretion, and vesicular transport			K06992	K06992; uncharacterized protein			COG3271	Predicted double-glycine leader peptidase, C39-like (CLD) domain (C39G) (PUBMED:27279651)	PF03412	Peptidase C39 family
455	GC_00000016	Core_Genome	NSHQ14_9_30M	44264	8	20	5	0	0.74393	0.661258	U	Intracellular trafficking, secretion, and vesicular transport			K06992	K06992; uncharacterized protein			COG3271	Predicted double-glycine leader peptidase, C39-like (CLD) domain (C39G) (PUBMED:27279651)	PF03412	Peptidase C39 family
456	GC_00000016	Core_Genome	NSHQ14_9_30M	81921	8	20	5	0	0.74393	0.661258
457	GC_00000016	Core_Genome	WAB188_50M	84915	8	20	5	0	0.74393	0.661258	U	Intracellular trafficking, secretion, and vesicular transport			K06992	K06992; uncharacterized protein			COG3271	Predicted double-glycine leader peptidase, C39-like (CLD) domain (C39G) (PUBMED:27279651)	PF03412	Peptidase C39 family
458	GC_00000017	Core_Genome	BA3A_100M_1	46571	8	19	4	0	0.949094	0.693794	L	Replication, recombination and repair	SSF52540	P-loop containing nucleoside triphosphate hydrolases	K03701	uvrA; excinuclease ABC subunit A			COG0178	Excinuclease UvrABC ATPase subunit (UvrA) (PDB:2R6F)
459	GC_00000017	Core_Genome	BA3A_100M_1	20200	8	19	4	0	0.949094	0.693794	L	Replication, recombination and repair	SSF52540	P-loop containing nucleoside triphosphate hydrolases	K03701	uvrA; excinuclease ABC subunit A	TIGR00630	uvra: excinuclease ABC subunit A	COG0178	Excinuclease UvrABC ATPase subunit (UvrA) (PDB:2R6F)	PF17760	UvrA interaction domain
460	GC_00000017	Core_Genome	BA3A_100M_1	55116	8	19	4	0	0.949094	0.693794	L	Replication, recombination and repair	SSF52540	P-loop containing nucleoside triphosphate hydrolases	K03701	uvrA; excinuclease ABC subunit A			COG0178	Excinuclease UvrABC ATPase subunit (UvrA) (PDB:2R6F)
461	GC_00000017	Core_Genome	BA3A_100M_1	21485	8	19	4	0	0.949094	0.693794	L	Replication, recombination and repair	SSF52540	P-loop containing nucleoside triphosphate hydrolases	K03701	uvrA; excinuclease ABC subunit A			COG0178	Excinuclease UvrABC ATPase subunit (UvrA) (PDB:2R6F)	PF00005	ABC transporter
462	GC_00000017	Core_Genome	BA3A_100M_2	30671	8	19	4	0	0.949094	0.693794	L	Replication, recombination and repair	SSF52540	P-loop containing nucleoside triphosphate hydrolases	K03701	uvrA; excinuclease ABC subunit A	TIGR00630	uvra: excinuclease ABC subunit A	COG0178	Excinuclease UvrABC ATPase subunit (UvrA) (PDB:2R6F)	PF17760	UvrA interaction domain
463	GC_00000017	Core_Genome	BA3A_275M_1	47206	8	19	4	0	0.949094	0.693794	L	Replication, recombination and repair	SSF52540	P-loop containing nucleoside triphosphate hydrolases	K03701	uvrA; excinuclease ABC subunit A			COG0178	Excinuclease UvrABC ATPase subunit (UvrA) (PDB:2R6F)
464	GC_00000017	Core_Genome	BA3A_275M_1	25356	8	19	4	0	0.949094	0.693794	L	Replication, recombination and repair	SSF52540	P-loop containing nucleoside triphosphate hydrolases	K03701	uvrA; excinuclease ABC subunit A	TIGR00630	uvra: excinuclease ABC subunit A	COG0178	Excinuclease UvrABC ATPase subunit (UvrA) (PDB:2R6F)	PF17760	UvrA interaction domain
465	GC_00000017	Core_Genome	BA3A_275M_2	38106	8	19	4	0	0.949094	0.693794	L	Replication, recombination and repair	SSF52540	P-loop containing nucleoside triphosphate hydrolases	K03701	uvrA; excinuclease ABC subunit A			COG0178	Excinuclease UvrABC ATPase subunit (UvrA) (PDB:2R6F)
466	GC_00000017	Core_Genome	BA3A_275M_2	17985	8	19	4	0	0.949094	0.693794	L	Replication, recombination and repair	SSF52540	P-loop containing nucleoside triphosphate hydrolases	K03701	uvrA; excinuclease ABC subunit A	TIGR00630	uvra: excinuclease ABC subunit A	COG0178	Excinuclease UvrABC ATPase subunit (UvrA) (PDB:2R6F)	PF17760	UvrA interaction domain
467	GC_00000017	Core_Genome	BA3A_275M_2	18820	8	19	4	0	0.949094	0.693794	L	Replication, recombination and repair	SSF52540	P-loop containing nucleoside triphosphate hydrolases	K03701	uvrA; excinuclease ABC subunit A			COG0178	Excinuclease UvrABC ATPase subunit (UvrA) (PDB:2R6F)	PF00005	ABC transporter
468	GC_00000017	Core_Genome	BA3A_75M_1	143051	8	19	4	0	0.949094	0.693794	L	Replication, recombination and repair	SSF52540	P-loop containing nucleoside triphosphate hydrolases	K03701	uvrA; excinuclease ABC subunit A	TIGR00630	uvra: excinuclease ABC subunit A	COG0178	Excinuclease UvrABC ATPase subunit (UvrA) (PDB:2R6F)	PF17760	UvrA interaction domain
469	GC_00000017	Core_Genome	BA3A_75M_2	219914	8	19	4	0	0.949094	0.693794	L	Replication, recombination and repair	SSF52540	P-loop containing nucleoside triphosphate hydrolases	K03701	uvrA; excinuclease ABC subunit A			COG0178	Excinuclease UvrABC ATPase subunit (UvrA) (PDB:2R6F)
470	GC_00000017	Core_Genome	BA3A_75M_2	113743	8	19	4	0	0.949094	0.693794	L	Replication, recombination and repair	SSF52540	P-loop containing nucleoside triphosphate hydrolases	K03701	uvrA; excinuclease ABC subunit A	TIGR00630	uvra: excinuclease ABC subunit A	COG0178	Excinuclease UvrABC ATPase subunit (UvrA) (PDB:2R6F)	PF17760	UvrA interaction domain
471	GC_00000017	Core_Genome	BA3A_75M_2	117718	8	19	4	0	0.949094	0.693794	L	Replication, recombination and repair	SSF52540	P-loop containing nucleoside triphosphate hydrolases	K03701	uvrA; excinuclease ABC subunit A			COG0178	Excinuclease UvrABC ATPase subunit (UvrA) (PDB:2R6F)	PF00005	ABC transporter
472	GC_00000017	Core_Genome	NSHQ14_9_30M	158263	8	19	4	0	0.949094	0.693794	L	Replication, recombination and repair	SSF52540	P-loop containing nucleoside triphosphate hydrolases	K03701	uvrA; excinuclease ABC subunit A			COG0178	Excinuclease UvrABC ATPase subunit (UvrA) (PDB:2R6F)
473	GC_00000017	Core_Genome	NSHQ14_9_30M	44263	8	19	4	0	0.949094	0.693794	L	Replication, recombination and repair	SSF52540	P-loop containing nucleoside triphosphate hydrolases	K03701	uvrA; excinuclease ABC subunit A	TIGR00630	uvra: excinuclease ABC subunit A	COG0178	Excinuclease UvrABC ATPase subunit (UvrA) (PDB:2R6F)	PF17760	UvrA interaction domain
474	GC_00000017	Core_Genome	NSHQ14_9_30M	194353	8	19	4	0	0.949094	0.693794	L	Replication, recombination and repair	SSF52540	P-loop containing nucleoside triphosphate hydrolases	K03701	uvrA; excinuclease ABC subunit A			COG0178	Excinuclease UvrABC ATPase subunit (UvrA) (PDB:2R6F)
475	GC_00000017	Core_Genome	NSHQ14_9_30M	47310	8	19	4	0	0.949094	0.693794	L	Replication, recombination and repair	SSF52540	P-loop containing nucleoside triphosphate hydrolases	K03701	uvrA; excinuclease ABC subunit A			COG0178	Excinuclease UvrABC ATPase subunit (UvrA) (PDB:2R6F)	PF00005	ABC transporter
476	GC_00000017	Core_Genome	WAB188_50M	21638	8	19	4	0	0.949094	0.693794	L	Replication, recombination and repair	SSF52540	P-loop containing nucleoside triphosphate hydrolases	K03701	uvrA; excinuclease ABC subunit A	TIGR00630	uvra: excinuclease ABC subunit A	COG0178	Excinuclease UvrABC ATPase subunit (UvrA) (PDB:2R6F)	PF17760	UvrA interaction domain
477	GC_00000018	Core_Genome	BA3A_100M_1	36922	7	19	5	0	0.80534	0.684038	T	Signal transduction mechanisms	SSF52402	Adenine nucleotide alpha hydrolases-like					COG0589	Nucleotide-binding universal stress protein, UspA family (UspA) (PDB:1JMV)	PF00582	Universal stress protein family
478	GC_00000018	Core_Genome	BA3A_100M_1	36923	7	19	5	0	0.80534	0.684038	T	Signal transduction mechanisms	SSF52402	Adenine nucleotide alpha hydrolases-like					COG0589	Nucleotide-binding universal stress protein, UspA family (UspA) (PDB:1JMV)	PF00582	Universal stress protein family
479	GC_00000018	Core_Genome	BA3A_100M_2	4619	7	19	5	0	0.80534	0.684038	T	Signal transduction mechanisms	SSF52402	Adenine nucleotide alpha hydrolases-like					COG0589	Nucleotide-binding universal stress protein, UspA family (UspA) (PDB:1JMV)	PF00582	Universal stress protein family
480	GC_00000018	Core_Genome	BA3A_100M_2	74199	7	19	5	0	0.80534	0.684038	T	Signal transduction mechanisms	SSF52402	Adenine nucleotide alpha hydrolases-like					COG0589	Nucleotide-binding universal stress protein, UspA family (UspA) (PDB:1JMV)	PF00582	Universal stress protein family
481	GC_00000018	Core_Genome	BA3A_100M_2	4620	7	19	5	0	0.80534	0.684038	T	Signal transduction mechanisms	SSF52402	Adenine nucleotide alpha hydrolases-like					COG0589	Nucleotide-binding universal stress protein, UspA family (UspA) (PDB:1JMV)	PF00582	Universal stress protein family
482	GC_00000018	Core_Genome	BA3A_275M_1	9404	7	19	5	0	0.80534	0.684038	T	Signal transduction mechanisms	SSF52402	Adenine nucleotide alpha hydrolases-like					COG0589	Nucleotide-binding universal stress protein, UspA family (UspA) (PDB:1JMV)	PF00582	Universal stress protein family
483	GC_00000018	Core_Genome	BA3A_275M_1	35479	7	19	5	0	0.80534	0.684038	T	Signal transduction mechanisms	SSF52402	Adenine nucleotide alpha hydrolases-like					COG0589	Nucleotide-binding universal stress protein, UspA family (UspA) (PDB:1JMV)	PF00582	Universal stress protein family
484	GC_00000018	Core_Genome	BA3A_275M_1	68249	7	19	5	0	0.80534	0.684038	T	Signal transduction mechanisms	SSF52402	Adenine nucleotide alpha hydrolases-like					COG0589	Nucleotide-binding universal stress protein, UspA family (UspA) (PDB:1JMV)	PF00582	Universal stress protein family
485	GC_00000018	Core_Genome	BA3A_275M_1	35480	7	19	5	0	0.80534	0.684038	T	Signal transduction mechanisms	SSF52402	Adenine nucleotide alpha hydrolases-like					COG0589	Nucleotide-binding universal stress protein, UspA family (UspA) (PDB:1JMV)	PF00582	Universal stress protein family
486	GC_00000018	Core_Genome	BA3A_275M_1	9403	7	19	5	0	0.80534	0.684038	T	Signal transduction mechanisms	SSF52402	Adenine nucleotide alpha hydrolases-like					COG0589	Nucleotide-binding universal stress protein, UspA family (UspA) (PDB:1JMV)	PF00582	Universal stress protein family
487	GC_00000018	Core_Genome	BA3A_75M_1	42487	7	19	5	0	0.80534	0.684038	T	Signal transduction mechanisms	SSF52402	Adenine nucleotide alpha hydrolases-like					COG0589	Nucleotide-binding universal stress protein, UspA family (UspA) (PDB:1JMV)	PF00582	Universal stress protein family
488	GC_00000018	Core_Genome	BA3A_75M_1	42486	7	19	5	0	0.80534	0.684038	T	Signal transduction mechanisms	SSF52402	Adenine nucleotide alpha hydrolases-like					COG0589	Nucleotide-binding universal stress protein, UspA family (UspA) (PDB:1JMV)	PF00582	Universal stress protein family
489	GC_00000018	Core_Genome	BA3A_75M_2	209368	7	19	5	0	0.80534	0.684038	T	Signal transduction mechanisms	SSF52402	Adenine nucleotide alpha hydrolases-like					COG0589	Nucleotide-binding universal stress protein, UspA family (UspA) (PDB:1JMV)	PF00582	Universal stress protein family
490	GC_00000018	Core_Genome	BA3A_75M_2	209367	7	19	5	0	0.80534	0.684038	T	Signal transduction mechanisms	SSF52402	Adenine nucleotide alpha hydrolases-like					COG0589	Nucleotide-binding universal stress protein, UspA family (UspA) (PDB:1JMV)	PF00582	Universal stress protein family
491	GC_00000018	Core_Genome	NSHQ14_9_30M	146125	7	19	5	0	0.80534	0.684038	T	Signal transduction mechanisms	SSF52402	Adenine nucleotide alpha hydrolases-like					COG0589	Nucleotide-binding universal stress protein, UspA family (UspA) (PDB:1JMV)	PF00582	Universal stress protein family
492	GC_00000018	Core_Genome	NSHQ14_9_30M	254667	7	19	5	0	0.80534	0.684038	T	Signal transduction mechanisms	SSF52402	Adenine nucleotide alpha hydrolases-like					COG0589	Nucleotide-binding universal stress protein, UspA family (UspA) (PDB:1JMV)	PF00582	Universal stress protein family
493	GC_00000018	Core_Genome	NSHQ14_9_30M	146124	7	19	5	0	0.80534	0.684038	T	Signal transduction mechanisms	SSF52402	Adenine nucleotide alpha hydrolases-like					COG0589	Nucleotide-binding universal stress protein, UspA family (UspA) (PDB:1JMV)	PF00582	Universal stress protein family
494	GC_00000018	Core_Genome	WAB188_50M	62754	7	19	5	0	0.80534	0.684038	T	Signal transduction mechanisms	SSF52402	Adenine nucleotide alpha hydrolases-like					COG0589	Nucleotide-binding universal stress protein, UspA family (UspA) (PDB:1JMV)	PF00582	Universal stress protein family
495	GC_00000018	Core_Genome	WAB188_50M	62755	7	19	5	0	0.80534	0.684038	T	Signal transduction mechanisms	SSF52402	Adenine nucleotide alpha hydrolases-like					COG0589	Nucleotide-binding universal stress protein, UspA family (UspA) (PDB:1JMV)	PF00582	Universal stress protein family
496	GC_00000019	Core_Genome	BA3A_100M_1	29927	8	19	3	0	0.687407	0.735452	V	Defense mechanisms			K01153	hsdR; type I restriction enzyme, R subunit [EC:3.1.21.3]			COG0610	Type I site-specific restriction-modification system, R (restriction) subunit and related helicases ... (PDB:2W00)	PF11867	Domain of unknown function (DUF3387)
497	GC_00000019	Core_Genome	BA3A_100M_1	29929	8	19	3	0	0.687407	0.735452	V	Defense mechanisms			K01153	hsdR; type I restriction enzyme, R subunit [EC:3.1.21.3]			COG0610	Type I site-specific restriction-modification system, R (restriction) subunit and related helicases ... (PDB:2W00)	PF11867	Domain of unknown function (DUF3387)
498	GC_00000019	Core_Genome	BA3A_100M_1	29928	8	19	3	0	0.687407	0.735452	V	Defense mechanisms			K01153	hsdR; type I restriction enzyme, R subunit [EC:3.1.21.3]			COG0610	Type I site-specific restriction-modification system, R (restriction) subunit and related helicases ... (PDB:2W00)	PF11867	Domain of unknown function (DUF3387)
499	GC_00000019	Core_Genome	BA3A_100M_2	9221	8	19	3	0	0.687407	0.735452	V	Defense mechanisms			K01153	hsdR; type I restriction enzyme, R subunit [EC:3.1.21.3]			COG0610	Type I site-specific restriction-modification system, R (restriction) subunit and related helicases ... (PDB:2W00)	PF11867	Domain of unknown function (DUF3387)
500	GC_00000019	Core_Genome	BA3A_100M_2	9222	8	19	3	0	0.687407	0.735452	V	Defense mechanisms	SSF52540	P-loop containing nucleoside triphosphate hydrolases	K01153	hsdR; type I restriction enzyme, R subunit [EC:3.1.21.3]	TIGR00348	hsdR: type I site-specific deoxyribonuclease, HsdR family	COG0610	Type I site-specific restriction-modification system, R (restriction) subunit and related helicases ... (PDB:2W00)	PF18766	SWI2/SNF2 ATPase
501	GC_00000019	Core_Genome	BA3A_275M_1	6271	8	19	3	0	0.687407	0.735452	V	Defense mechanisms			K01153	hsdR; type I restriction enzyme, R subunit [EC:3.1.21.3]			COG0610	Type I site-specific restriction-modification system, R (restriction) subunit and related helicases ... (PDB:2W00)	PF11867	Domain of unknown function (DUF3387)
502	GC_00000019	Core_Genome	BA3A_275M_1	6270	8	19	3	0	0.687407	0.735452	V	Defense mechanisms	SSF52540	P-loop containing nucleoside triphosphate hydrolases	K01153	hsdR; type I restriction enzyme, R subunit [EC:3.1.21.3]	TIGR00348	hsdR: type I site-specific deoxyribonuclease, HsdR family	COG0610	Type I site-specific restriction-modification system, R (restriction) subunit and related helicases ... (PDB:2W00)	PF18766	SWI2/SNF2 ATPase
503	GC_00000019	Core_Genome	BA3A_275M_2	24778	8	19	3	0	0.687407	0.735452	V	Defense mechanisms			K01153	hsdR; type I restriction enzyme, R subunit [EC:3.1.21.3]			COG0610	Type I site-specific restriction-modification system, R (restriction) subunit and related helicases ... (PDB:2W00)	PF11867	Domain of unknown function (DUF3387)
504	GC_00000019	Core_Genome	BA3A_275M_2	24776	8	19	3	0	0.687407	0.735452	V	Defense mechanisms			K01153	hsdR; type I restriction enzyme, R subunit [EC:3.1.21.3]			COG0610	Type I site-specific restriction-modification system, R (restriction) subunit and related helicases ... (PDB:2W00)	PF11867	Domain of unknown function (DUF3387)
505	GC_00000019	Core_Genome	BA3A_275M_2	24777	8	19	3	0	0.687407	0.735452	V	Defense mechanisms			K01153	hsdR; type I restriction enzyme, R subunit [EC:3.1.21.3]			COG0610	Type I site-specific restriction-modification system, R (restriction) subunit and related helicases ... (PDB:2W00)	PF11867	Domain of unknown function (DUF3387)
506	GC_00000019	Core_Genome	BA3A_75M_1	59110	8	19	3	0	0.687407	0.735452	V	Defense mechanisms			K01153	hsdR; type I restriction enzyme, R subunit [EC:3.1.21.3]			COG0610	Type I site-specific restriction-modification system, R (restriction) subunit and related helicases ... (PDB:2W00)	PF11867	Domain of unknown function (DUF3387)
507	GC_00000019	Core_Genome	BA3A_75M_1	105635	8	19	3	0	0.687407	0.735452	V	Defense mechanisms	SSF52540	P-loop containing nucleoside triphosphate hydrolases	K01153	hsdR; type I restriction enzyme, R subunit [EC:3.1.21.3]	TIGR00348	hsdR: type I site-specific deoxyribonuclease, HsdR family	COG0610	Type I site-specific restriction-modification system, R (restriction) subunit and related helicases ... (PDB:2W00)	PF18766	SWI2/SNF2 ATPase
508	GC_00000019	Core_Genome	BA3A_75M_2	148802	8	19	3	0	0.687407	0.735452	V	Defense mechanisms			K01153	hsdR; type I restriction enzyme, R subunit [EC:3.1.21.3]			COG0610	Type I site-specific restriction-modification system, R (restriction) subunit and related helicases ... (PDB:2W00)	PF11867	Domain of unknown function (DUF3387)
509	GC_00000019	Core_Genome	BA3A_75M_2	148800	8	19	3	0	0.687407	0.735452	V	Defense mechanisms			K01153	hsdR; type I restriction enzyme, R subunit [EC:3.1.21.3]			COG0610	Type I site-specific restriction-modification system, R (restriction) subunit and related helicases ... (PDB:2W00)	PF11867	Domain of unknown function (DUF3387)
510	GC_00000019	Core_Genome	BA3A_75M_2	148801	8	19	3	0	0.687407	0.735452	V	Defense mechanisms			K01153	hsdR; type I restriction enzyme, R subunit [EC:3.1.21.3]			COG0610	Type I site-specific restriction-modification system, R (restriction) subunit and related helicases ... (PDB:2W00)	PF11867	Domain of unknown function (DUF3387)
511	GC_00000019	Core_Genome	NSHQ14_9_30M	74029	8	19	3	0	0.687407	0.735452	V	Defense mechanisms			K01153	hsdR; type I restriction enzyme, R subunit [EC:3.1.21.3]			COG0610	Type I site-specific restriction-modification system, R (restriction) subunit and related helicases ... (PDB:2W00)	PF11867	Domain of unknown function (DUF3387)
512	GC_00000019	Core_Genome	NSHQ14_9_30M	74027	8	19	3	0	0.687407	0.735452	V	Defense mechanisms			K01153	hsdR; type I restriction enzyme, R subunit [EC:3.1.21.3]			COG0610	Type I site-specific restriction-modification system, R (restriction) subunit and related helicases ... (PDB:2W00)	PF11867	Domain of unknown function (DUF3387)
513	GC_00000019	Core_Genome	NSHQ14_9_30M	74028	8	19	3	0	0.687407	0.735452	V	Defense mechanisms			K01153	hsdR; type I restriction enzyme, R subunit [EC:3.1.21.3]			COG0610	Type I site-specific restriction-modification system, R (restriction) subunit and related helicases ... (PDB:2W00)	PF11867	Domain of unknown function (DUF3387)
514	GC_00000019	Core_Genome	WAB188_50M	30267	8	19	3	0	0.687407	0.735452	V	Defense mechanisms	SSF52540	P-loop containing nucleoside triphosphate hydrolases	K01153	hsdR; type I restriction enzyme, R subunit [EC:3.1.21.3]	TIGR00348	hsdR: type I site-specific deoxyribonuclease, HsdR family	COG0610	Type I site-specific restriction-modification system, R (restriction) subunit and related helicases ... (PDB:2W00)	PF11867	Domain of unknown function (DUF3387)
515	GC_00000020	Core_Genome	BA3A_100M_1	46132	8	19	4	0	0.793576	0.749515
516	GC_00000020	Core_Genome	BA3A_100M_1	31498	8	19	4	0	0.793576	0.749515
517	GC_00000020	Core_Genome	BA3A_100M_1	28912	8	19	4	0	0.793576	0.749515
518	GC_00000020	Core_Genome	BA3A_100M_2	10748	8	19	4	0	0.793576	0.749515
519	GC_00000020	Core_Genome	BA3A_100M_2	4495	8	19	4	0	0.793576	0.749515
520	GC_00000020	Core_Genome	BA3A_275M_1	9441	8	19	4	0	0.793576	0.749515
521	GC_00000020	Core_Genome	BA3A_275M_1	14663	8	19	4	0	0.793576	0.749515
522	GC_00000020	Core_Genome	BA3A_275M_1	25907	8	19	4	0	0.793576	0.749515
523	GC_00000020	Core_Genome	BA3A_275M_2	37712	8	19	4	0	0.793576	0.749515
524	GC_00000020	Core_Genome	BA3A_75M_1	69380	8	19	4	0	0.793576	0.749515
525	GC_00000020	Core_Genome	BA3A_75M_1	94538	8	19	4	0	0.793576	0.749515
526	GC_00000020	Core_Genome	BA3A_75M_2	145148	8	19	4	0	0.793576	0.749515
527	GC_00000020	Core_Genome	NSHQ14_9_30M	156450	8	19	4	0	0.793576	0.749515
528	GC_00000020	Core_Genome	NSHQ14_9_30M	81917	8	19	4	0	0.793576	0.749515
529	GC_00000020	Core_Genome	NSHQ14_9_30M	70198	8	19	4	0	0.793576	0.749515
530	GC_00000020	Core_Genome	WAB188_50M	21713	8	19	4	0	0.793576	0.749515
531	GC_00000020	Core_Genome	WAB188_50M	81765	8	19	4	0	0.793576	0.749515
532	GC_00000020	Core_Genome	WAB188_50M	120737	8	19	4	0	0.793576	0.749515
533	GC_00000020	Core_Genome	WAB188_50M	62634	8	19	4	0	0.793576	0.749515
534	GC_00000021	BA3A_M_sp_Specific	BA3A_100M_2	12155	3	18	6	0	0.999143	0.801191
535	GC_00000021	BA3A_M_sp_Specific	BA3A_100M_2	24824	3	18	6	0	0.999143	0.801191
536	GC_00000021	BA3A_M_sp_Specific	BA3A_100M_2	18518	3	18	6	0	0.999143	0.801191
537	GC_00000021	BA3A_M_sp_Specific	BA3A_100M_2	24837	3	18	6	0	0.999143	0.801191
538	GC_00000021	BA3A_M_sp_Specific	BA3A_100M_2	30672	3	18	6	0	0.999143	0.801191
539	GC_00000021	BA3A_M_sp_Specific	BA3A_100M_2	28633	3	18	6	0	0.999143	0.801191
540	GC_00000021	BA3A_M_sp_Specific	BA3A_275M_1	9183	3	18	6	0	0.999143	0.801191
541	GC_00000021	BA3A_M_sp_Specific	BA3A_275M_1	10858	3	18	6	0	0.999143	0.801191
542	GC_00000021	BA3A_M_sp_Specific	BA3A_275M_1	16752	3	18	6	0	0.999143	0.801191
543	GC_00000021	BA3A_M_sp_Specific	BA3A_275M_1	25355	3	18	6	0	0.999143	0.801191
544	GC_00000021	BA3A_M_sp_Specific	BA3A_275M_1	23804	3	18	6	0	0.999143	0.801191
545	GC_00000021	BA3A_M_sp_Specific	BA3A_275M_1	9172	3	18	6	0	0.999143	0.801191	X|V	Mobilome: prophages, transposons|Defense mechanisms	SSF46689	Homeodomain-like					COG3335|COG3415	Transposase|CRISPR-associated protein Csa3, CARF domain (Csa3) (PDB:2WTE) (PUBMED:21093452)	PF13565	Homeodomain-like domain	COG3335|COG3415	CRISPR-Cas system
546	GC_00000021	BA3A_M_sp_Specific	BA3A_75M_1	131135	3	18	6	0	0.999143	0.801191
547	GC_00000021	BA3A_M_sp_Specific	BA3A_75M_1	76208	3	18	6	0	0.999143	0.801191
548	GC_00000021	BA3A_M_sp_Specific	BA3A_75M_1	105665	3	18	6	0	0.999143	0.801191
549	GC_00000021	BA3A_M_sp_Specific	BA3A_75M_1	131122	3	18	6	0	0.999143	0.801191
550	GC_00000021	BA3A_M_sp_Specific	BA3A_75M_1	143050	3	18	6	0	0.999143	0.801191
551	GC_00000021	BA3A_M_sp_Specific	BA3A_75M_1	144086	3	18	6	0	0.999143	0.801191
552	GC_00000022		BA3A_100M_1	40063	5	18	6	0	1	0.736957
553	GC_00000022		BA3A_100M_1	33380	5	18	6	0	1	0.736957
554	GC_00000022		BA3A_100M_1	66832	5	18	6	0	1	0.736957
555	GC_00000022		BA3A_100M_1	69427	5	18	6	0	1	0.736957
556	GC_00000022		BA3A_100M_1	49345	5	18	6	0	1	0.736957
557	GC_00000022		BA3A_100M_1	84390	5	18	6	0	1	0.736957	V	Defense mechanisms							COG3415	CRISPR-associated protein Csa3, CARF domain (Csa3) (PDB:2WTE) (PUBMED:21093452)	PF13358	DDE superfamily endonuclease	COG3415	CRISPR-Cas system
558	GC_00000022		BA3A_275M_1	13442	5	18	6	0	1	0.736957
559	GC_00000022		BA3A_275M_1	30809	5	18	6	0	1	0.736957
560	GC_00000022		BA3A_275M_1	59792	5	18	6	0	1	0.736957
561	GC_00000022		BA3A_275M_1	62744	5	18	6	0	1	0.736957
562	GC_00000022		BA3A_275M_1	80395	5	18	6	0	1	0.736957	V	Defense mechanisms							COG3415	CRISPR-associated protein Csa3, CARF domain (Csa3) (PDB:2WTE) (PUBMED:21093452)	PF13358	DDE superfamily endonuclease	COG3415	CRISPR-Cas system
563	GC_00000022		BA3A_75M_2	163850	5	18	6	0	1	0.736957
564	GC_00000022		NSHQ14_9_30M	90638	5	18	6	0	1	0.736957
565	GC_00000022		NSHQ14_9_30M	125539	5	18	6	0	1	0.736957
566	GC_00000022		NSHQ14_9_30M	232683	5	18	6	0	1	0.736957
567	GC_00000022		NSHQ14_9_30M	240645	5	18	6	0	1	0.736957
568	GC_00000022		NSHQ14_9_30M	282396	5	18	6	0	1	0.736957	V	Defense mechanisms							COG3415	CRISPR-associated protein Csa3, CARF domain (Csa3) (PDB:2WTE) (PUBMED:21093452)	PF13358	DDE superfamily endonuclease	COG3415	CRISPR-Cas system
569	GC_00000022		WAB188_50M	1209044	5	18	6	0	1	0.736957	V	Defense mechanisms							COG3415	CRISPR-associated protein Csa3, CARF domain (Csa3) (PDB:2WTE) (PUBMED:21093452)	PF13358	DDE superfamily endonuclease	COG3415	CRISPR-Cas system
570	GC_00000023	Core_Genome	BA3A_100M_1	22182	8	18	3	0	0.76988	0.782921	P	Inorganic ion transport and metabolism	SSF57802	Rubredoxin-like					COG1773	Flavorubredoxin (NorV) (PDB:4D02)	PF00301	Rubredoxin
571	GC_00000023	Core_Genome	BA3A_100M_1	46131	8	18	3	0	0.76988	0.782921	P	Inorganic ion transport and metabolism	SSF57802	Rubredoxin-like					COG1773	Flavorubredoxin (NorV) (PDB:4D02)	PF00301	Rubredoxin
572	GC_00000023	Core_Genome	BA3A_100M_1	46130	8	18	3	0	0.76988	0.782921	P	Inorganic ion transport and metabolism	SSF57802	Rubredoxin-like					COG1773	Flavorubredoxin (NorV) (PDB:4D02)	PF00301	Rubredoxin
573	GC_00000023	Core_Genome	BA3A_100M_2	9861	8	18	3	0	0.76988	0.782921	P	Inorganic ion transport and metabolism	SSF57802	Rubredoxin-like					COG1773	Flavorubredoxin (NorV) (PDB:4D02)	PF00301	Rubredoxin
574	GC_00000023	Core_Genome	BA3A_100M_2	9862	8	18	3	0	0.76988	0.782921	P	Inorganic ion transport and metabolism	SSF57802	Rubredoxin-like					COG1773	Flavorubredoxin (NorV) (PDB:4D02)	PF00301	Rubredoxin
575	GC_00000023	Core_Genome	BA3A_275M_1	13662	8	18	3	0	0.76988	0.782921	P	Inorganic ion transport and metabolism	SSF57802	Rubredoxin-like					COG1773	Flavorubredoxin (NorV) (PDB:4D02)	PF00301	Rubredoxin
576	GC_00000023	Core_Genome	BA3A_275M_1	13661	8	18	3	0	0.76988	0.782921	P	Inorganic ion transport and metabolism	SSF57802	Rubredoxin-like					COG1773	Flavorubredoxin (NorV) (PDB:4D02)	PF00301	Rubredoxin
577	GC_00000023	Core_Genome	BA3A_275M_2	19399	8	18	3	0	0.76988	0.782921	P	Inorganic ion transport and metabolism	SSF57802	Rubredoxin-like					COG1773	Flavorubredoxin (NorV) (PDB:4D02)	PF00301	Rubredoxin
578	GC_00000023	Core_Genome	BA3A_275M_2	37711	8	18	3	0	0.76988	0.782921	P	Inorganic ion transport and metabolism	SSF57802	Rubredoxin-like					COG1773	Flavorubredoxin (NorV) (PDB:4D02)	PF00301	Rubredoxin
579	GC_00000023	Core_Genome	BA3A_275M_2	37710	8	18	3	0	0.76988	0.782921	P	Inorganic ion transport and metabolism	SSF57802	Rubredoxin-like					COG1773	Flavorubredoxin (NorV) (PDB:4D02)	PF00301	Rubredoxin
580	GC_00000023	Core_Genome	BA3A_75M_1	56308	8	18	3	0	0.76988	0.782921	P	Inorganic ion transport and metabolism	SSF57802	Rubredoxin-like					COG1773	Flavorubredoxin (NorV) (PDB:4D02)	PF00301	Rubredoxin
581	GC_00000023	Core_Genome	BA3A_75M_1	56309	8	18	3	0	0.76988	0.782921	P	Inorganic ion transport and metabolism	SSF57802	Rubredoxin-like					COG1773	Flavorubredoxin (NorV) (PDB:4D02)	PF00301	Rubredoxin
582	GC_00000023	Core_Genome	BA3A_75M_2	120271	8	18	3	0	0.76988	0.782921	P	Inorganic ion transport and metabolism	SSF57802	Rubredoxin-like					COG1773	Flavorubredoxin (NorV) (PDB:4D02)	PF00301	Rubredoxin
583	GC_00000023	Core_Genome	NSHQ14_9_30M	49254	8	18	3	0	0.76988	0.782921	P	Inorganic ion transport and metabolism	SSF57802	Rubredoxin-like					COG1773	Flavorubredoxin (NorV) (PDB:4D02)	PF00301	Rubredoxin
584	GC_00000023	Core_Genome	NSHQ14_9_30M	156449	8	18	3	0	0.76988	0.782921	P	Inorganic ion transport and metabolism	SSF57802	Rubredoxin-like					COG1773	Flavorubredoxin (NorV) (PDB:4D02)	PF00301	Rubredoxin
585	GC_00000023	Core_Genome	NSHQ14_9_30M	156448	8	18	3	0	0.76988	0.782921	P	Inorganic ion transport and metabolism	SSF57802	Rubredoxin-like					COG1773	Flavorubredoxin (NorV) (PDB:4D02)	PF00301	Rubredoxin
586	GC_00000023	Core_Genome	WAB188_50M	99519	8	18	3	0	0.76988	0.782921	P	Inorganic ion transport and metabolism	SSF57802	Rubredoxin-like					COG1773	Flavorubredoxin (NorV) (PDB:4D02)	PF00301	Rubredoxin
587	GC_00000023	Core_Genome	WAB188_50M	99520	8	18	3	0	0.76988	0.782921	P	Inorganic ion transport and metabolism	SSF57802	Rubredoxin-like					COG1773	Flavorubredoxin (NorV) (PDB:4D02)	PF00301	Rubredoxin
588	GC_00000024	Core_Genome	BA3A_100M_1	33383	8	18	4	0	0.848785	0.766214	C	Energy production and conversion	SSF51905	FAD/NAD(P)-binding domain	K17830	GGR; digeranylgeranylglycerophospholipid reductase [EC:1.3.1.101 1.3.7.11]	TIGR02032	GG-red-SF: geranylgeranyl reductase family	COG0644	Dehydrogenase (flavoprotein) (FixC) (PDB:4OPU)	PF01494	FAD binding domain
589	GC_00000024	Core_Genome	BA3A_100M_1	26287	8	18	4	0	0.848785	0.766214	C	Energy production and conversion	SSF51905	FAD/NAD(P)-binding domain	K17830	GGR; digeranylgeranylglycerophospholipid reductase [EC:1.3.1.101 1.3.7.11]	TIGR02032	GG-red-SF: geranylgeranyl reductase family	COG0644	Dehydrogenase (flavoprotein) (FixC) (PDB:4OPU)	PF01494	FAD binding domain
590	GC_00000024	Core_Genome	BA3A_100M_2	3164	8	18	4	0	0.848785	0.766214	C	Energy production and conversion	SSF51905	FAD/NAD(P)-binding domain	K17830	GGR; digeranylgeranylglycerophospholipid reductase [EC:1.3.1.101 1.3.7.11]	TIGR02032	GG-red-SF: geranylgeranyl reductase family	COG0644	Dehydrogenase (flavoprotein) (FixC) (PDB:4OPU)	PF01494	FAD binding domain
591	GC_00000024	Core_Genome	BA3A_100M_2	4945	8	18	4	0	0.848785	0.766214	C	Energy production and conversion	SSF51905	FAD/NAD(P)-binding domain	K17830	GGR; digeranylgeranylglycerophospholipid reductase [EC:1.3.1.101 1.3.7.11]			COG0644	Dehydrogenase (flavoprotein) (FixC) (PDB:4OPU)
592	GC_00000024	Core_Genome	BA3A_100M_2	4946	8	18	4	0	0.848785	0.766214	C	Energy production and conversion	SSF51905	FAD/NAD(P)-binding domain	K17830	GGR; digeranylgeranylglycerophospholipid reductase [EC:1.3.1.101 1.3.7.11]			COG0644	Dehydrogenase (flavoprotein) (FixC) (PDB:4OPU)	PF01494	FAD binding domain
593	GC_00000024	Core_Genome	BA3A_275M_1	10577	8	18	4	0	0.848785	0.766214	C	Energy production and conversion	SSF51905	FAD/NAD(P)-binding domain	K17830	GGR; digeranylgeranylglycerophospholipid reductase [EC:1.3.1.101 1.3.7.11]	TIGR02032	GG-red-SF: geranylgeranyl reductase family	COG0644	Dehydrogenase (flavoprotein) (FixC) (PDB:4OPU)	PF01494	FAD binding domain
594	GC_00000024	Core_Genome	BA3A_275M_1	14745	8	18	4	0	0.848785	0.766214	C	Energy production and conversion	SSF51905	FAD/NAD(P)-binding domain	K17830	GGR; digeranylgeranylglycerophospholipid reductase [EC:1.3.1.101 1.3.7.11]	TIGR02032	GG-red-SF: geranylgeranyl reductase family	COG0644	Dehydrogenase (flavoprotein) (FixC) (PDB:4OPU)	PF01494	FAD binding domain
595	GC_00000024	Core_Genome	BA3A_275M_1	13438	8	18	4	0	0.848785	0.766214	C	Energy production and conversion	SSF51905	FAD/NAD(P)-binding domain	K17830	GGR; digeranylgeranylglycerophospholipid reductase [EC:1.3.1.101 1.3.7.11]			COG0644	Dehydrogenase (flavoprotein) (FixC) (PDB:4OPU)
596	GC_00000024	Core_Genome	BA3A_275M_1	13439	8	18	4	0	0.848785	0.766214	C	Energy production and conversion	SSF51905	FAD/NAD(P)-binding domain	K17830	GGR; digeranylgeranylglycerophospholipid reductase [EC:1.3.1.101 1.3.7.11]			COG0644	Dehydrogenase (flavoprotein) (FixC) (PDB:4OPU)	PF01494	FAD binding domain
597	GC_00000024	Core_Genome	BA3A_275M_2	22655	8	18	4	0	0.848785	0.766214	C	Energy production and conversion	SSF51905	FAD/NAD(P)-binding domain	K17830	GGR; digeranylgeranylglycerophospholipid reductase [EC:1.3.1.101 1.3.7.11]	TIGR02032	GG-red-SF: geranylgeranyl reductase family	COG0644	Dehydrogenase (flavoprotein) (FixC) (PDB:4OPU)	PF01494	FAD binding domain
598	GC_00000024	Core_Genome	BA3A_75M_1	39949	8	18	4	0	0.848785	0.766214	C	Energy production and conversion	SSF51905	FAD/NAD(P)-binding domain	K17830	GGR; digeranylgeranylglycerophospholipid reductase [EC:1.3.1.101 1.3.7.11]	TIGR02032	GG-red-SF: geranylgeranyl reductase family	COG0644	Dehydrogenase (flavoprotein) (FixC) (PDB:4OPU)	PF01494	FAD binding domain
599	GC_00000024	Core_Genome	BA3A_75M_1	51905	8	18	4	0	0.848785	0.766214	C	Energy production and conversion	SSF51905	FAD/NAD(P)-binding domain	K17830	GGR; digeranylgeranylglycerophospholipid reductase [EC:1.3.1.101 1.3.7.11]			COG0644	Dehydrogenase (flavoprotein) (FixC) (PDB:4OPU)
600	GC_00000024	Core_Genome	BA3A_75M_1	51906	8	18	4	0	0.848785	0.766214	C	Energy production and conversion	SSF51905	FAD/NAD(P)-binding domain	K17830	GGR; digeranylgeranylglycerophospholipid reductase [EC:1.3.1.101 1.3.7.11]			COG0644	Dehydrogenase (flavoprotein) (FixC) (PDB:4OPU)	PF01494	FAD binding domain
601	GC_00000024	Core_Genome	BA3A_75M_2	163847	8	18	4	0	0.848785	0.766214	C	Energy production and conversion	SSF51905	FAD/NAD(P)-binding domain	K17830	GGR; digeranylgeranylglycerophospholipid reductase [EC:1.3.1.101 1.3.7.11]	TIGR02032	GG-red-SF: geranylgeranyl reductase family	COG0644	Dehydrogenase (flavoprotein) (FixC) (PDB:4OPU)	PF01494	FAD binding domain
602	GC_00000024	Core_Genome	BA3A_75M_2	136231	8	18	4	0	0.848785	0.766214	C	Energy production and conversion	SSF51905	FAD/NAD(P)-binding domain	K17830	GGR; digeranylgeranylglycerophospholipid reductase [EC:1.3.1.101 1.3.7.11]	TIGR02032	GG-red-SF: geranylgeranyl reductase family	COG0644	Dehydrogenase (flavoprotein) (FixC) (PDB:4OPU)	PF01494	FAD binding domain
603	GC_00000024	Core_Genome	NSHQ14_9_30M	90641	8	18	4	0	0.848785	0.766214	C	Energy production and conversion	SSF51905	FAD/NAD(P)-binding domain	K17830	GGR; digeranylgeranylglycerophospholipid reductase [EC:1.3.1.101 1.3.7.11]	TIGR02032	GG-red-SF: geranylgeranyl reductase family	COG0644	Dehydrogenase (flavoprotein) (FixC) (PDB:4OPU)	PF01494	FAD binding domain
604	GC_00000024	Core_Genome	NSHQ14_9_30M	61921	8	18	4	0	0.848785	0.766214	C	Energy production and conversion	SSF51905	FAD/NAD(P)-binding domain	K17830	GGR; digeranylgeranylglycerophospholipid reductase [EC:1.3.1.101 1.3.7.11]	TIGR02032	GG-red-SF: geranylgeranyl reductase family	COG0644	Dehydrogenase (flavoprotein) (FixC) (PDB:4OPU)	PF01494	FAD binding domain
605	GC_00000024	Core_Genome	WAB188_50M	21524	8	18	4	0	0.848785	0.766214	C	Energy production and conversion	SSF51905	FAD/NAD(P)-binding domain	K17830	GGR; digeranylgeranylglycerophospholipid reductase [EC:1.3.1.101 1.3.7.11]	TIGR02032	GG-red-SF: geranylgeranyl reductase family	COG0644	Dehydrogenase (flavoprotein) (FixC) (PDB:4OPU)	PF01494	FAD binding domain
606	GC_00000025	Core_Genome	BA3A_100M_1	48147	7	18	4	0	0.800582	0.659457
607	GC_00000025	Core_Genome	BA3A_100M_1	58034	7	18	4	0	0.800582	0.659457
608	GC_00000025	Core_Genome	BA3A_100M_1	54853	7	18	4	0	0.800582	0.659457
609	GC_00000025	Core_Genome	BA3A_100M_2	80547	7	18	4	0	0.800582	0.659457
610	GC_00000025	Core_Genome	BA3A_100M_2	12202	7	18	4	0	0.800582	0.659457
611	GC_00000025	Core_Genome	BA3A_100M_2	12157	7	18	4	0	0.800582	0.659457
612	GC_00000025	Core_Genome	BA3A_275M_1	50166	7	18	4	0	0.800582	0.659457
613	GC_00000025	Core_Genome	BA3A_275M_1	47485	7	18	4	0	0.800582	0.659457
614	GC_00000025	Core_Genome	BA3A_275M_1	10905	7	18	4	0	0.800582	0.659457
615	GC_00000025	Core_Genome	BA3A_275M_1	10860	7	18	4	0	0.800582	0.659457
616	GC_00000025	Core_Genome	BA3A_275M_2	39611	7	18	4	0	0.800582	0.659457
617	GC_00000025	Core_Genome	BA3A_75M_1	76161	7	18	4	0	0.800582	0.659457
618	GC_00000025	Core_Genome	BA3A_75M_1	76206	7	18	4	0	0.800582	0.659457
619	GC_00000025	Core_Genome	BA3A_75M_2	225934	7	18	4	0	0.800582	0.659457
620	GC_00000025	Core_Genome	NSHQ14_9_30M	165443	7	18	4	0	0.800582	0.659457
621	GC_00000025	Core_Genome	NSHQ14_9_30M	204288	7	18	4	0	0.800582	0.659457
622	GC_00000025	Core_Genome	NSHQ14_9_30M	195217	7	18	4	0	0.800582	0.659457
623	GC_00000025	Core_Genome	NSHQ14_9_30M	272583	7	18	4	0	0.800582	0.659457
624	GC_00000026	Core_Genome	BA3A_100M_1	12487	8	18	3	0	0.726846	0.662642
625	GC_00000026	Core_Genome	BA3A_100M_1	12486	8	18	3	0	0.726846	0.662642	R	General function prediction only	SSF102114	Radical SAM enzymes	K04034	bchE; anaerobic magnesium-protoporphyrin IX monomethyl ester cyclase [EC:1.21.98.3]			COG1032	Radical SAM superfamily enzyme YgiQ, UPF0313 family (YgiQ) (PDB:6FD2)	PF04055	Radical SAM superfamily
626	GC_00000026	Core_Genome	BA3A_100M_2	13561	8	18	3	0	0.726846	0.662642
627	GC_00000026	Core_Genome	BA3A_100M_2	13562	8	18	3	0	0.726846	0.662642	R	General function prediction only	SSF102114	Radical SAM enzymes	K04034	bchE; anaerobic magnesium-protoporphyrin IX monomethyl ester cyclase [EC:1.21.98.3]			COG1032	Radical SAM superfamily enzyme YgiQ, UPF0313 family (YgiQ) (PDB:6FD2)	PF04055	Radical SAM superfamily
628	GC_00000026	Core_Genome	BA3A_100M_2	13563	8	18	3	0	0.726846	0.662642	R	General function prediction only			K04034	bchE; anaerobic magnesium-protoporphyrin IX monomethyl ester cyclase [EC:1.21.98.3]			COG1032	Radical SAM superfamily enzyme YgiQ, UPF0313 family (YgiQ) (PDB:6FD2)	PF02310	B12 binding domain
629	GC_00000026	Core_Genome	BA3A_275M_1	48253	8	18	3	0	0.726846	0.662642
630	GC_00000026	Core_Genome	BA3A_275M_1	12917	8	18	3	0	0.726846	0.662642	R	General function prediction only			K04034	bchE; anaerobic magnesium-protoporphyrin IX monomethyl ester cyclase [EC:1.21.98.3]			COG1032	Radical SAM superfamily enzyme YgiQ, UPF0313 family (YgiQ) (PDB:6FD2)	PF02310	B12 binding domain
631	GC_00000026	Core_Genome	BA3A_275M_1	12918	8	18	3	0	0.726846	0.662642					K04034	bchE; anaerobic magnesium-protoporphyrin IX monomethyl ester cyclase [EC:1.21.98.3]
632	GC_00000026	Core_Genome	BA3A_275M_2	11130	8	18	3	0	0.726846	0.662642
633	GC_00000026	Core_Genome	BA3A_275M_2	11129	8	18	3	0	0.726846	0.662642	R	General function prediction only	SSF102114	Radical SAM enzymes	K04034	bchE; anaerobic magnesium-protoporphyrin IX monomethyl ester cyclase [EC:1.21.98.3]			COG1032	Radical SAM superfamily enzyme YgiQ, UPF0313 family (YgiQ) (PDB:6FD2)	PF04055	Radical SAM superfamily
634	GC_00000026	Core_Genome	BA3A_75M_1	255031	8	18	3	0	0.726846	0.662642
635	GC_00000026	Core_Genome	BA3A_75M_1	86967	8	18	3	0	0.726846	0.662642	R	General function prediction only			K04034	bchE; anaerobic magnesium-protoporphyrin IX monomethyl ester cyclase [EC:1.21.98.3]			COG1032	Radical SAM superfamily enzyme YgiQ, UPF0313 family (YgiQ) (PDB:6FD2)	PF02310	B12 binding domain
636	GC_00000026	Core_Genome	BA3A_75M_1	86966	8	18	3	0	0.726846	0.662642					K04034	bchE; anaerobic magnesium-protoporphyrin IX monomethyl ester cyclase [EC:1.21.98.3]
637	GC_00000026	Core_Genome	BA3A_75M_2	76898	8	18	3	0	0.726846	0.662642
638	GC_00000026	Core_Genome	BA3A_75M_2	76899	8	18	3	0	0.726846	0.662642	R	General function prediction only	SSF102114	Radical SAM enzymes	K04034	bchE; anaerobic magnesium-protoporphyrin IX monomethyl ester cyclase [EC:1.21.98.3]			COG1032	Radical SAM superfamily enzyme YgiQ, UPF0313 family (YgiQ) (PDB:6FD2)	PF04055	Radical SAM superfamily
639	GC_00000026	Core_Genome	NSHQ14_9_30M	23803	8	18	3	0	0.726846	0.662642
640	GC_00000026	Core_Genome	NSHQ14_9_30M	23802	8	18	3	0	0.726846	0.662642	R	General function prediction only	SSF102114	Radical SAM enzymes	K04034	bchE; anaerobic magnesium-protoporphyrin IX monomethyl ester cyclase [EC:1.21.98.3]			COG1032	Radical SAM superfamily enzyme YgiQ, UPF0313 family (YgiQ) (PDB:6FD2)	PF04055	Radical SAM superfamily
641	GC_00000026	Core_Genome	WAB188_50M	30405	8	18	3	0	0.726846	0.662642	R	General function prediction only	SSF102114	Radical SAM enzymes	K04034	bchE; anaerobic magnesium-protoporphyrin IX monomethyl ester cyclase [EC:1.21.98.3]			COG1032	Radical SAM superfamily enzyme YgiQ, UPF0313 family (YgiQ) (PDB:6FD2)	PF04055	Radical SAM superfamily
642	GC_00000027	Core_Genome	BA3A_100M_1	22622	8	17	4	0	0.841794	0.726402
643	GC_00000027	Core_Genome	BA3A_100M_1	67274	8	17	4	0	0.841794	0.726402
644	GC_00000027	Core_Genome	BA3A_100M_2	12207	8	17	4	0	0.841794	0.726402
645	GC_00000027	Core_Genome	BA3A_100M_2	12185	8	17	4	0	0.841794	0.726402
646	GC_00000027	Core_Genome	BA3A_100M_2	12203	8	17	4	0	0.841794	0.726402
647	GC_00000027	Core_Genome	BA3A_275M_1	10910	8	17	4	0	0.841794	0.726402
648	GC_00000027	Core_Genome	BA3A_275M_1	10888	8	17	4	0	0.841794	0.726402
649	GC_00000027	Core_Genome	BA3A_275M_1	10906	8	17	4	0	0.841794	0.726402
650	GC_00000027	Core_Genome	BA3A_275M_1	60301	8	17	4	0	0.841794	0.726402
651	GC_00000027	Core_Genome	BA3A_275M_2	19728	8	17	4	0	0.841794	0.726402
652	GC_00000027	Core_Genome	BA3A_75M_1	76156	8	17	4	0	0.841794	0.726402
653	GC_00000027	Core_Genome	BA3A_75M_1	76178	8	17	4	0	0.841794	0.726402
654	GC_00000027	Core_Genome	BA3A_75M_1	76160	8	17	4	0	0.841794	0.726402
655	GC_00000027	Core_Genome	BA3A_75M_2	121673	8	17	4	0	0.841794	0.726402
656	GC_00000027	Core_Genome	NSHQ14_9_30M	50135	8	17	4	0	0.841794	0.726402
657	GC_00000027	Core_Genome	NSHQ14_9_30M	234077	8	17	4	0	0.841794	0.726402
658	GC_00000027	Core_Genome	WAB188_50M	15582	8	17	4	0	0.841794	0.726402
659	GC_00000028	Core_Genome	BA3A_100M_1	22473	8	17	3	0	0.828368	0.916639	C	Energy production and conversion	SSF48256	Citrate synthase					COG0372	Citrate synthase (GltA) (PDB:3TQG) (PUBMED:25211225)	PF00285	Citrate synthase, C-terminal domain	COG0372	TCA cycle
660	GC_00000028	Core_Genome	BA3A_100M_1	25836	8	17	3	0	0.828368	0.916639	C	Energy production and conversion	SSF48256	Citrate synthase					COG0372	Citrate synthase (GltA) (PDB:3TQG) (PUBMED:25211225)	PF00285	Citrate synthase, C-terminal domain	COG0372	TCA cycle
661	GC_00000028	Core_Genome	BA3A_100M_2	4854	8	17	3	0	0.828368	0.916639	C	Energy production and conversion	SSF48256	Citrate synthase					COG0372	Citrate synthase (GltA) (PDB:3TQG) (PUBMED:25211225)	PF00285	Citrate synthase, C-terminal domain	COG0372	TCA cycle
662	GC_00000028	Core_Genome	BA3A_100M_2	7576	8	17	3	0	0.828368	0.916639	C	Energy production and conversion	SSF48256	Citrate synthase					COG0372	Citrate synthase (GltA) (PDB:3TQG) (PUBMED:25211225)	PF00285	Citrate synthase, C-terminal domain	COG0372	TCA cycle
663	GC_00000028	Core_Genome	BA3A_275M_1	8017	8	17	3	0	0.828368	0.916639	C	Energy production and conversion	SSF48256	Citrate synthase					COG0372	Citrate synthase (GltA) (PDB:3TQG) (PUBMED:25211225)	PF00285	Citrate synthase, C-terminal domain	COG0372	TCA cycle
664	GC_00000028	Core_Genome	BA3A_275M_1	9943	8	17	3	0	0.828368	0.916639	C	Energy production and conversion	SSF48256	Citrate synthase					COG0372	Citrate synthase (GltA) (PDB:3TQG) (PUBMED:25211225)	PF00285	Citrate synthase, C-terminal domain	COG0372	TCA cycle
665	GC_00000028	Core_Genome	BA3A_275M_2	19659	8	17	3	0	0.828368	0.916639	C	Energy production and conversion	SSF48256	Citrate synthase					COG0372	Citrate synthase (GltA) (PDB:3TQG) (PUBMED:25211225)	PF00285	Citrate synthase, C-terminal domain	COG0372	TCA cycle
666	GC_00000028	Core_Genome	BA3A_275M_2	22227	8	17	3	0	0.828368	0.916639	C	Energy production and conversion	SSF48256	Citrate synthase					COG0372	Citrate synthase (GltA) (PDB:3TQG) (PUBMED:25211225)	PF00285	Citrate synthase, C-terminal domain	COG0372	TCA cycle
667	GC_00000028	Core_Genome	BA3A_75M_1	59899	8	17	3	0	0.828368	0.916639	C	Energy production and conversion	SSF48256	Citrate synthase					COG0372	Citrate synthase (GltA) (PDB:3TQG) (PUBMED:25211225)	PF00285	Citrate synthase, C-terminal domain	COG0372	TCA cycle
668	GC_00000028	Core_Genome	BA3A_75M_1	52869	8	17	3	0	0.828368	0.916639	C	Energy production and conversion	SSF48256	Citrate synthase					COG0372	Citrate synthase (GltA) (PDB:3TQG) (PUBMED:25211225)	PF00285	Citrate synthase, C-terminal domain	COG0372	TCA cycle
669	GC_00000028	Core_Genome	BA3A_75M_2	121268	8	17	3	0	0.828368	0.916639	C	Energy production and conversion	SSF48256	Citrate synthase					COG0372	Citrate synthase (GltA) (PDB:3TQG) (PUBMED:25211225)	PF00285	Citrate synthase, C-terminal domain	COG0372	TCA cycle
670	GC_00000028	Core_Genome	BA3A_75M_2	130727	8	17	3	0	0.828368	0.916639	C	Energy production and conversion	SSF48256	Citrate synthase					COG0372	Citrate synthase (GltA) (PDB:3TQG) (PUBMED:25211225)	PF00285	Citrate synthase, C-terminal domain	COG0372	TCA cycle
671	GC_00000028	Core_Genome	NSHQ14_9_30M	49880	8	17	3	0	0.828368	0.916639	C	Energy production and conversion	SSF48256	Citrate synthase					COG0372	Citrate synthase (GltA) (PDB:3TQG) (PUBMED:25211225)	PF00285	Citrate synthase, C-terminal domain	COG0372	TCA cycle
672	GC_00000028	Core_Genome	NSHQ14_9_30M	57437	8	17	3	0	0.828368	0.916639	C	Energy production and conversion	SSF48256	Citrate synthase					COG0372	Citrate synthase (GltA) (PDB:3TQG) (PUBMED:25211225)	PF00285	Citrate synthase, C-terminal domain	COG0372	TCA cycle
673	GC_00000028	Core_Genome	WAB188_50M	15397	8	17	3	0	0.828368	0.916639	C	Energy production and conversion	SSF48256	Citrate synthase					COG0372	Citrate synthase (GltA) (PDB:3TQG) (PUBMED:25211225)	PF00285	Citrate synthase, C-terminal domain	COG0372	TCA cycle
674	GC_00000028	Core_Genome	WAB188_50M	119791	8	17	3	0	0.828368	0.916639	C	Energy production and conversion	SSF48256	Citrate synthase					COG0372	Citrate synthase (GltA) (PDB:3TQG) (PUBMED:25211225)	PF00285	Citrate synthase, C-terminal domain	COG0372	TCA cycle
675	GC_00000028	Core_Genome	WAB188_50M	62429	8	17	3	0	0.828368	0.916639			SSF48256	Citrate synthase
676	GC_00000029		BA3A_100M_1	19887	5	17	5	0	0.765091	0.678794	G|M	Carbohydrate transport and metabolism|Cell wall/membrane/envelope biogenesis	SSF51182	RmlC-like cupins					COG0662|COG0836	Mannose-6-phosphate isomerase, cupin superfamily (ManC) (PDB:1IPJ)|Mannose-1-phosphate guanylyltransferase (CpsB) (PDB:2QH5)	PF01050	Mannose-6-phosphate isomerase
677	GC_00000029		BA3A_100M_1	31528	5	17	5	0	0.765091	0.678794
678	GC_00000029		BA3A_100M_1	54745	5	17	5	0	0.765091	0.678794
679	GC_00000029		BA3A_100M_1	46121	5	17	5	0	0.765091	0.678794
680	GC_00000029		BA3A_100M_1	25951	5	17	5	0	0.765091	0.678794
681	GC_00000029		BA3A_275M_1	46811	5	17	5	0	0.765091	0.678794
682	GC_00000029		BA3A_275M_1	37704	5	17	5	0	0.765091	0.678794
683	GC_00000029		BA3A_275M_2	17870	5	17	5	0	0.765091	0.678794	G|M	Carbohydrate transport and metabolism|Cell wall/membrane/envelope biogenesis	SSF51182	RmlC-like cupins					COG0662|COG0836	Mannose-6-phosphate isomerase, cupin superfamily (ManC) (PDB:1IPJ)|Mannose-1-phosphate guanylyltransferase (CpsB) (PDB:2QH5)	PF01050	Mannose-6-phosphate isomerase
684	GC_00000029		BA3A_275M_2	25965	5	17	5	0	0.765091	0.678794
685	GC_00000029		BA3A_275M_2	22326	5	17	5	0	0.765091	0.678794
686	GC_00000029		BA3A_75M_2	112674	5	17	5	0	0.765091	0.678794	G|M	Carbohydrate transport and metabolism|Cell wall/membrane/envelope biogenesis	SSF51182	RmlC-like cupins					COG0662|COG0836	Mannose-6-phosphate isomerase, cupin superfamily (ManC) (PDB:1IPJ)|Mannose-1-phosphate guanylyltransferase (CpsB) (PDB:2QH5)	PF01050	Mannose-6-phosphate isomerase
687	GC_00000029		BA3A_75M_2	156146	5	17	5	0	0.765091	0.678794
688	GC_00000029		BA3A_75M_2	134798	5	17	5	0	0.765091	0.678794
689	GC_00000029		NSHQ14_9_30M	43633	5	17	5	0	0.765091	0.678794	G|M	Carbohydrate transport and metabolism|Cell wall/membrane/envelope biogenesis	SSF51182	RmlC-like cupins					COG0662|COG0836	Mannose-6-phosphate isomerase, cupin superfamily (ManC) (PDB:1IPJ)|Mannose-1-phosphate guanylyltransferase (CpsB) (PDB:2QH5)	PF01050	Mannose-6-phosphate isomerase
690	GC_00000029		NSHQ14_9_30M	82013	5	17	5	0	0.765091	0.678794
691	GC_00000029		NSHQ14_9_30M	192952	5	17	5	0	0.765091	0.678794
692	GC_00000029		NSHQ14_9_30M	60613	5	17	5	0	0.765091	0.678794
693	GC_00000030	Core_Genome	BA3A_100M_1	22721	8	16	3	0	0.846934	0.688784	M	Cell wall/membrane/envelope biogenesis	SSF51735	NAD(P)-binding Rossmann-fold domains					COG0451	Nucleoside-diphosphate-sugar epimerase (WcaG) (PDB:2X4G)
694	GC_00000030	Core_Genome	BA3A_100M_1	22724	8	16	3	0	0.846934	0.688784	M	Cell wall/membrane/envelope biogenesis	SSF51735	NAD(P)-binding Rossmann-fold domains					COG0451	Nucleoside-diphosphate-sugar epimerase (WcaG) (PDB:2X4G)	PF01370	NAD dependent epimerase/dehydratase family
695	GC_00000030	Core_Genome	BA3A_100M_1	22712	8	16	3	0	0.846934	0.688784	M	Cell wall/membrane/envelope biogenesis	SSF51735	NAD(P)-binding Rossmann-fold domains					COG0451	Nucleoside-diphosphate-sugar epimerase (WcaG) (PDB:2X4G)
696	GC_00000030	Core_Genome	BA3A_100M_2	3244	8	16	3	0	0.846934	0.688784	M	Cell wall/membrane/envelope biogenesis	SSF51735	NAD(P)-binding Rossmann-fold domains					COG0451	Nucleoside-diphosphate-sugar epimerase (WcaG) (PDB:2X4G)	PF01370	NAD dependent epimerase/dehydratase family
697	GC_00000030	Core_Genome	BA3A_275M_1	7148	8	16	3	0	0.846934	0.688784	M	Cell wall/membrane/envelope biogenesis	SSF51735	NAD(P)-binding Rossmann-fold domains					COG0451	Nucleoside-diphosphate-sugar epimerase (WcaG) (PDB:2X4G)	PF01370	NAD dependent epimerase/dehydratase family
698	GC_00000030	Core_Genome	BA3A_275M_2	19808	8	16	3	0	0.846934	0.688784	M	Cell wall/membrane/envelope biogenesis	SSF51735	NAD(P)-binding Rossmann-fold domains					COG0451	Nucleoside-diphosphate-sugar epimerase (WcaG) (PDB:2X4G)
699	GC_00000030	Core_Genome	BA3A_275M_2	19811	8	16	3	0	0.846934	0.688784	M	Cell wall/membrane/envelope biogenesis	SSF51735	NAD(P)-binding Rossmann-fold domains					COG0451	Nucleoside-diphosphate-sugar epimerase (WcaG) (PDB:2X4G)	PF01370	NAD dependent epimerase/dehydratase family
700	GC_00000030	Core_Genome	BA3A_275M_2	19799	8	16	3	0	0.846934	0.688784	M	Cell wall/membrane/envelope biogenesis	SSF51735	NAD(P)-binding Rossmann-fold domains					COG0451	Nucleoside-diphosphate-sugar epimerase (WcaG) (PDB:2X4G)
701	GC_00000030	Core_Genome	BA3A_75M_1	39869	8	16	3	0	0.846934	0.688784	M	Cell wall/membrane/envelope biogenesis	SSF51735	NAD(P)-binding Rossmann-fold domains					COG0451	Nucleoside-diphosphate-sugar epimerase (WcaG) (PDB:2X4G)	PF01370	NAD dependent epimerase/dehydratase family
702	GC_00000030	Core_Genome	BA3A_75M_2	122203	8	16	3	0	0.846934	0.688784	M	Cell wall/membrane/envelope biogenesis	SSF51735	NAD(P)-binding Rossmann-fold domains					COG0451	Nucleoside-diphosphate-sugar epimerase (WcaG) (PDB:2X4G)
703	GC_00000030	Core_Genome	BA3A_75M_2	122206	8	16	3	0	0.846934	0.688784	M	Cell wall/membrane/envelope biogenesis	SSF51735	NAD(P)-binding Rossmann-fold domains					COG0451	Nucleoside-diphosphate-sugar epimerase (WcaG) (PDB:2X4G)	PF01370	NAD dependent epimerase/dehydratase family
704	GC_00000030	Core_Genome	BA3A_75M_2	122194	8	16	3	0	0.846934	0.688784	M	Cell wall/membrane/envelope biogenesis	SSF51735	NAD(P)-binding Rossmann-fold domains					COG0451	Nucleoside-diphosphate-sugar epimerase (WcaG) (PDB:2X4G)
705	GC_00000030	Core_Genome	NSHQ14_9_30M	50421	8	16	3	0	0.846934	0.688784	M	Cell wall/membrane/envelope biogenesis	SSF51735	NAD(P)-binding Rossmann-fold domains					COG0451	Nucleoside-diphosphate-sugar epimerase (WcaG) (PDB:2X4G)
706	GC_00000030	Core_Genome	NSHQ14_9_30M	50418	8	16	3	0	0.846934	0.688784	M	Cell wall/membrane/envelope biogenesis	SSF51735	NAD(P)-binding Rossmann-fold domains					COG0451	Nucleoside-diphosphate-sugar epimerase (WcaG) (PDB:2X4G)	PF01370	NAD dependent epimerase/dehydratase family
707	GC_00000030	Core_Genome	NSHQ14_9_30M	50430	8	16	3	0	0.846934	0.688784	M	Cell wall/membrane/envelope biogenesis	SSF51735	NAD(P)-binding Rossmann-fold domains					COG0451	Nucleoside-diphosphate-sugar epimerase (WcaG) (PDB:2X4G)
708	GC_00000030	Core_Genome	WAB188_50M	15551	8	16	3	0	0.846934	0.688784	M	Cell wall/membrane/envelope biogenesis	SSF51735	NAD(P)-binding Rossmann-fold domains					COG0451	Nucleoside-diphosphate-sugar epimerase (WcaG) (PDB:2X4G)	PF01370	NAD dependent epimerase/dehydratase family
709	GC_00000031	Core_Genome	BA3A_100M_1	21528	8	16	2	0	0.904109	0.988412	O	Posttranslational modification, protein turnover, chaperones	SSF48592	GroEL equatorial domain-like	K22447	cct, ths; archaeal chaperonin	TIGR02339	thermosome_arch: thermosome, various subunits, archaeal	COG0459	Chaperonin GroEL (HSP60 family) (GroEL) (PDB:1AON)	PF00118	TCP-1/cpn60 chaperonin family
710	GC_00000031	Core_Genome	BA3A_100M_1	25429	8	16	2	0	0.904109	0.988412	O	Posttranslational modification, protein turnover, chaperones	SSF48592	GroEL equatorial domain-like	K22447	cct, ths; archaeal chaperonin	TIGR02339	thermosome_arch: thermosome, various subunits, archaeal	COG0459	Chaperonin GroEL (HSP60 family) (GroEL) (PDB:1AON)	PF00118	TCP-1/cpn60 chaperonin family
711	GC_00000031	Core_Genome	BA3A_100M_2	10725	8	16	2	0	0.904109	0.988412	O	Posttranslational modification, protein turnover, chaperones	SSF48592	GroEL equatorial domain-like	K22447	cct, ths; archaeal chaperonin	TIGR02339	thermosome_arch: thermosome, various subunits, archaeal	COG0459	Chaperonin GroEL (HSP60 family) (GroEL) (PDB:1AON)	PF00118	TCP-1/cpn60 chaperonin family
712	GC_00000031	Core_Genome	BA3A_100M_2	5714	8	16	2	0	0.904109	0.988412	O	Posttranslational modification, protein turnover, chaperones	SSF48592	GroEL equatorial domain-like	K22447	cct, ths; archaeal chaperonin	TIGR02339	thermosome_arch: thermosome, various subunits, archaeal	COG0459	Chaperonin GroEL (HSP60 family) (GroEL) (PDB:1AON)	PF00118	TCP-1/cpn60 chaperonin family
713	GC_00000031	Core_Genome	BA3A_275M_1	23476	8	16	2	0	0.904109	0.988412	O	Posttranslational modification, protein turnover, chaperones	SSF48592	GroEL equatorial domain-like	K22447	cct, ths; archaeal chaperonin	TIGR02339	thermosome_arch: thermosome, various subunits, archaeal	COG0459	Chaperonin GroEL (HSP60 family) (GroEL) (PDB:1AON)	PF00118	TCP-1/cpn60 chaperonin family
714	GC_00000031	Core_Genome	BA3A_275M_1	10344	8	16	2	0	0.904109	0.988412	O	Posttranslational modification, protein turnover, chaperones	SSF48592	GroEL equatorial domain-like	K22447	cct, ths; archaeal chaperonin	TIGR02339	thermosome_arch: thermosome, various subunits, archaeal	COG0459	Chaperonin GroEL (HSP60 family) (GroEL) (PDB:1AON)	PF00118	TCP-1/cpn60 chaperonin family
715	GC_00000031	Core_Genome	BA3A_275M_2	18907	8	16	2	0	0.904109	0.988412	O	Posttranslational modification, protein turnover, chaperones	SSF48592	GroEL equatorial domain-like	K22447	cct, ths; archaeal chaperonin	TIGR02339	thermosome_arch: thermosome, various subunits, archaeal	COG0459	Chaperonin GroEL (HSP60 family) (GroEL) (PDB:1AON)	PF00118	TCP-1/cpn60 chaperonin family
716	GC_00000031	Core_Genome	BA3A_275M_2	21917	8	16	2	0	0.904109	0.988412	O	Posttranslational modification, protein turnover, chaperones	SSF48592	GroEL equatorial domain-like	K22447	cct, ths; archaeal chaperonin	TIGR02339	thermosome_arch: thermosome, various subunits, archaeal	COG0459	Chaperonin GroEL (HSP60 family) (GroEL) (PDB:1AON)	PF00118	TCP-1/cpn60 chaperonin family
717	GC_00000031	Core_Genome	BA3A_75M_1	141016	8	16	2	0	0.904109	0.988412	O	Posttranslational modification, protein turnover, chaperones	SSF48592	GroEL equatorial domain-like	K22447	cct, ths; archaeal chaperonin	TIGR02339	thermosome_arch: thermosome, various subunits, archaeal	COG0459	Chaperonin GroEL (HSP60 family) (GroEL) (PDB:1AON)	PF00118	TCP-1/cpn60 chaperonin family
718	GC_00000031	Core_Genome	BA3A_75M_1	57260	8	16	2	0	0.904109	0.988412	O	Posttranslational modification, protein turnover, chaperones	SSF48592	GroEL equatorial domain-like	K22447	cct, ths; archaeal chaperonin	TIGR02339	thermosome_arch: thermosome, various subunits, archaeal	COG0459	Chaperonin GroEL (HSP60 family) (GroEL) (PDB:1AON)	PF00118	TCP-1/cpn60 chaperonin family
719	GC_00000031	Core_Genome	BA3A_75M_2	117789	8	16	2	0	0.904109	0.988412	O	Posttranslational modification, protein turnover, chaperones	SSF48592	GroEL equatorial domain-like	K22447	cct, ths; archaeal chaperonin	TIGR02339	thermosome_arch: thermosome, various subunits, archaeal	COG0459	Chaperonin GroEL (HSP60 family) (GroEL) (PDB:1AON)	PF00118	TCP-1/cpn60 chaperonin family
720	GC_00000031	Core_Genome	BA3A_75M_2	133237	8	16	2	0	0.904109	0.988412	O	Posttranslational modification, protein turnover, chaperones	SSF48592	GroEL equatorial domain-like	K22447	cct, ths; archaeal chaperonin	TIGR02339	thermosome_arch: thermosome, various subunits, archaeal	COG0459	Chaperonin GroEL (HSP60 family) (GroEL) (PDB:1AON)	PF00118	TCP-1/cpn60 chaperonin family
721	GC_00000031	Core_Genome	NSHQ14_9_30M	47503	8	16	2	0	0.904109	0.988412	O	Posttranslational modification, protein turnover, chaperones	SSF48592	GroEL equatorial domain-like	K22447	cct, ths; archaeal chaperonin	TIGR02339	thermosome_arch: thermosome, various subunits, archaeal	COG0459	Chaperonin GroEL (HSP60 family) (GroEL) (PDB:1AON)	PF00118	TCP-1/cpn60 chaperonin family
722	GC_00000031	Core_Genome	NSHQ14_9_30M	59373	8	16	2	0	0.904109	0.988412	O	Posttranslational modification, protein turnover, chaperones	SSF48592	GroEL equatorial domain-like	K22447	cct, ths; archaeal chaperonin	TIGR02339	thermosome_arch: thermosome, various subunits, archaeal	COG0459	Chaperonin GroEL (HSP60 family) (GroEL) (PDB:1AON)	PF00118	TCP-1/cpn60 chaperonin family
723	GC_00000031	Core_Genome	WAB188_50M	202239	8	16	2	0	0.904109	0.988412	O	Posttranslational modification, protein turnover, chaperones	SSF48592	GroEL equatorial domain-like	K22447	cct, ths; archaeal chaperonin	TIGR02339	thermosome_arch: thermosome, various subunits, archaeal	COG0459	Chaperonin GroEL (HSP60 family) (GroEL) (PDB:1AON)	PF00118	TCP-1/cpn60 chaperonin family
724	GC_00000031	Core_Genome	WAB188_50M	62333	8	16	2	0	0.904109	0.988412	O	Posttranslational modification, protein turnover, chaperones	SSF48592	GroEL equatorial domain-like	K22447	cct, ths; archaeal chaperonin	TIGR02339	thermosome_arch: thermosome, various subunits, archaeal	COG0459	Chaperonin GroEL (HSP60 family) (GroEL) (PDB:1AON)	PF00118	TCP-1/cpn60 chaperonin family
725	GC_00000032	Core_Genome	BA3A_100M_1	31937	8	16	2	0	0.8677	0.669777	C	Energy production and conversion	SSF52218	Flavoproteins	K19817	fprA; coenzyme F420H2 oxidase [EC:1.5.3.22]			COG0426	Flavorubredoxin (NorV) (PDB:4JHC)	PF00258	Flavodoxin
726	GC_00000032	Core_Genome	BA3A_100M_1	25341	8	16	2	0	0.8677	0.669777	C	Energy production and conversion	SSF56281	Metallo-hydrolase/oxidoreductase	K19817	fprA; coenzyme F420H2 oxidase [EC:1.5.3.22]			COG0426	Flavorubredoxin (NorV) (PDB:4JHC)	PF00753	Metallo-beta-lactamase superfamily
727	GC_00000032	Core_Genome	BA3A_100M_2	4578	8	16	2	0	0.8677	0.669777	C	Energy production and conversion	SSF56281	Metallo-hydrolase/oxidoreductase	K19817	fprA; coenzyme F420H2 oxidase [EC:1.5.3.22]			COG0426	Flavorubredoxin (NorV) (PDB:4JHC)	PF00258	Flavodoxin
728	GC_00000032	Core_Genome	BA3A_100M_2	4929	8	16	2	0	0.8677	0.669777	C	Energy production and conversion	SSF56281	Metallo-hydrolase/oxidoreductase	K19817	fprA; coenzyme F420H2 oxidase [EC:1.5.3.22]			COG0426	Flavorubredoxin (NorV) (PDB:4JHC)	PF00258	Flavodoxin
729	GC_00000032	Core_Genome	BA3A_275M_1	15920	8	16	2	0	0.8677	0.669777	C	Energy production and conversion	SSF56281	Metallo-hydrolase/oxidoreductase	K19817	fprA; coenzyme F420H2 oxidase [EC:1.5.3.22]			COG0426	Flavorubredoxin (NorV) (PDB:4JHC)	PF00258	Flavodoxin
730	GC_00000032	Core_Genome	BA3A_275M_1	13422	8	16	2	0	0.8677	0.669777	C	Energy production and conversion	SSF56281	Metallo-hydrolase/oxidoreductase	K19817	fprA; coenzyme F420H2 oxidase [EC:1.5.3.22]			COG0426	Flavorubredoxin (NorV) (PDB:4JHC)	PF00258	Flavodoxin
731	GC_00000032	Core_Genome	BA3A_275M_2	27079	8	16	2	0	0.8677	0.669777	C	Energy production and conversion	SSF52218	Flavoproteins	K19817	fprA; coenzyme F420H2 oxidase [EC:1.5.3.22]			COG0426	Flavorubredoxin (NorV) (PDB:4JHC)	PF00258	Flavodoxin
732	GC_00000032	Core_Genome	BA3A_275M_2	21842	8	16	2	0	0.8677	0.669777	C	Energy production and conversion	SSF56281	Metallo-hydrolase/oxidoreductase	K19817	fprA; coenzyme F420H2 oxidase [EC:1.5.3.22]			COG0426	Flavorubredoxin (NorV) (PDB:4JHC)	PF00753	Metallo-beta-lactamase superfamily
733	GC_00000032	Core_Genome	BA3A_75M_1	42530	8	16	2	0	0.8677	0.669777	C	Energy production and conversion	SSF56281	Metallo-hydrolase/oxidoreductase	K19817	fprA; coenzyme F420H2 oxidase [EC:1.5.3.22]			COG0426	Flavorubredoxin (NorV) (PDB:4JHC)	PF00258	Flavodoxin
734	GC_00000032	Core_Genome	BA3A_75M_1	51889	8	16	2	0	0.8677	0.669777	C	Energy production and conversion	SSF56281	Metallo-hydrolase/oxidoreductase	K19817	fprA; coenzyme F420H2 oxidase [EC:1.5.3.22]			COG0426	Flavorubredoxin (NorV) (PDB:4JHC)	PF00258	Flavodoxin
735	GC_00000032	Core_Genome	BA3A_75M_2	163498	8	16	2	0	0.8677	0.669777	C	Energy production and conversion	SSF52218	Flavoproteins	K19817	fprA; coenzyme F420H2 oxidase [EC:1.5.3.22]			COG0426	Flavorubredoxin (NorV) (PDB:4JHC)	PF00258	Flavodoxin
736	GC_00000032	Core_Genome	BA3A_75M_2	132898	8	16	2	0	0.8677	0.669777	C	Energy production and conversion	SSF56281	Metallo-hydrolase/oxidoreductase	K19817	fprA; coenzyme F420H2 oxidase [EC:1.5.3.22]			COG0426	Flavorubredoxin (NorV) (PDB:4JHC)	PF00753	Metallo-beta-lactamase superfamily
737	GC_00000032	Core_Genome	NSHQ14_9_30M	83976	8	16	2	0	0.8677	0.669777	C	Energy production and conversion	SSF52218	Flavoproteins	K19817	fprA; coenzyme F420H2 oxidase [EC:1.5.3.22]			COG0426	Flavorubredoxin (NorV) (PDB:4JHC)	PF00258	Flavodoxin
738	GC_00000032	Core_Genome	NSHQ14_9_30M	59142	8	16	2	0	0.8677	0.669777	C	Energy production and conversion	SSF56281	Metallo-hydrolase/oxidoreductase	K19817	fprA; coenzyme F420H2 oxidase [EC:1.5.3.22]			COG0426	Flavorubredoxin (NorV) (PDB:4JHC)	PF00753	Metallo-beta-lactamase superfamily
739	GC_00000032	Core_Genome	WAB188_50M	62717	8	16	2	0	0.8677	0.669777	C	Energy production and conversion	SSF56281	Metallo-hydrolase/oxidoreductase	K19817	fprA; coenzyme F420H2 oxidase [EC:1.5.3.22]			COG0426	Flavorubredoxin (NorV) (PDB:4JHC)	PF00258	Flavodoxin
740	GC_00000032	Core_Genome	WAB188_50M	15471	8	16	2	0	0.8677	0.669777	C	Energy production and conversion	SSF56281	Metallo-hydrolase/oxidoreductase	K19817	fprA; coenzyme F420H2 oxidase [EC:1.5.3.22]			COG0426	Flavorubredoxin (NorV) (PDB:4JHC)	PF00258	Flavodoxin
741	GC_00000033	Core_Genome	BA3A_100M_2	37726	7	16	4	0	0.727532	0.729239
742	GC_00000033	Core_Genome	BA3A_100M_2	3046	7	16	4	0	0.727532	0.729239	S	Function unknown							COG4715	Uncharacterized protein, contains SWIM-type Zn finger domain (SWIM)	PF04434	SWIM zinc finger
743	GC_00000033	Core_Genome	BA3A_100M_2	37728	7	16	4	0	0.727532	0.729239
744	GC_00000033	Core_Genome	BA3A_100M_2	3045	7	16	4	0	0.727532	0.729239
745	GC_00000033	Core_Genome	BA3A_275M_1	20509	7	16	4	0	0.727532	0.729239	S	Function unknown							COG4715	Uncharacterized protein, contains SWIM-type Zn finger domain (SWIM)	PF04434	SWIM zinc finger
746	GC_00000033	Core_Genome	BA3A_275M_1	20510	7	16	4	0	0.727532	0.729239
747	GC_00000033	Core_Genome	BA3A_275M_2	30014	7	16	4	0	0.727532	0.729239
748	GC_00000033	Core_Genome	BA3A_275M_2	30016	7	16	4	0	0.727532	0.729239
749	GC_00000033	Core_Genome	BA3A_75M_1	89574	7	16	4	0	0.727532	0.729239	S	Function unknown							COG4715	Uncharacterized protein, contains SWIM-type Zn finger domain (SWIM)	PF04434	SWIM zinc finger
750	GC_00000033	Core_Genome	BA3A_75M_1	89575	7	16	4	0	0.727532	0.729239
751	GC_00000033	Core_Genome	BA3A_75M_2	181646	7	16	4	0	0.727532	0.729239
752	GC_00000033	Core_Genome	BA3A_75M_2	181648	7	16	4	0	0.727532	0.729239
753	GC_00000033	Core_Genome	NSHQ14_9_30M	87348	7	16	4	0	0.727532	0.729239
754	GC_00000033	Core_Genome	NSHQ14_9_30M	87346	7	16	4	0	0.727532	0.729239
755	GC_00000033	Core_Genome	NSHQ14_9_30M	87345	7	16	4	0	0.727532	0.729239
756	GC_00000033	Core_Genome	WAB188_50M	30205	7	16	4	0	0.727532	0.729239	S	Function unknown							COG4715	Uncharacterized protein, contains SWIM-type Zn finger domain (SWIM)	PF04434	SWIM zinc finger
757	GC_00000034	Core_Genome	BA3A_100M_1	32520	8	16	2	0	0.885945	0.71038	H	Coenzyme transport and metabolism	SSF51735	NAD(P)-binding Rossmann-fold domains	K00058	serA, PHGDH; D-3-phosphoglycerate dehydrogenase / 2-oxoglutarate reductase [EC:1.1.1.95 1.1.1.399]	TIGR01327	PGDH: phosphoglycerate dehydrogenase	COG0111	Phosphoglycerate dehydrogenase or related dehydrogenase (SerA) (PDB:3OET)	PF02826	D-isomer specific 2-hydroxyacid dehydrogenase, NAD binding domain	COG0111	Serine biosynthesis
758	GC_00000034	Core_Genome	BA3A_100M_1	32522	8	16	2	0	0.885945	0.71038	H	Coenzyme transport and metabolism	SSF52283	Formate/glycerate dehydrogenase catalytic domain-like	K00058	serA, PHGDH; D-3-phosphoglycerate dehydrogenase / 2-oxoglutarate reductase [EC:1.1.1.95 1.1.1.399]			COG0111	Phosphoglycerate dehydrogenase or related dehydrogenase (SerA) (PDB:3OET)	PF00389	D-isomer specific 2-hydroxyacid dehydrogenase, catalytic domain	COG0111	Serine biosynthesis
759	GC_00000034	Core_Genome	BA3A_100M_2	15633	8	16	2	0	0.885945	0.71038	H	Coenzyme transport and metabolism	SSF51735	NAD(P)-binding Rossmann-fold domains	K00058	serA, PHGDH; D-3-phosphoglycerate dehydrogenase / 2-oxoglutarate reductase [EC:1.1.1.95 1.1.1.399]	TIGR01327	PGDH: phosphoglycerate dehydrogenase	COG0111	Phosphoglycerate dehydrogenase or related dehydrogenase (SerA) (PDB:3OET)	PF02826	D-isomer specific 2-hydroxyacid dehydrogenase, NAD binding domain	COG0111	Serine biosynthesis
760	GC_00000034	Core_Genome	BA3A_100M_2	38887	8	16	2	0	0.885945	0.71038	H	Coenzyme transport and metabolism	SSF51735	NAD(P)-binding Rossmann-fold domains	K00058	serA, PHGDH; D-3-phosphoglycerate dehydrogenase / 2-oxoglutarate reductase [EC:1.1.1.95 1.1.1.399]	TIGR01327	PGDH: phosphoglycerate dehydrogenase	COG0111	Phosphoglycerate dehydrogenase or related dehydrogenase (SerA) (PDB:3OET)	PF02826	D-isomer specific 2-hydroxyacid dehydrogenase, NAD binding domain	COG0111	Serine biosynthesis
761	GC_00000034	Core_Genome	BA3A_275M_1	14327	8	16	2	0	0.885945	0.71038	H	Coenzyme transport and metabolism	SSF51735	NAD(P)-binding Rossmann-fold domains	K00058	serA, PHGDH; D-3-phosphoglycerate dehydrogenase / 2-oxoglutarate reductase [EC:1.1.1.95 1.1.1.399]	TIGR01327	PGDH: phosphoglycerate dehydrogenase	COG0111	Phosphoglycerate dehydrogenase or related dehydrogenase (SerA) (PDB:3OET)	PF02826	D-isomer specific 2-hydroxyacid dehydrogenase, NAD binding domain	COG0111	Serine biosynthesis
762	GC_00000034	Core_Genome	BA3A_275M_1	30860	8	16	2	0	0.885945	0.71038	H	Coenzyme transport and metabolism	SSF51735	NAD(P)-binding Rossmann-fold domains	K00058	serA, PHGDH; D-3-phosphoglycerate dehydrogenase / 2-oxoglutarate reductase [EC:1.1.1.95 1.1.1.399]	TIGR01327	PGDH: phosphoglycerate dehydrogenase	COG0111	Phosphoglycerate dehydrogenase or related dehydrogenase (SerA) (PDB:3OET)	PF02826	D-isomer specific 2-hydroxyacid dehydrogenase, NAD binding domain	COG0111	Serine biosynthesis
763	GC_00000034	Core_Genome	BA3A_275M_2	26652	8	16	2	0	0.885945	0.71038	H	Coenzyme transport and metabolism	SSF51735	NAD(P)-binding Rossmann-fold domains	K00058	serA, PHGDH; D-3-phosphoglycerate dehydrogenase / 2-oxoglutarate reductase [EC:1.1.1.95 1.1.1.399]	TIGR01327	PGDH: phosphoglycerate dehydrogenase	COG0111	Phosphoglycerate dehydrogenase or related dehydrogenase (SerA) (PDB:3OET)	PF02826	D-isomer specific 2-hydroxyacid dehydrogenase, NAD binding domain	COG0111	Serine biosynthesis
764	GC_00000034	Core_Genome	BA3A_275M_2	26654	8	16	2	0	0.885945	0.71038	H	Coenzyme transport and metabolism	SSF52283	Formate/glycerate dehydrogenase catalytic domain-like	K00058	serA, PHGDH; D-3-phosphoglycerate dehydrogenase / 2-oxoglutarate reductase [EC:1.1.1.95 1.1.1.399]			COG0111	Phosphoglycerate dehydrogenase or related dehydrogenase (SerA) (PDB:3OET)	PF00389	D-isomer specific 2-hydroxyacid dehydrogenase, catalytic domain	COG0111	Serine biosynthesis
765	GC_00000034	Core_Genome	BA3A_75M_1	56231	8	16	2	0	0.885945	0.71038	H	Coenzyme transport and metabolism	SSF51735	NAD(P)-binding Rossmann-fold domains	K00058	serA, PHGDH; D-3-phosphoglycerate dehydrogenase / 2-oxoglutarate reductase [EC:1.1.1.95 1.1.1.399]	TIGR01327	PGDH: phosphoglycerate dehydrogenase	COG0111	Phosphoglycerate dehydrogenase or related dehydrogenase (SerA) (PDB:3OET)	PF02826	D-isomer specific 2-hydroxyacid dehydrogenase, NAD binding domain	COG0111	Serine biosynthesis
766	GC_00000034	Core_Genome	BA3A_75M_1	186224	8	16	2	0	0.885945	0.71038	H	Coenzyme transport and metabolism	SSF51735	NAD(P)-binding Rossmann-fold domains	K00058	serA, PHGDH; D-3-phosphoglycerate dehydrogenase / 2-oxoglutarate reductase [EC:1.1.1.95 1.1.1.399]	TIGR01327	PGDH: phosphoglycerate dehydrogenase	COG0111	Phosphoglycerate dehydrogenase or related dehydrogenase (SerA) (PDB:3OET)	PF02826	D-isomer specific 2-hydroxyacid dehydrogenase, NAD binding domain	COG0111	Serine biosynthesis
767	GC_00000034	Core_Genome	BA3A_75M_2	160265	8	16	2	0	0.885945	0.71038	H	Coenzyme transport and metabolism	SSF51735	NAD(P)-binding Rossmann-fold domains	K00058	serA, PHGDH; D-3-phosphoglycerate dehydrogenase / 2-oxoglutarate reductase [EC:1.1.1.95 1.1.1.399]	TIGR01327	PGDH: phosphoglycerate dehydrogenase	COG0111	Phosphoglycerate dehydrogenase or related dehydrogenase (SerA) (PDB:3OET)	PF02826	D-isomer specific 2-hydroxyacid dehydrogenase, NAD binding domain	COG0111	Serine biosynthesis
768	GC_00000034	Core_Genome	BA3A_75M_2	160267	8	16	2	0	0.885945	0.71038	H	Coenzyme transport and metabolism	SSF52283	Formate/glycerate dehydrogenase catalytic domain-like	K00058	serA, PHGDH; D-3-phosphoglycerate dehydrogenase / 2-oxoglutarate reductase [EC:1.1.1.95 1.1.1.399]			COG0111	Phosphoglycerate dehydrogenase or related dehydrogenase (SerA) (PDB:3OET)	PF00389	D-isomer specific 2-hydroxyacid dehydrogenase, catalytic domain	COG0111	Serine biosynthesis
769	GC_00000034	Core_Genome	NSHQ14_9_30M	86806	8	16	2	0	0.885945	0.71038	H	Coenzyme transport and metabolism	SSF51735	NAD(P)-binding Rossmann-fold domains	K00058	serA, PHGDH; D-3-phosphoglycerate dehydrogenase / 2-oxoglutarate reductase [EC:1.1.1.95 1.1.1.399]	TIGR01327	PGDH: phosphoglycerate dehydrogenase	COG0111	Phosphoglycerate dehydrogenase or related dehydrogenase (SerA) (PDB:3OET)	PF02826	D-isomer specific 2-hydroxyacid dehydrogenase, NAD binding domain	COG0111	Serine biosynthesis
770	GC_00000034	Core_Genome	NSHQ14_9_30M	86804	8	16	2	0	0.885945	0.71038	H	Coenzyme transport and metabolism	SSF52283	Formate/glycerate dehydrogenase catalytic domain-like	K00058	serA, PHGDH; D-3-phosphoglycerate dehydrogenase / 2-oxoglutarate reductase [EC:1.1.1.95 1.1.1.399]			COG0111	Phosphoglycerate dehydrogenase or related dehydrogenase (SerA) (PDB:3OET)	PF00389	D-isomer specific 2-hydroxyacid dehydrogenase, catalytic domain	COG0111	Serine biosynthesis
771	GC_00000034	Core_Genome	WAB188_50M	62448	8	16	2	0	0.885945	0.71038	H	Coenzyme transport and metabolism	SSF51735	NAD(P)-binding Rossmann-fold domains	K00058	serA, PHGDH; D-3-phosphoglycerate dehydrogenase / 2-oxoglutarate reductase [EC:1.1.1.95 1.1.1.399]	TIGR01327	PGDH: phosphoglycerate dehydrogenase	COG0111	Phosphoglycerate dehydrogenase or related dehydrogenase (SerA) (PDB:3OET)	PF02826	D-isomer specific 2-hydroxyacid dehydrogenase, NAD binding domain	COG0111	Serine biosynthesis
772	GC_00000034	Core_Genome	WAB188_50M	62793	8	16	2	0	0.885945	0.71038	H	Coenzyme transport and metabolism	SSF51735	NAD(P)-binding Rossmann-fold domains	K00058	serA, PHGDH; D-3-phosphoglycerate dehydrogenase / 2-oxoglutarate reductase [EC:1.1.1.95 1.1.1.399]	TIGR01327	PGDH: phosphoglycerate dehydrogenase	COG0111	Phosphoglycerate dehydrogenase or related dehydrogenase (SerA) (PDB:3OET)	PF02826	D-isomer specific 2-hydroxyacid dehydrogenase, NAD binding domain	COG0111	Serine biosynthesis
773	GC_00000035	Core_Genome	BA3A_100M_1	25613	8	16	3	0	0.770063	0.634827	R	General function prediction only	SSF160996	HI0933 insert domain-like			TIGR00275	TIGR00275: flavoprotein, HI0933 family	COG2081	Predicted flavoprotein YhiN (YhiN) (PDB:3V76)	PF03486	HI0933-like protein
774	GC_00000035	Core_Genome	BA3A_100M_1	25612	8	16	3	0	0.770063	0.634827
775	GC_00000035	Core_Genome	BA3A_100M_2	44306	8	16	3	0	0.770063	0.634827	R	General function prediction only	SSF51905	FAD/NAD(P)-binding domain			TIGR00275	TIGR00275: flavoprotein, HI0933 family	COG2081	Predicted flavoprotein YhiN (YhiN) (PDB:3V76)	PF03486	HI0933-like protein
776	GC_00000035	Core_Genome	BA3A_100M_2	3142	8	16	3	0	0.770063	0.634827	R	General function prediction only	SSF51905	FAD/NAD(P)-binding domain			TIGR00275	TIGR00275: flavoprotein, HI0933 family	COG2081	Predicted flavoprotein YhiN (YhiN) (PDB:3V76)	PF03486	HI0933-like protein
777	GC_00000035	Core_Genome	BA3A_275M_1	21786	8	16	3	0	0.770063	0.634827	R	General function prediction only	SSF51905	FAD/NAD(P)-binding domain			TIGR00275	TIGR00275: flavoprotein, HI0933 family	COG2081	Predicted flavoprotein YhiN (YhiN) (PDB:3V76)	PF03486	HI0933-like protein
778	GC_00000035	Core_Genome	BA3A_275M_2	35854	8	16	3	0	0.770063	0.634827	R	General function prediction only	SSF51905	FAD/NAD(P)-binding domain			TIGR00275	TIGR00275: flavoprotein, HI0933 family	COG2081	Predicted flavoprotein YhiN (YhiN) (PDB:3V76)	PF03486	HI0933-like protein
779	GC_00000035	Core_Genome	BA3A_275M_2	22044	8	16	3	0	0.770063	0.634827	R	General function prediction only	SSF160996	HI0933 insert domain-like			TIGR00275	TIGR00275: flavoprotein, HI0933 family	COG2081	Predicted flavoprotein YhiN (YhiN) (PDB:3V76)	PF03486	HI0933-like protein
780	GC_00000035	Core_Genome	BA3A_275M_2	22045	8	16	3	0	0.770063	0.634827
781	GC_00000035	Core_Genome	BA3A_75M_1	150717	8	16	3	0	0.770063	0.634827	R	General function prediction only	SSF160996	HI0933 insert domain-like			TIGR00275	TIGR00275: flavoprotein, HI0933 family	COG2081	Predicted flavoprotein YhiN (YhiN) (PDB:3V76)	PF03486	HI0933-like protein
782	GC_00000035	Core_Genome	BA3A_75M_1	136365	8	16	3	0	0.770063	0.634827	R	General function prediction only	SSF51905	FAD/NAD(P)-binding domain					COG2081	Predicted flavoprotein YhiN (YhiN) (PDB:3V76)	PF03486	HI0933-like protein
783	GC_00000035	Core_Genome	BA3A_75M_2	211023	8	16	3	0	0.770063	0.634827	R	General function prediction only	SSF51905	FAD/NAD(P)-binding domain			TIGR00275	TIGR00275: flavoprotein, HI0933 family	COG2081	Predicted flavoprotein YhiN (YhiN) (PDB:3V76)	PF03486	HI0933-like protein
784	GC_00000035	Core_Genome	BA3A_75M_2	135301	8	16	3	0	0.770063	0.634827	R	General function prediction only	SSF51905	FAD/NAD(P)-binding domain					COG2081	Predicted flavoprotein YhiN (YhiN) (PDB:3V76)	PF03486	HI0933-like protein
785	GC_00000035	Core_Genome	NSHQ14_9_30M	147976	8	16	3	0	0.770063	0.634827	R	General function prediction only	SSF51905	FAD/NAD(P)-binding domain			TIGR00275	TIGR00275: flavoprotein, HI0933 family	COG2081	Predicted flavoprotein YhiN (YhiN) (PDB:3V76)	PF03486	HI0933-like protein
786	GC_00000035	Core_Genome	NSHQ14_9_30M	59835	8	16	3	0	0.770063	0.634827	R	General function prediction only	SSF160996	HI0933 insert domain-like			TIGR00275	TIGR00275: flavoprotein, HI0933 family	COG2081	Predicted flavoprotein YhiN (YhiN) (PDB:3V76)	PF03486	HI0933-like protein
787	GC_00000035	Core_Genome	NSHQ14_9_30M	59834	8	16	3	0	0.770063	0.634827
788	GC_00000035	Core_Genome	WAB188_50M	21503	8	16	3	0	0.770063	0.634827	R	General function prediction only	SSF51905	FAD/NAD(P)-binding domain			TIGR00275	TIGR00275: flavoprotein, HI0933 family	COG2081	Predicted flavoprotein YhiN (YhiN) (PDB:3V76)	PF03486	HI0933-like protein
789	GC_00000036	Core_Genome	BA3A_100M_1	43723	8	16	2	0	0.817203	0.873195	C	Energy production and conversion	SSF52507	Homo-oligomeric flavin-containing Cys decarboxylases, HFCD			TIGR02699	archaeo_AfpA: archaeoflavoprotein AfpA	COG1036	Archaeal flavoprotein (AfpA) (PDB:3WIS)	PF02441	Flavoprotein
790	GC_00000036	Core_Genome	BA3A_100M_1	29227	8	16	2	0	0.817203	0.873195	C	Energy production and conversion	SSF52507	Homo-oligomeric flavin-containing Cys decarboxylases, HFCD			TIGR02699	archaeo_AfpA: archaeoflavoprotein AfpA	COG1036	Archaeal flavoprotein (AfpA) (PDB:3WIS)	PF02441	Flavoprotein
791	GC_00000036	Core_Genome	BA3A_100M_2	13560	8	16	2	0	0.817203	0.873195	C	Energy production and conversion	SSF52507	Homo-oligomeric flavin-containing Cys decarboxylases, HFCD			TIGR02699	archaeo_AfpA: archaeoflavoprotein AfpA	COG1036	Archaeal flavoprotein (AfpA) (PDB:3WIS)	PF02441	Flavoprotein
792	GC_00000036	Core_Genome	BA3A_100M_2	3250	8	16	2	0	0.817203	0.873195	C	Energy production and conversion	SSF52507	Homo-oligomeric flavin-containing Cys decarboxylases, HFCD			TIGR02699	archaeo_AfpA: archaeoflavoprotein AfpA	COG1036	Archaeal flavoprotein (AfpA) (PDB:3WIS)	PF02441	Flavoprotein
793	GC_00000036	Core_Genome	BA3A_275M_1	48252	8	16	2	0	0.817203	0.873195	C	Energy production and conversion	SSF52507	Homo-oligomeric flavin-containing Cys decarboxylases, HFCD			TIGR02699	archaeo_AfpA: archaeoflavoprotein AfpA	COG1036	Archaeal flavoprotein (AfpA) (PDB:3WIS)	PF02441	Flavoprotein
794	GC_00000036	Core_Genome	BA3A_275M_1	7141	8	16	2	0	0.817203	0.873195	C	Energy production and conversion	SSF52507	Homo-oligomeric flavin-containing Cys decarboxylases, HFCD			TIGR02699	archaeo_AfpA: archaeoflavoprotein AfpA	COG1036	Archaeal flavoprotein (AfpA) (PDB:3WIS)	PF02441	Flavoprotein
795	GC_00000036	Core_Genome	BA3A_275M_2	35228	8	16	2	0	0.817203	0.873195	C	Energy production and conversion	SSF52507	Homo-oligomeric flavin-containing Cys decarboxylases, HFCD			TIGR02699	archaeo_AfpA: archaeoflavoprotein AfpA	COG1036	Archaeal flavoprotein (AfpA) (PDB:3WIS)	PF02441	Flavoprotein
796	GC_00000036	Core_Genome	BA3A_275M_2	24246	8	16	2	0	0.817203	0.873195	C	Energy production and conversion	SSF52507	Homo-oligomeric flavin-containing Cys decarboxylases, HFCD			TIGR02699	archaeo_AfpA: archaeoflavoprotein AfpA	COG1036	Archaeal flavoprotein (AfpA) (PDB:3WIS)	PF02441	Flavoprotein
797	GC_00000036	Core_Genome	BA3A_75M_1	255030	8	16	2	0	0.817203	0.873195	C	Energy production and conversion	SSF52507	Homo-oligomeric flavin-containing Cys decarboxylases, HFCD			TIGR02699	archaeo_AfpA: archaeoflavoprotein AfpA	COG1036	Archaeal flavoprotein (AfpA) (PDB:3WIS)	PF02441	Flavoprotein
798	GC_00000036	Core_Genome	BA3A_75M_1	39862	8	16	2	0	0.817203	0.873195	C	Energy production and conversion	SSF52507	Homo-oligomeric flavin-containing Cys decarboxylases, HFCD			TIGR02699	archaeo_AfpA: archaeoflavoprotein AfpA	COG1036	Archaeal flavoprotein (AfpA) (PDB:3WIS)	PF02441	Flavoprotein
799	GC_00000036	Core_Genome	BA3A_75M_2	208166	8	16	2	0	0.817203	0.873195	C	Energy production and conversion	SSF52507	Homo-oligomeric flavin-containing Cys decarboxylases, HFCD			TIGR02699	archaeo_AfpA: archaeoflavoprotein AfpA	COG1036	Archaeal flavoprotein (AfpA) (PDB:3WIS)	PF02441	Flavoprotein
800	GC_00000036	Core_Genome	BA3A_75M_2	146294	8	16	2	0	0.817203	0.873195	C	Energy production and conversion	SSF52507	Homo-oligomeric flavin-containing Cys decarboxylases, HFCD			TIGR02699	archaeo_AfpA: archaeoflavoprotein AfpA	COG1036	Archaeal flavoprotein (AfpA) (PDB:3WIS)	PF02441	Flavoprotein
801	GC_00000036	Core_Genome	NSHQ14_9_30M	144744	8	16	2	0	0.817203	0.873195	C	Energy production and conversion	SSF52507	Homo-oligomeric flavin-containing Cys decarboxylases, HFCD			TIGR02699	archaeo_AfpA: archaeoflavoprotein AfpA	COG1036	Archaeal flavoprotein (AfpA) (PDB:3WIS)	PF02441	Flavoprotein
802	GC_00000036	Core_Genome	NSHQ14_9_30M	71205	8	16	2	0	0.817203	0.873195	C	Energy production and conversion	SSF52507	Homo-oligomeric flavin-containing Cys decarboxylases, HFCD			TIGR02699	archaeo_AfpA: archaeoflavoprotein AfpA	COG1036	Archaeal flavoprotein (AfpA) (PDB:3WIS)	PF02441	Flavoprotein
803	GC_00000036	Core_Genome	WAB188_50M	30406	8	16	2	0	0.817203	0.873195	C	Energy production and conversion	SSF52507	Homo-oligomeric flavin-containing Cys decarboxylases, HFCD			TIGR02699	archaeo_AfpA: archaeoflavoprotein AfpA	COG1036	Archaeal flavoprotein (AfpA) (PDB:3WIS)	PF02441	Flavoprotein
804	GC_00000036	Core_Genome	WAB188_50M	21595	8	16	2	0	0.817203	0.873195	C	Energy production and conversion	SSF52507	Homo-oligomeric flavin-containing Cys decarboxylases, HFCD			TIGR02699	archaeo_AfpA: archaeoflavoprotein AfpA	COG1036	Archaeal flavoprotein (AfpA) (PDB:3WIS)	PF02441	Flavoprotein
805	GC_00000037	Core_Genome	BA3A_100M_1	29531	8	16	2	0	0.868429	0.858553											PF09987	Uncharacterized protein conserved in archaea (DUF2226)
806	GC_00000037	Core_Genome	BA3A_100M_1	26279	8	16	2	0	0.868429	0.858553											PF09987	Uncharacterized protein conserved in archaea (DUF2226)
807	GC_00000037	Core_Genome	BA3A_100M_2	14735	8	16	2	0	0.868429	0.858553											PF09987	Uncharacterized protein conserved in archaea (DUF2226)
808	GC_00000037	Core_Genome	BA3A_100M_2	2658	8	16	2	0	0.868429	0.858553											PF09987	Uncharacterized protein conserved in archaea (DUF2226)
809	GC_00000037	Core_Genome	BA3A_275M_1	14823	8	16	2	0	0.868429	0.858553											PF09987	Uncharacterized protein conserved in archaea (DUF2226)
810	GC_00000037	Core_Genome	BA3A_275M_1	3958	8	16	2	0	0.868429	0.858553											PF09987	Uncharacterized protein conserved in archaea (DUF2226)
811	GC_00000037	Core_Genome	BA3A_275M_2	24472	8	16	2	0	0.868429	0.858553											PF09987	Uncharacterized protein conserved in archaea (DUF2226)
812	GC_00000037	Core_Genome	BA3A_275M_2	22647	8	16	2	0	0.868429	0.858553											PF09987	Uncharacterized protein conserved in archaea (DUF2226)
813	GC_00000037	Core_Genome	BA3A_75M_1	94964	8	16	2	0	0.868429	0.858553											PF09987	Uncharacterized protein conserved in archaea (DUF2226)
814	GC_00000037	Core_Genome	BA3A_75M_1	30779	8	16	2	0	0.868429	0.858553											PF09987	Uncharacterized protein conserved in archaea (DUF2226)
815	GC_00000037	Core_Genome	BA3A_75M_2	147364	8	16	2	0	0.868429	0.858553											PF09987	Uncharacterized protein conserved in archaea (DUF2226)
816	GC_00000037	Core_Genome	BA3A_75M_2	136239	8	16	2	0	0.868429	0.858553											PF09987	Uncharacterized protein conserved in archaea (DUF2226)
817	GC_00000037	Core_Genome	NSHQ14_9_30M	72323	8	16	2	0	0.868429	0.858553											PF09987	Uncharacterized protein conserved in archaea (DUF2226)
818	GC_00000037	Core_Genome	NSHQ14_9_30M	61913	8	16	2	0	0.868429	0.858553											PF09987	Uncharacterized protein conserved in archaea (DUF2226)
819	GC_00000037	Core_Genome	WAB188_50M	15636	8	16	2	0	0.868429	0.858553											PF09987	Uncharacterized protein conserved in archaea (DUF2226)
820	GC_00000037	Core_Genome	WAB188_50M	81789	8	16	2	0	0.868429	0.858553											PF09987	Uncharacterized protein conserved in archaea (DUF2226)
821	GC_00000038	Core_Genome	BA3A_100M_1	29225	8	16	2	0	0.787076	0.681483	S	Function unknown							COG4743	Uncharacterized membrane protein, DUF1616 domain	PF07760	Protein of unknown function (DUF1616)
822	GC_00000038	Core_Genome	BA3A_100M_1	26260	8	16	2	0	0.787076	0.681483	S	Function unknown							COG4743	Uncharacterized membrane protein, DUF1616 domain	PF07760	Protein of unknown function (DUF1616)
823	GC_00000038	Core_Genome	BA3A_100M_2	3092	8	16	2	0	0.787076	0.681483	S	Function unknown							COG4743	Uncharacterized membrane protein, DUF1616 domain	PF07760	Protein of unknown function (DUF1616)
824	GC_00000038	Core_Genome	BA3A_100M_2	14524	8	16	2	0	0.787076	0.681483	S	Function unknown	SSF103473	MFS general substrate transporter					COG4743	Uncharacterized membrane protein, DUF1616 domain	PF07760	Protein of unknown function (DUF1616)
825	GC_00000038	Core_Genome	BA3A_275M_1	12381	8	16	2	0	0.787076	0.681483	S	Function unknown							COG4743	Uncharacterized membrane protein, DUF1616 domain	PF07760	Protein of unknown function (DUF1616)
826	GC_00000038	Core_Genome	BA3A_275M_1	9155	8	16	2	0	0.787076	0.681483	S	Function unknown	SSF103473	MFS general substrate transporter					COG4743	Uncharacterized membrane protein, DUF1616 domain	PF07760	Protein of unknown function (DUF1616)
827	GC_00000038	Core_Genome	BA3A_275M_2	24244	8	16	2	0	0.787076	0.681483	S	Function unknown							COG4743	Uncharacterized membrane protein, DUF1616 domain	PF07760	Protein of unknown function (DUF1616)
828	GC_00000038	Core_Genome	BA3A_275M_2	22628	8	16	2	0	0.787076	0.681483	S	Function unknown							COG4743	Uncharacterized membrane protein, DUF1616 domain	PF07760	Protein of unknown function (DUF1616)
829	GC_00000038	Core_Genome	BA3A_75M_1	84968	8	16	2	0	0.787076	0.681483	S	Function unknown							COG4743	Uncharacterized membrane protein, DUF1616 domain	PF07760	Protein of unknown function (DUF1616)
830	GC_00000038	Core_Genome	BA3A_75M_1	87512	8	16	2	0	0.787076	0.681483	S	Function unknown	SSF103473	MFS general substrate transporter					COG4743	Uncharacterized membrane protein, DUF1616 domain	PF07760	Protein of unknown function (DUF1616)
831	GC_00000038	Core_Genome	BA3A_75M_2	146292	8	16	2	0	0.787076	0.681483	S	Function unknown							COG4743	Uncharacterized membrane protein, DUF1616 domain	PF07760	Protein of unknown function (DUF1616)
832	GC_00000038	Core_Genome	BA3A_75M_2	136198	8	16	2	0	0.787076	0.681483	S	Function unknown							COG4743	Uncharacterized membrane protein, DUF1616 domain	PF07760	Protein of unknown function (DUF1616)
833	GC_00000038	Core_Genome	NSHQ14_9_30M	71207	8	16	2	0	0.787076	0.681483	S	Function unknown							COG4743	Uncharacterized membrane protein, DUF1616 domain	PF07760	Protein of unknown function (DUF1616)
834	GC_00000038	Core_Genome	NSHQ14_9_30M	61894	8	16	2	0	0.787076	0.681483	S	Function unknown							COG4743	Uncharacterized membrane protein, DUF1616 domain	PF07760	Protein of unknown function (DUF1616)
835	GC_00000038	Core_Genome	WAB188_50M	21454	8	16	2	0	0.787076	0.681483	S	Function unknown							COG4743	Uncharacterized membrane protein, DUF1616 domain	PF07760	Protein of unknown function (DUF1616)
836	GC_00000038	Core_Genome	WAB188_50M	62415	8	16	2	0	0.787076	0.681483	S	Function unknown	SSF103473	MFS general substrate transporter					COG4743	Uncharacterized membrane protein, DUF1616 domain	PF07760	Protein of unknown function (DUF1616)
837	GC_00000039	Core_Genome	BA3A_100M_1	21483	8	16	2	0	0.825885	0.937507	E	Amino acid transport and metabolism	SSF52016	LeuD/IlvD-like	K01704	leuD, IPMI-S; 3-isopropylmalate/(R)-2-methylmalate dehydratase small subunit [EC:4.2.1.33 4.2.1.35]	TIGR02087	LEUD_arch: 3-isopropylmalate dehydratase, small subunit	COG0066	3-isopropylmalate dehydratase small subunit (LeuD) (PDB:3Q3W)	PF00694	Aconitase C-terminal domain	COG0066	Isoleucine, leucine, valine biosynthesis
838	GC_00000039	Core_Genome	BA3A_100M_1	34401	8	16	2	0	0.825885	0.937507	E	Amino acid transport and metabolism	SSF52016	LeuD/IlvD-like	K16793	aksE; methanogen homoaconitase small subunit [EC:4.2.1.114]	TIGR02087	LEUD_arch: 3-isopropylmalate dehydratase, small subunit	COG0066	3-isopropylmalate dehydratase small subunit (LeuD) (PDB:3Q3W)	PF00694	Aconitase C-terminal domain	COG0066	Isoleucine, leucine, valine biosynthesis
839	GC_00000039	Core_Genome	BA3A_100M_2	2611	8	16	2	0	0.825885	0.937507	E	Amino acid transport and metabolism	SSF52016	LeuD/IlvD-like	K01704	leuD, IPMI-S; 3-isopropylmalate/(R)-2-methylmalate dehydratase small subunit [EC:4.2.1.33 4.2.1.35]	TIGR02087	LEUD_arch: 3-isopropylmalate dehydratase, small subunit	COG0066	3-isopropylmalate dehydratase small subunit (LeuD) (PDB:3Q3W)	PF00694	Aconitase C-terminal domain	COG0066	Isoleucine, leucine, valine biosynthesis
840	GC_00000039	Core_Genome	BA3A_100M_2	5729	8	16	2	0	0.825885	0.937507	E	Amino acid transport and metabolism	SSF52016	LeuD/IlvD-like	K16793	aksE; methanogen homoaconitase small subunit [EC:4.2.1.114]	TIGR02087	LEUD_arch: 3-isopropylmalate dehydratase, small subunit	COG0066	3-isopropylmalate dehydratase small subunit (LeuD) (PDB:3Q3W)	PF00694	Aconitase C-terminal domain	COG0066	Isoleucine, leucine, valine biosynthesis
841	GC_00000039	Core_Genome	BA3A_275M_1	3911	8	16	2	0	0.825885	0.937507	E	Amino acid transport and metabolism	SSF52016	LeuD/IlvD-like	K01704	leuD, IPMI-S; 3-isopropylmalate/(R)-2-methylmalate dehydratase small subunit [EC:4.2.1.33 4.2.1.35]	TIGR02087	LEUD_arch: 3-isopropylmalate dehydratase, small subunit	COG0066	3-isopropylmalate dehydratase small subunit (LeuD) (PDB:3Q3W)	PF00694	Aconitase C-terminal domain	COG0066	Isoleucine, leucine, valine biosynthesis
842	GC_00000039	Core_Genome	BA3A_275M_1	10329	8	16	2	0	0.825885	0.937507	E	Amino acid transport and metabolism	SSF52016	LeuD/IlvD-like	K16793	aksE; methanogen homoaconitase small subunit [EC:4.2.1.114]	TIGR02087	LEUD_arch: 3-isopropylmalate dehydratase, small subunit	COG0066	3-isopropylmalate dehydratase small subunit (LeuD) (PDB:3Q3W)	PF00694	Aconitase C-terminal domain	COG0066	Isoleucine, leucine, valine biosynthesis
843	GC_00000039	Core_Genome	BA3A_275M_2	18822	8	16	2	0	0.825885	0.937507	E	Amino acid transport and metabolism	SSF52016	LeuD/IlvD-like	K01704	leuD, IPMI-S; 3-isopropylmalate/(R)-2-methylmalate dehydratase small subunit [EC:4.2.1.33 4.2.1.35]	TIGR02087	LEUD_arch: 3-isopropylmalate dehydratase, small subunit	COG0066	3-isopropylmalate dehydratase small subunit (LeuD) (PDB:3Q3W)	PF00694	Aconitase C-terminal domain	COG0066	Isoleucine, leucine, valine biosynthesis
844	GC_00000039	Core_Genome	BA3A_275M_2	27836	8	16	2	0	0.825885	0.937507	E	Amino acid transport and metabolism	SSF52016	LeuD/IlvD-like	K16793	aksE; methanogen homoaconitase small subunit [EC:4.2.1.114]	TIGR02087	LEUD_arch: 3-isopropylmalate dehydratase, small subunit	COG0066	3-isopropylmalate dehydratase small subunit (LeuD) (PDB:3Q3W)	PF00694	Aconitase C-terminal domain	COG0066	Isoleucine, leucine, valine biosynthesis
845	GC_00000039	Core_Genome	BA3A_75M_1	30732	8	16	2	0	0.825885	0.937507	E	Amino acid transport and metabolism	SSF52016	LeuD/IlvD-like	K01704	leuD, IPMI-S; 3-isopropylmalate/(R)-2-methylmalate dehydratase small subunit [EC:4.2.1.33 4.2.1.35]	TIGR02087	LEUD_arch: 3-isopropylmalate dehydratase, small subunit	COG0066	3-isopropylmalate dehydratase small subunit (LeuD) (PDB:3Q3W)	PF00694	Aconitase C-terminal domain	COG0066	Isoleucine, leucine, valine biosynthesis
846	GC_00000039	Core_Genome	BA3A_75M_1	57245	8	16	2	0	0.825885	0.937507	E	Amino acid transport and metabolism	SSF52016	LeuD/IlvD-like	K16793	aksE; methanogen homoaconitase small subunit [EC:4.2.1.114]	TIGR02087	LEUD_arch: 3-isopropylmalate dehydratase, small subunit	COG0066	3-isopropylmalate dehydratase small subunit (LeuD) (PDB:3Q3W)	PF00694	Aconitase C-terminal domain	COG0066	Isoleucine, leucine, valine biosynthesis
847	GC_00000039	Core_Genome	BA3A_75M_2	117716	8	16	2	0	0.825885	0.937507	E	Amino acid transport and metabolism	SSF52016	LeuD/IlvD-like	K01704	leuD, IPMI-S; 3-isopropylmalate/(R)-2-methylmalate dehydratase small subunit [EC:4.2.1.33 4.2.1.35]	TIGR02087	LEUD_arch: 3-isopropylmalate dehydratase, small subunit	COG0066	3-isopropylmalate dehydratase small subunit (LeuD) (PDB:3Q3W)	PF00694	Aconitase C-terminal domain	COG0066	Isoleucine, leucine, valine biosynthesis
848	GC_00000039	Core_Genome	BA3A_75M_2	167462	8	16	2	0	0.825885	0.937507	E	Amino acid transport and metabolism	SSF52016	LeuD/IlvD-like	K16793	aksE; methanogen homoaconitase small subunit [EC:4.2.1.114]	TIGR02087	LEUD_arch: 3-isopropylmalate dehydratase, small subunit	COG0066	3-isopropylmalate dehydratase small subunit (LeuD) (PDB:3Q3W)	PF00694	Aconitase C-terminal domain	COG0066	Isoleucine, leucine, valine biosynthesis
849	GC_00000039	Core_Genome	NSHQ14_9_30M	47312	8	16	2	0	0.825885	0.937507	E	Amino acid transport and metabolism	SSF52016	LeuD/IlvD-like	K01704	leuD, IPMI-S; 3-isopropylmalate/(R)-2-methylmalate dehydratase small subunit [EC:4.2.1.33 4.2.1.35]	TIGR02087	LEUD_arch: 3-isopropylmalate dehydratase, small subunit	COG0066	3-isopropylmalate dehydratase small subunit (LeuD) (PDB:3Q3W)	PF00694	Aconitase C-terminal domain	COG0066	Isoleucine, leucine, valine biosynthesis
850	GC_00000039	Core_Genome	NSHQ14_9_30M	95087	8	16	2	0	0.825885	0.937507	E	Amino acid transport and metabolism	SSF52016	LeuD/IlvD-like	K16793	aksE; methanogen homoaconitase small subunit [EC:4.2.1.114]	TIGR02087	LEUD_arch: 3-isopropylmalate dehydratase, small subunit	COG0066	3-isopropylmalate dehydratase small subunit (LeuD) (PDB:3Q3W)	PF00694	Aconitase C-terminal domain	COG0066	Isoleucine, leucine, valine biosynthesis
851	GC_00000039	Core_Genome	WAB188_50M	81837	8	16	2	0	0.825885	0.937507	E	Amino acid transport and metabolism	SSF52016	LeuD/IlvD-like	K01704	leuD, IPMI-S; 3-isopropylmalate/(R)-2-methylmalate dehydratase small subunit [EC:4.2.1.33 4.2.1.35]	TIGR02087	LEUD_arch: 3-isopropylmalate dehydratase, small subunit	COG0066	3-isopropylmalate dehydratase small subunit (LeuD) (PDB:3Q3W)	PF00694	Aconitase C-terminal domain	COG0066	Isoleucine, leucine, valine biosynthesis
852	GC_00000039	Core_Genome	WAB188_50M	62348	8	16	2	0	0.825885	0.937507	E	Amino acid transport and metabolism	SSF52016	LeuD/IlvD-like	K16793	aksE; methanogen homoaconitase small subunit [EC:4.2.1.114]	TIGR02087	LEUD_arch: 3-isopropylmalate dehydratase, small subunit	COG0066	3-isopropylmalate dehydratase small subunit (LeuD) (PDB:3Q3W)	PF00694	Aconitase C-terminal domain	COG0066	Isoleucine, leucine, valine biosynthesis
853	GC_00000040	Core_Genome	BA3A_100M_1	25837	8	16	3	0	0.79536	0.704119	P	Inorganic ion transport and metabolism	SSF53850	Periplasmic binding protein-like II	K02040	pstS; phosphate transport system substrate-binding protein	TIGR02136	ptsS_2: phosphate binding protein	COG0226	ABC-type phosphate transport system, periplasmic component (PstS) (PDB:2Q9T)	PF12849	PBP superfamily domain
854	GC_00000040	Core_Genome	BA3A_100M_2	7577	8	16	3	0	0.79536	0.704119	P	Inorganic ion transport and metabolism	SSF53850	Periplasmic binding protein-like II	K02040	pstS; phosphate transport system substrate-binding protein	TIGR02136	ptsS_2: phosphate binding protein	COG0226	ABC-type phosphate transport system, periplasmic component (PstS) (PDB:2Q9T)	PF12849	PBP superfamily domain
855	GC_00000040	Core_Genome	BA3A_100M_2	14726	8	16	3	0	0.79536	0.704119	P	Inorganic ion transport and metabolism	SSF53850	Periplasmic binding protein-like II	K02040	pstS; phosphate transport system substrate-binding protein	TIGR02136	ptsS_2: phosphate binding protein	COG0226	ABC-type phosphate transport system, periplasmic component (PstS) (PDB:2Q9T)	PF12849	PBP superfamily domain
856	GC_00000040	Core_Genome	BA3A_100M_2	9185	8	16	3	0	0.79536	0.704119	P	Inorganic ion transport and metabolism	SSF53850	Periplasmic binding protein-like II	K02040	pstS; phosphate transport system substrate-binding protein	TIGR02136	ptsS_2: phosphate binding protein	COG0226	ABC-type phosphate transport system, periplasmic component (PstS) (PDB:2Q9T)	PF12849	PBP superfamily domain
857	GC_00000040	Core_Genome	BA3A_275M_1	9942	8	16	3	0	0.79536	0.704119	P	Inorganic ion transport and metabolism	SSF53850	Periplasmic binding protein-like II	K02040	pstS; phosphate transport system substrate-binding protein	TIGR02136	ptsS_2: phosphate binding protein	COG0226	ABC-type phosphate transport system, periplasmic component (PstS) (PDB:2Q9T)	PF12849	PBP superfamily domain
858	GC_00000040	Core_Genome	BA3A_275M_1	34535	8	16	3	0	0.79536	0.704119	P	Inorganic ion transport and metabolism	SSF53850	Periplasmic binding protein-like II	K02040	pstS; phosphate transport system substrate-binding protein	TIGR02136	ptsS_2: phosphate binding protein	COG0226	ABC-type phosphate transport system, periplasmic component (PstS) (PDB:2Q9T)	PF12849	PBP superfamily domain
859	GC_00000040	Core_Genome	BA3A_275M_1	6307	8	16	3	0	0.79536	0.704119	P	Inorganic ion transport and metabolism	SSF53850	Periplasmic binding protein-like II	K02040	pstS; phosphate transport system substrate-binding protein	TIGR02136	ptsS_2: phosphate binding protein	COG0226	ABC-type phosphate transport system, periplasmic component (PstS) (PDB:2Q9T)	PF12849	PBP superfamily domain
860	GC_00000040	Core_Genome	BA3A_275M_2	22228	8	16	3	0	0.79536	0.704119	P	Inorganic ion transport and metabolism	SSF53850	Periplasmic binding protein-like II	K02040	pstS; phosphate transport system substrate-binding protein	TIGR02136	ptsS_2: phosphate binding protein	COG0226	ABC-type phosphate transport system, periplasmic component (PstS) (PDB:2Q9T)	PF12849	PBP superfamily domain
861	GC_00000040	Core_Genome	BA3A_75M_1	52868	8	16	3	0	0.79536	0.704119	P	Inorganic ion transport and metabolism	SSF53850	Periplasmic binding protein-like II	K02040	pstS; phosphate transport system substrate-binding protein	TIGR02136	ptsS_2: phosphate binding protein	COG0226	ABC-type phosphate transport system, periplasmic component (PstS) (PDB:2Q9T)	PF12849	PBP superfamily domain
862	GC_00000040	Core_Genome	BA3A_75M_1	205263	8	16	3	0	0.79536	0.704119	P	Inorganic ion transport and metabolism	SSF53850	Periplasmic binding protein-like II	K02040	pstS; phosphate transport system substrate-binding protein	TIGR02136	ptsS_2: phosphate binding protein	COG0226	ABC-type phosphate transport system, periplasmic component (PstS) (PDB:2Q9T)	PF12849	PBP superfamily domain
863	GC_00000040	Core_Genome	BA3A_75M_1	59074	8	16	3	0	0.79536	0.704119	P	Inorganic ion transport and metabolism	SSF53850	Periplasmic binding protein-like II	K02040	pstS; phosphate transport system substrate-binding protein	TIGR02136	ptsS_2: phosphate binding protein	COG0226	ABC-type phosphate transport system, periplasmic component (PstS) (PDB:2Q9T)	PF12849	PBP superfamily domain
864	GC_00000040	Core_Genome	BA3A_75M_2	130726	8	16	3	0	0.79536	0.704119	P	Inorganic ion transport and metabolism	SSF53850	Periplasmic binding protein-like II	K02040	pstS; phosphate transport system substrate-binding protein	TIGR02136	ptsS_2: phosphate binding protein	COG0226	ABC-type phosphate transport system, periplasmic component (PstS) (PDB:2Q9T)	PF12849	PBP superfamily domain
865	GC_00000040	Core_Genome	NSHQ14_9_30M	57438	8	16	3	0	0.79536	0.704119	P	Inorganic ion transport and metabolism	SSF53850	Periplasmic binding protein-like II	K02040	pstS; phosphate transport system substrate-binding protein	TIGR02136	ptsS_2: phosphate binding protein	COG0226	ABC-type phosphate transport system, periplasmic component (PstS) (PDB:2Q9T)	PF12849	PBP superfamily domain
866	GC_00000040	Core_Genome	WAB188_50M	119790	8	16	3	0	0.79536	0.704119	P	Inorganic ion transport and metabolism	SSF53850	Periplasmic binding protein-like II	K02040	pstS; phosphate transport system substrate-binding protein	TIGR02136	ptsS_2: phosphate binding protein	COG0226	ABC-type phosphate transport system, periplasmic component (PstS) (PDB:2Q9T)	PF12849	PBP superfamily domain
867	GC_00000040	Core_Genome	WAB188_50M	120712	8	16	3	0	0.79536	0.704119	P	Inorganic ion transport and metabolism	SSF53850	Periplasmic binding protein-like II	K02040	pstS; phosphate transport system substrate-binding protein	TIGR02136	ptsS_2: phosphate binding protein	COG0226	ABC-type phosphate transport system, periplasmic component (PstS) (PDB:2Q9T)	PF12849	PBP superfamily domain
868	GC_00000040	Core_Genome	WAB188_50M	30302	8	16	3	0	0.79536	0.704119	P	Inorganic ion transport and metabolism	SSF53850	Periplasmic binding protein-like II	K02040	pstS; phosphate transport system substrate-binding protein	TIGR02136	ptsS_2: phosphate binding protein	COG0226	ABC-type phosphate transport system, periplasmic component (PstS) (PDB:2Q9T)	PF12849	PBP superfamily domain
869	GC_00000041	Core_Genome	BA3A_100M_1	39951	8	16	3	0	0.876689	0.696986	H	Coenzyme transport and metabolism	SSF55821	YrdC/RibB	K02858	ribB, RIB3; 3,4-dihydroxy 2-butanone 4-phosphate synthase [EC:4.1.99.12]	TIGR00506	ribB: 3,4-dihydroxy-2-butanone-4-phosphate synthase	COG0108	3,4-dihydroxy-2-butanone 4-phosphate synthase (RibB) (PDB:1G57)	PF00926	3,4-dihydroxy-2-butanone 4-phosphate synthase	COG0108	Riboflavin/FAD biosynthesis
870	GC_00000041	Core_Genome	BA3A_100M_2	4940	8	16	3	0	0.876689	0.696986	H	Coenzyme transport and metabolism	SSF55821	YrdC/RibB	K02858	ribB, RIB3; 3,4-dihydroxy 2-butanone 4-phosphate synthase [EC:4.1.99.12]	TIGR00506	ribB: 3,4-dihydroxy-2-butanone-4-phosphate synthase	COG0108	3,4-dihydroxy-2-butanone 4-phosphate synthase (RibB) (PDB:1G57)	PF00926	3,4-dihydroxy-2-butanone 4-phosphate synthase	COG0108	Riboflavin/FAD biosynthesis
871	GC_00000041	Core_Genome	BA3A_100M_2	14512	8	16	3	0	0.876689	0.696986	H	Coenzyme transport and metabolism	SSF55821	YrdC/RibB	K02858	ribB, RIB3; 3,4-dihydroxy 2-butanone 4-phosphate synthase [EC:4.1.99.12]	TIGR00506	ribB: 3,4-dihydroxy-2-butanone-4-phosphate synthase	COG0108	3,4-dihydroxy-2-butanone 4-phosphate synthase (RibB) (PDB:1G57)	PF00926	3,4-dihydroxy-2-butanone 4-phosphate synthase	COG0108	Riboflavin/FAD biosynthesis
872	GC_00000041	Core_Genome	BA3A_100M_2	14513	8	16	3	0	0.876689	0.696986			SSF55821	YrdC/RibB							PF00926	3,4-dihydroxy-2-butanone 4-phosphate synthase
873	GC_00000041	Core_Genome	BA3A_275M_1	13433	8	16	3	0	0.876689	0.696986	H	Coenzyme transport and metabolism	SSF55821	YrdC/RibB	K02858	ribB, RIB3; 3,4-dihydroxy 2-butanone 4-phosphate synthase [EC:4.1.99.12]	TIGR00506	ribB: 3,4-dihydroxy-2-butanone-4-phosphate synthase	COG0108	3,4-dihydroxy-2-butanone 4-phosphate synthase (RibB) (PDB:1G57)	PF00926	3,4-dihydroxy-2-butanone 4-phosphate synthase	COG0108	Riboflavin/FAD biosynthesis
874	GC_00000041	Core_Genome	BA3A_275M_1	9143	8	16	3	0	0.876689	0.696986	H	Coenzyme transport and metabolism	SSF55821	YrdC/RibB	K02858	ribB, RIB3; 3,4-dihydroxy 2-butanone 4-phosphate synthase [EC:4.1.99.12]	TIGR00506	ribB: 3,4-dihydroxy-2-butanone-4-phosphate synthase	COG0108	3,4-dihydroxy-2-butanone 4-phosphate synthase (RibB) (PDB:1G57)	PF00926	3,4-dihydroxy-2-butanone 4-phosphate synthase	COG0108	Riboflavin/FAD biosynthesis
875	GC_00000041	Core_Genome	BA3A_275M_1	9144	8	16	3	0	0.876689	0.696986			SSF55821	YrdC/RibB							PF00926	3,4-dihydroxy-2-butanone 4-phosphate synthase
876	GC_00000041	Core_Genome	BA3A_275M_2	31852	8	16	3	0	0.876689	0.696986	H	Coenzyme transport and metabolism	SSF55821	YrdC/RibB	K02858	ribB, RIB3; 3,4-dihydroxy 2-butanone 4-phosphate synthase [EC:4.1.99.12]	TIGR00506	ribB: 3,4-dihydroxy-2-butanone-4-phosphate synthase	COG0108	3,4-dihydroxy-2-butanone 4-phosphate synthase (RibB) (PDB:1G57)	PF00926	3,4-dihydroxy-2-butanone 4-phosphate synthase	COG0108	Riboflavin/FAD biosynthesis
877	GC_00000041	Core_Genome	BA3A_75M_1	51900	8	16	3	0	0.876689	0.696986	H	Coenzyme transport and metabolism	SSF55821	YrdC/RibB	K02858	ribB, RIB3; 3,4-dihydroxy 2-butanone 4-phosphate synthase [EC:4.1.99.12]	TIGR00506	ribB: 3,4-dihydroxy-2-butanone-4-phosphate synthase	COG0108	3,4-dihydroxy-2-butanone 4-phosphate synthase (RibB) (PDB:1G57)	PF00926	3,4-dihydroxy-2-butanone 4-phosphate synthase	COG0108	Riboflavin/FAD biosynthesis
878	GC_00000041	Core_Genome	BA3A_75M_1	87524	8	16	3	0	0.876689	0.696986	H	Coenzyme transport and metabolism	SSF55821	YrdC/RibB	K02858	ribB, RIB3; 3,4-dihydroxy 2-butanone 4-phosphate synthase [EC:4.1.99.12]	TIGR00506	ribB: 3,4-dihydroxy-2-butanone-4-phosphate synthase	COG0108	3,4-dihydroxy-2-butanone 4-phosphate synthase (RibB) (PDB:1G57)	PF00926	3,4-dihydroxy-2-butanone 4-phosphate synthase	COG0108	Riboflavin/FAD biosynthesis
879	GC_00000041	Core_Genome	BA3A_75M_1	87523	8	16	3	0	0.876689	0.696986			SSF55821	YrdC/RibB							PF00926	3,4-dihydroxy-2-butanone 4-phosphate synthase
880	GC_00000041	Core_Genome	BA3A_75M_2	191336	8	16	3	0	0.876689	0.696986	H	Coenzyme transport and metabolism	SSF55821	YrdC/RibB	K02858	ribB, RIB3; 3,4-dihydroxy 2-butanone 4-phosphate synthase [EC:4.1.99.12]	TIGR00506	ribB: 3,4-dihydroxy-2-butanone-4-phosphate synthase	COG0108	3,4-dihydroxy-2-butanone 4-phosphate synthase (RibB) (PDB:1G57)	PF00926	3,4-dihydroxy-2-butanone 4-phosphate synthase	COG0108	Riboflavin/FAD biosynthesis
881	GC_00000041	Core_Genome	NSHQ14_9_30M	124572	8	16	3	0	0.876689	0.696986	H	Coenzyme transport and metabolism	SSF55821	YrdC/RibB	K02858	ribB, RIB3; 3,4-dihydroxy 2-butanone 4-phosphate synthase [EC:4.1.99.12]	TIGR00506	ribB: 3,4-dihydroxy-2-butanone-4-phosphate synthase	COG0108	3,4-dihydroxy-2-butanone 4-phosphate synthase (RibB) (PDB:1G57)	PF00926	3,4-dihydroxy-2-butanone 4-phosphate synthase	COG0108	Riboflavin/FAD biosynthesis
882	GC_00000041	Core_Genome	WAB188_50M	15482	8	16	3	0	0.876689	0.696986	H	Coenzyme transport and metabolism	SSF55821	YrdC/RibB	K02858	ribB, RIB3; 3,4-dihydroxy 2-butanone 4-phosphate synthase [EC:4.1.99.12]	TIGR00506	ribB: 3,4-dihydroxy-2-butanone-4-phosphate synthase	COG0108	3,4-dihydroxy-2-butanone 4-phosphate synthase (RibB) (PDB:1G57)	PF00926	3,4-dihydroxy-2-butanone 4-phosphate synthase	COG0108	Riboflavin/FAD biosynthesis
883	GC_00000041	Core_Genome	WAB188_50M	62403	8	16	3	0	0.876689	0.696986	H	Coenzyme transport and metabolism	SSF55821	YrdC/RibB	K02858	ribB, RIB3; 3,4-dihydroxy 2-butanone 4-phosphate synthase [EC:4.1.99.12]	TIGR00506	ribB: 3,4-dihydroxy-2-butanone-4-phosphate synthase	COG0108	3,4-dihydroxy-2-butanone 4-phosphate synthase (RibB) (PDB:1G57)	PF00926	3,4-dihydroxy-2-butanone 4-phosphate synthase	COG0108	Riboflavin/FAD biosynthesis
884	GC_00000041	Core_Genome	WAB188_50M	62404	8	16	3	0	0.876689	0.696986			SSF55821	YrdC/RibB							PF00926	3,4-dihydroxy-2-butanone 4-phosphate synthase
885	GC_00000042	Core_Genome	BA3A_100M_1	21484	8	16	2	0	0.887384	0.990753	C|E	Energy production and conversion|Amino acid transport and metabolism	SSF53659	Isocitrate/Isopropylmalate dehydrogenase-like	K00052	leuB, IMDH; 3-isopropylmalate dehydrogenase [EC:1.1.1.85]			COG0473	Isocitrate/isopropylmalate dehydrogenase (LeuB) (PDB:1GC9)	PF00180	Isocitrate/isopropylmalate dehydrogenase	COG0473	TCA cycle
886	GC_00000042	Core_Genome	BA3A_100M_1	12441	8	16	2	0	0.887384	0.990753	C|E	Energy production and conversion|Amino acid transport and metabolism	SSF53659	Isocitrate/Isopropylmalate dehydrogenase-like			TIGR02088	LEU3_arch: isopropylmalate/isohomocitrate dehydrogenases	COG0473	Isocitrate/isopropylmalate dehydrogenase (LeuB) (PDB:1GC9)	PF00180	Isocitrate/isopropylmalate dehydrogenase	COG0473	TCA cycle
887	GC_00000042	Core_Genome	BA3A_100M_2	2610	8	16	2	0	0.887384	0.990753	C|E	Energy production and conversion|Amino acid transport and metabolism	SSF53659	Isocitrate/Isopropylmalate dehydrogenase-like	K00052	leuB, IMDH; 3-isopropylmalate dehydrogenase [EC:1.1.1.85]			COG0473	Isocitrate/isopropylmalate dehydrogenase (LeuB) (PDB:1GC9)	PF00180	Isocitrate/isopropylmalate dehydrogenase	COG0473	TCA cycle
888	GC_00000042	Core_Genome	BA3A_100M_2	2517	8	16	2	0	0.887384	0.990753	C|E	Energy production and conversion|Amino acid transport and metabolism	SSF53659	Isocitrate/Isopropylmalate dehydrogenase-like			TIGR02088	LEU3_arch: isopropylmalate/isohomocitrate dehydrogenases	COG0473	Isocitrate/isopropylmalate dehydrogenase (LeuB) (PDB:1GC9)	PF00180	Isocitrate/isopropylmalate dehydrogenase	COG0473	TCA cycle
889	GC_00000042	Core_Genome	BA3A_275M_1	3910	8	16	2	0	0.887384	0.990753	C|E	Energy production and conversion|Amino acid transport and metabolism	SSF53659	Isocitrate/Isopropylmalate dehydrogenase-like	K00052	leuB, IMDH; 3-isopropylmalate dehydrogenase [EC:1.1.1.85]			COG0473	Isocitrate/isopropylmalate dehydrogenase (LeuB) (PDB:1GC9)	PF00180	Isocitrate/isopropylmalate dehydrogenase	COG0473	TCA cycle
890	GC_00000042	Core_Genome	BA3A_275M_1	5378	8	16	2	0	0.887384	0.990753	C|E	Energy production and conversion|Amino acid transport and metabolism	SSF53659	Isocitrate/Isopropylmalate dehydrogenase-like			TIGR02088	LEU3_arch: isopropylmalate/isohomocitrate dehydrogenases	COG0473	Isocitrate/isopropylmalate dehydrogenase (LeuB) (PDB:1GC9)	PF00180	Isocitrate/isopropylmalate dehydrogenase	COG0473	TCA cycle
891	GC_00000042	Core_Genome	BA3A_275M_2	18821	8	16	2	0	0.887384	0.990753	C|E	Energy production and conversion|Amino acid transport and metabolism	SSF53659	Isocitrate/Isopropylmalate dehydrogenase-like	K00052	leuB, IMDH; 3-isopropylmalate dehydrogenase [EC:1.1.1.85]			COG0473	Isocitrate/isopropylmalate dehydrogenase (LeuB) (PDB:1GC9)	PF00180	Isocitrate/isopropylmalate dehydrogenase	COG0473	TCA cycle
892	GC_00000042	Core_Genome	BA3A_275M_2	11084	8	16	2	0	0.887384	0.990753	C|E	Energy production and conversion|Amino acid transport and metabolism	SSF53659	Isocitrate/Isopropylmalate dehydrogenase-like			TIGR02088	LEU3_arch: isopropylmalate/isohomocitrate dehydrogenases	COG0473	Isocitrate/isopropylmalate dehydrogenase (LeuB) (PDB:1GC9)	PF00180	Isocitrate/isopropylmalate dehydrogenase	COG0473	TCA cycle
893	GC_00000042	Core_Genome	BA3A_75M_1	30731	8	16	2	0	0.887384	0.990753	C|E	Energy production and conversion|Amino acid transport and metabolism	SSF53659	Isocitrate/Isopropylmalate dehydrogenase-like	K00052	leuB, IMDH; 3-isopropylmalate dehydrogenase [EC:1.1.1.85]			COG0473	Isocitrate/isopropylmalate dehydrogenase (LeuB) (PDB:1GC9)	PF00180	Isocitrate/isopropylmalate dehydrogenase	COG0473	TCA cycle
894	GC_00000042	Core_Genome	BA3A_75M_1	40589	8	16	2	0	0.887384	0.990753	C|E	Energy production and conversion|Amino acid transport and metabolism	SSF53659	Isocitrate/Isopropylmalate dehydrogenase-like			TIGR02088	LEU3_arch: isopropylmalate/isohomocitrate dehydrogenases	COG0473	Isocitrate/isopropylmalate dehydrogenase (LeuB) (PDB:1GC9)	PF00180	Isocitrate/isopropylmalate dehydrogenase	COG0473	TCA cycle
895	GC_00000042	Core_Genome	BA3A_75M_2	117717	8	16	2	0	0.887384	0.990753	C|E	Energy production and conversion|Amino acid transport and metabolism	SSF53659	Isocitrate/Isopropylmalate dehydrogenase-like	K00052	leuB, IMDH; 3-isopropylmalate dehydrogenase [EC:1.1.1.85]			COG0473	Isocitrate/isopropylmalate dehydrogenase (LeuB) (PDB:1GC9)	PF00180	Isocitrate/isopropylmalate dehydrogenase	COG0473	TCA cycle
896	GC_00000042	Core_Genome	BA3A_75M_2	76944	8	16	2	0	0.887384	0.990753	C|E	Energy production and conversion|Amino acid transport and metabolism	SSF53659	Isocitrate/Isopropylmalate dehydrogenase-like			TIGR02088	LEU3_arch: isopropylmalate/isohomocitrate dehydrogenases	COG0473	Isocitrate/isopropylmalate dehydrogenase (LeuB) (PDB:1GC9)	PF00180	Isocitrate/isopropylmalate dehydrogenase	COG0473	TCA cycle
897	GC_00000042	Core_Genome	NSHQ14_9_30M	47311	8	16	2	0	0.887384	0.990753	C|E	Energy production and conversion|Amino acid transport and metabolism	SSF53659	Isocitrate/Isopropylmalate dehydrogenase-like	K00052	leuB, IMDH; 3-isopropylmalate dehydrogenase [EC:1.1.1.85]			COG0473	Isocitrate/isopropylmalate dehydrogenase (LeuB) (PDB:1GC9)	PF00180	Isocitrate/isopropylmalate dehydrogenase	COG0473	TCA cycle
898	GC_00000042	Core_Genome	NSHQ14_9_30M	23757	8	16	2	0	0.887384	0.990753	C|E	Energy production and conversion|Amino acid transport and metabolism	SSF53659	Isocitrate/Isopropylmalate dehydrogenase-like			TIGR02088	LEU3_arch: isopropylmalate/isohomocitrate dehydrogenases	COG0473	Isocitrate/isopropylmalate dehydrogenase (LeuB) (PDB:1GC9)	PF00180	Isocitrate/isopropylmalate dehydrogenase	COG0473	TCA cycle
899	GC_00000042	Core_Genome	WAB188_50M	81838	8	16	2	0	0.887384	0.990753	C|E	Energy production and conversion|Amino acid transport and metabolism	SSF53659	Isocitrate/Isopropylmalate dehydrogenase-like	K00052	leuB, IMDH; 3-isopropylmalate dehydrogenase [EC:1.1.1.85]			COG0473	Isocitrate/isopropylmalate dehydrogenase (LeuB) (PDB:1GC9)	PF00180	Isocitrate/isopropylmalate dehydrogenase	COG0473	TCA cycle
900	GC_00000042	Core_Genome	WAB188_50M	15657	8	16	2	0	0.887384	0.990753	C|E	Energy production and conversion|Amino acid transport and metabolism	SSF53659	Isocitrate/Isopropylmalate dehydrogenase-like			TIGR02088	LEU3_arch: isopropylmalate/isohomocitrate dehydrogenases	COG0473	Isocitrate/isopropylmalate dehydrogenase (LeuB) (PDB:1GC9)	PF00180	Isocitrate/isopropylmalate dehydrogenase	COG0473	TCA cycle
901	GC_00000043		BA3A_100M_1	85006	5	16	5	0	0.905988	0.791765
902	GC_00000043		BA3A_100M_2	10815	5	16	5	0	0.905988	0.791765
903	GC_00000043		BA3A_100M_2	15607	5	16	5	0	0.905988	0.791765
904	GC_00000043		BA3A_100M_2	10818	5	16	5	0	0.905988	0.791765
905	GC_00000043		BA3A_100M_2	10736	5	16	5	0	0.905988	0.791765
906	GC_00000043		BA3A_275M_1	9508	5	16	5	0	0.905988	0.791765
907	GC_00000043		BA3A_275M_1	14301	5	16	5	0	0.905988	0.791765
908	GC_00000043		BA3A_275M_1	9511	5	16	5	0	0.905988	0.791765
909	GC_00000043		BA3A_275M_1	9429	5	16	5	0	0.905988	0.791765
910	GC_00000043		BA3A_75M_1	69447	5	16	5	0	0.905988	0.791765
911	GC_00000043		BA3A_75M_1	56257	5	16	5	0	0.905988	0.791765
912	GC_00000043		BA3A_75M_1	69450	5	16	5	0	0.905988	0.791765
913	GC_00000043		BA3A_75M_1	69368	5	16	5	0	0.905988	0.791765
914	GC_00000043		BA3A_75M_1	341127	5	16	5	0	0.905988	0.791765
915	GC_00000043		WAB188_50M	62477	5	16	5	0	0.905988	0.791765
916	GC_00000043		WAB188_50M	21644	5	16	5	0	0.905988	0.791765
917	GC_00000044	Core_Genome	BA3A_100M_1	23765	8	15	2	0	0.856783	0.707212
918	GC_00000044	Core_Genome	BA3A_100M_1	23761	8	15	2	0	0.856783	0.707212	S	Function unknown							COG2456	Uncharacterized conserved protein, DUF2304 domain	PF10066	Uncharacterized conserved protein (DUF2304)
919	GC_00000044	Core_Genome	BA3A_100M_2	3213	8	15	2	0	0.856783	0.707212	S	Function unknown							COG2456	Uncharacterized conserved protein, DUF2304 domain	PF10066	Uncharacterized conserved protein (DUF2304)
920	GC_00000044	Core_Genome	BA3A_100M_2	3217	8	15	2	0	0.856783	0.707212	S	Function unknown							COG2456	Uncharacterized conserved protein, DUF2304 domain	PF10066	Uncharacterized conserved protein (DUF2304)
921	GC_00000044	Core_Genome	BA3A_275M_1	7179	8	15	2	0	0.856783	0.707212	S	Function unknown							COG2456	Uncharacterized conserved protein, DUF2304 domain	PF10066	Uncharacterized conserved protein (DUF2304)
922	GC_00000044	Core_Genome	BA3A_275M_1	7175	8	15	2	0	0.856783	0.707212	S	Function unknown							COG2456	Uncharacterized conserved protein, DUF2304 domain	PF10066	Uncharacterized conserved protein (DUF2304)
923	GC_00000044	Core_Genome	BA3A_275M_2	20664	8	15	2	0	0.856783	0.707212	S	Function unknown							COG2456	Uncharacterized conserved protein, DUF2304 domain	PF10066	Uncharacterized conserved protein (DUF2304)
924	GC_00000044	Core_Genome	BA3A_275M_2	20660	8	15	2	0	0.856783	0.707212
925	GC_00000044	Core_Genome	BA3A_75M_1	39900	8	15	2	0	0.856783	0.707212	S	Function unknown							COG2456	Uncharacterized conserved protein, DUF2304 domain	PF10066	Uncharacterized conserved protein (DUF2304)
926	GC_00000044	Core_Genome	BA3A_75M_1	39896	8	15	2	0	0.856783	0.707212	S	Function unknown							COG2456	Uncharacterized conserved protein, DUF2304 domain	PF10066	Uncharacterized conserved protein (DUF2304)
927	GC_00000044	Core_Genome	BA3A_75M_2	126065	8	15	2	0	0.856783	0.707212	S	Function unknown							COG2456	Uncharacterized conserved protein, DUF2304 domain	PF10066	Uncharacterized conserved protein (DUF2304)
928	GC_00000044	Core_Genome	BA3A_75M_2	126061	8	15	2	0	0.856783	0.707212
929	GC_00000044	Core_Genome	NSHQ14_9_30M	53681	8	15	2	0	0.856783	0.707212	S	Function unknown							COG2456	Uncharacterized conserved protein, DUF2304 domain	PF10066	Uncharacterized conserved protein (DUF2304)
930	GC_00000044	Core_Genome	NSHQ14_9_30M	53677	8	15	2	0	0.856783	0.707212
931	GC_00000044	Core_Genome	WAB188_50M	21572	8	15	2	0	0.856783	0.707212	S	Function unknown							COG2456	Uncharacterized conserved protein, DUF2304 domain	PF10066	Uncharacterized conserved protein (DUF2304)
932	GC_00000045	Core_Genome	BA3A_100M_1	25624	8	15	3	0	0.873979	0.721186	J	Translation, ribosomal structure and biogenesis	SSF55729	Acyl-CoA N-acyltransferases (Nat)					COG0456	Ribosomal protein S18 acetylase RimI and related acetyltransferases (RimI) (PDB:1GHE)	PF00583	Acetyltransferase (GNAT) family
933	GC_00000045	Core_Genome	BA3A_100M_1	18134	8	15	3	0	0.873979	0.721186	O	Posttranslational modification, protein turnover, chaperones	SSF55729	Acyl-CoA N-acyltransferases (Nat)					COG1994	Zn-dependent protease (includes sporulation protein SpoIVFB) (SpoIVFB) (PDB:3B4R)	PF00583	Acetyltransferase (GNAT) family
934	GC_00000045	Core_Genome	BA3A_100M_2	2698	8	15	3	0	0.873979	0.721186	O	Posttranslational modification, protein turnover, chaperones	SSF55729	Acyl-CoA N-acyltransferases (Nat)					COG1994	Zn-dependent protease (includes sporulation protein SpoIVFB) (SpoIVFB) (PDB:3B4R)	PF00583	Acetyltransferase (GNAT) family
935	GC_00000045	Core_Genome	BA3A_275M_1	34758	8	15	3	0	0.873979	0.721186			SSF55729	Acyl-CoA N-acyltransferases (Nat)							PF00583	Acetyltransferase (GNAT) family
936	GC_00000045	Core_Genome	BA3A_275M_1	21666	8	15	3	0	0.873979	0.721186			SSF55729	Acyl-CoA N-acyltransferases (Nat)							PF00583	Acetyltransferase (GNAT) family
937	GC_00000045	Core_Genome	BA3A_275M_1	34969	8	15	3	0	0.873979	0.721186	O	Posttranslational modification, protein turnover, chaperones							COG1994	Zn-dependent protease (includes sporulation protein SpoIVFB) (SpoIVFB) (PDB:3B4R)
938	GC_00000045	Core_Genome	BA3A_275M_2	22033	8	15	3	0	0.873979	0.721186	J	Translation, ribosomal structure and biogenesis	SSF55729	Acyl-CoA N-acyltransferases (Nat)					COG0456	Ribosomal protein S18 acetylase RimI and related acetyltransferases (RimI) (PDB:1GHE)	PF00583	Acetyltransferase (GNAT) family
939	GC_00000045	Core_Genome	BA3A_275M_2	17326	8	15	3	0	0.873979	0.721186	O	Posttranslational modification, protein turnover, chaperones							COG1994	Zn-dependent protease (includes sporulation protein SpoIVFB) (SpoIVFB) (PDB:3B4R)
940	GC_00000045	Core_Genome	BA3A_75M_1	132322	8	15	3	0	0.873979	0.721186			SSF55729	Acyl-CoA N-acyltransferases (Nat)							PF00583	Acetyltransferase (GNAT) family
941	GC_00000045	Core_Genome	BA3A_75M_1	30820	8	15	3	0	0.873979	0.721186	O	Posttranslational modification, protein turnover, chaperones							COG1994	Zn-dependent protease (includes sporulation protein SpoIVFB) (SpoIVFB) (PDB:3B4R)
942	GC_00000045	Core_Genome	BA3A_75M_2	135312	8	15	3	0	0.873979	0.721186	J	Translation, ribosomal structure and biogenesis	SSF55729	Acyl-CoA N-acyltransferases (Nat)					COG0456	Ribosomal protein S18 acetylase RimI and related acetyltransferases (RimI) (PDB:1GHE)	PF00583	Acetyltransferase (GNAT) family
943	GC_00000045	Core_Genome	BA3A_75M_2	104000	8	15	3	0	0.873979	0.721186	O	Posttranslational modification, protein turnover, chaperones	SSF55729	Acyl-CoA N-acyltransferases (Nat)					COG1994	Zn-dependent protease (includes sporulation protein SpoIVFB) (SpoIVFB) (PDB:3B4R)	PF00583	Acetyltransferase (GNAT) family
944	GC_00000045	Core_Genome	NSHQ14_9_30M	59846	8	15	3	0	0.873979	0.721186	J	Translation, ribosomal structure and biogenesis	SSF55729	Acyl-CoA N-acyltransferases (Nat)					COG0456	Ribosomal protein S18 acetylase RimI and related acetyltransferases (RimI) (PDB:1GHE)	PF00583	Acetyltransferase (GNAT) family
945	GC_00000045	Core_Genome	NSHQ14_9_30M	38396	8	15	3	0	0.873979	0.721186	O	Posttranslational modification, protein turnover, chaperones	SSF55729	Acyl-CoA N-acyltransferases (Nat)					COG1994	Zn-dependent protease (includes sporulation protein SpoIVFB) (SpoIVFB) (PDB:3B4R)	PF00583	Acetyltransferase (GNAT) family
946	GC_00000045	Core_Genome	WAB188_50M	81739	8	15	3	0	0.873979	0.721186	O	Posttranslational modification, protein turnover, chaperones	SSF55729	Acyl-CoA N-acyltransferases (Nat)					COG1994	Zn-dependent protease (includes sporulation protein SpoIVFB) (SpoIVFB) (PDB:3B4R)	PF00583	Acetyltransferase (GNAT) family
947	GC_00000046	Core_Genome	BA3A_100M_1	43518	8	15	2	0	0.8125	0.638976
948	GC_00000046	Core_Genome	BA3A_100M_1	43517	8	15	2	0	0.8125	0.638976	X|V	Mobilome: prophages, transposons|Defense mechanisms							COG3335|COG3415	Transposase|CRISPR-associated protein Csa3, CARF domain (Csa3) (PDB:2WTE) (PUBMED:21093452)	PF13358	DDE superfamily endonuclease	COG3335|COG3415	CRISPR-Cas system
949	GC_00000046	Core_Genome	BA3A_100M_2	3304	8	15	2	0	0.8125	0.638976	X|V	Mobilome: prophages, transposons|Defense mechanisms							COG3335|COG3415	Transposase|CRISPR-associated protein Csa3, CARF domain (Csa3) (PDB:2WTE) (PUBMED:21093452)	PF13358	DDE superfamily endonuclease	COG3335|COG3415	CRISPR-Cas system
950	GC_00000046	Core_Genome	BA3A_100M_2	38300	8	15	2	0	0.8125	0.638976
951	GC_00000046	Core_Genome	BA3A_275M_1	7088	8	15	2	0	0.8125	0.638976	X|V	Mobilome: prophages, transposons|Defense mechanisms							COG3335|COG3415	Transposase|CRISPR-associated protein Csa3, CARF domain (Csa3) (PDB:2WTE) (PUBMED:21093452)	PF13358	DDE superfamily endonuclease	COG3335|COG3415	CRISPR-Cas system
952	GC_00000046	Core_Genome	BA3A_275M_1	9168	8	15	2	0	0.8125	0.638976	X|V	Mobilome: prophages, transposons|Defense mechanisms							COG3335|COG3415	Transposase|CRISPR-associated protein Csa3, CARF domain (Csa3) (PDB:2WTE) (PUBMED:21093452)	PF13358	DDE superfamily endonuclease	COG3335|COG3415	CRISPR-Cas system
953	GC_00000046	Core_Genome	BA3A_275M_2	35042	8	15	2	0	0.8125	0.638976
954	GC_00000046	Core_Genome	BA3A_275M_2	35041	8	15	2	0	0.8125	0.638976	X|V	Mobilome: prophages, transposons|Defense mechanisms							COG3335|COG3415	Transposase|CRISPR-associated protein Csa3, CARF domain (Csa3) (PDB:2WTE) (PUBMED:21093452)	PF13358	DDE superfamily endonuclease	COG3335|COG3415	CRISPR-Cas system
955	GC_00000046	Core_Genome	BA3A_75M_1	39809	8	15	2	0	0.8125	0.638976
956	GC_00000046	Core_Genome	BA3A_75M_1	184209	8	15	2	0	0.8125	0.638976
957	GC_00000046	Core_Genome	BA3A_75M_2	207297	8	15	2	0	0.8125	0.638976
958	GC_00000046	Core_Genome	BA3A_75M_2	207296	8	15	2	0	0.8125	0.638976	X|V	Mobilome: prophages, transposons|Defense mechanisms							COG3335|COG3415	Transposase|CRISPR-associated protein Csa3, CARF domain (Csa3) (PDB:2WTE) (PUBMED:21093452)	PF13358	DDE superfamily endonuclease	COG3335|COG3415	CRISPR-Cas system
959	GC_00000046	Core_Genome	NSHQ14_9_30M	80820	8	15	2	0	0.8125	0.638976
960	GC_00000046	Core_Genome	NSHQ14_9_30M	80819	8	15	2	0	0.8125	0.638976	X|V	Mobilome: prophages, transposons|Defense mechanisms							COG3335|COG3415	Transposase|CRISPR-associated protein Csa3, CARF domain (Csa3) (PDB:2WTE) (PUBMED:21093452)	PF13358	DDE superfamily endonuclease	COG3335|COG3415	CRISPR-Cas system
961	GC_00000046	Core_Genome	WAB188_50M	21407	8	15	2	0	0.8125	0.638976	X|V	Mobilome: prophages, transposons|Defense mechanisms							COG3335|COG3415	Transposase|CRISPR-associated protein Csa3, CARF domain (Csa3) (PDB:2WTE) (PUBMED:21093452)	PF13358	DDE superfamily endonuclease	COG3335|COG3415	CRISPR-Cas system
962	GC_00000047	Core_Genome	BA3A_100M_1	33382	8	15	3	0	0.842957	0.947995	C	Energy production and conversion	SSF54862	4Fe-4S ferredoxins					COG4656	Na+-translocating ferredoxin:NAD+ oxidoreductase RNF, RnfC subunit (RnfC)	PF14697	4Fe-4S dicluster domain	COG4656	Na+-translocating Fd:NADH oxidoreductase
963	GC_00000047	Core_Genome	BA3A_100M_1	26288	8	15	3	0	0.842957	0.947995	R	General function prediction only	SSF54862	4Fe-4S ferredoxins					COG1149	MinD superfamily P-loop ATPase, contains an inserted ferredoxin domain	PF00037	4Fe-4S binding domain
964	GC_00000047	Core_Genome	BA3A_100M_2	4947	8	15	3	0	0.842957	0.947995	C	Energy production and conversion	SSF54862	4Fe-4S ferredoxins					COG4656	Na+-translocating ferredoxin:NAD+ oxidoreductase RNF, RnfC subunit (RnfC)	PF14697	4Fe-4S dicluster domain	COG4656	Na+-translocating Fd:NADH oxidoreductase
965	GC_00000047	Core_Genome	BA3A_100M_2	3165	8	15	3	0	0.842957	0.947995	R	General function prediction only	SSF54862	4Fe-4S ferredoxins					COG1149	MinD superfamily P-loop ATPase, contains an inserted ferredoxin domain	PF00037	4Fe-4S binding domain
966	GC_00000047	Core_Genome	BA3A_275M_1	13440	8	15	3	0	0.842957	0.947995	C	Energy production and conversion	SSF54862	4Fe-4S ferredoxins					COG4656	Na+-translocating ferredoxin:NAD+ oxidoreductase RNF, RnfC subunit (RnfC)	PF14697	4Fe-4S dicluster domain	COG4656	Na+-translocating Fd:NADH oxidoreductase
967	GC_00000047	Core_Genome	BA3A_275M_1	10578	8	15	3	0	0.842957	0.947995	C	Energy production and conversion	SSF54862	4Fe-4S ferredoxins					COG4656	Na+-translocating ferredoxin:NAD+ oxidoreductase RNF, RnfC subunit (RnfC)	PF14697	4Fe-4S dicluster domain	COG4656	Na+-translocating Fd:NADH oxidoreductase
968	GC_00000047	Core_Genome	BA3A_275M_1	14744	8	15	3	0	0.842957	0.947995	R	General function prediction only	SSF54862	4Fe-4S ferredoxins					COG1149	MinD superfamily P-loop ATPase, contains an inserted ferredoxin domain	PF00037	4Fe-4S binding domain
969	GC_00000047	Core_Genome	BA3A_275M_2	22656	8	15	3	0	0.842957	0.947995	R	General function prediction only	SSF54862	4Fe-4S ferredoxins					COG1149	MinD superfamily P-loop ATPase, contains an inserted ferredoxin domain	PF00037	4Fe-4S binding domain
970	GC_00000047	Core_Genome	BA3A_75M_1	51907	8	15	3	0	0.842957	0.947995	C	Energy production and conversion	SSF54862	4Fe-4S ferredoxins					COG4656	Na+-translocating ferredoxin:NAD+ oxidoreductase RNF, RnfC subunit (RnfC)	PF14697	4Fe-4S dicluster domain	COG4656	Na+-translocating Fd:NADH oxidoreductase
971	GC_00000047	Core_Genome	BA3A_75M_1	39948	8	15	3	0	0.842957	0.947995	R	General function prediction only	SSF54862	4Fe-4S ferredoxins					COG1149	MinD superfamily P-loop ATPase, contains an inserted ferredoxin domain	PF00037	4Fe-4S binding domain
972	GC_00000047	Core_Genome	BA3A_75M_2	163848	8	15	3	0	0.842957	0.947995	C	Energy production and conversion	SSF54862	4Fe-4S ferredoxins					COG4656	Na+-translocating ferredoxin:NAD+ oxidoreductase RNF, RnfC subunit (RnfC)	PF14697	4Fe-4S dicluster domain	COG4656	Na+-translocating Fd:NADH oxidoreductase
973	GC_00000047	Core_Genome	BA3A_75M_2	136230	8	15	3	0	0.842957	0.947995	R	General function prediction only	SSF54862	4Fe-4S ferredoxins					COG1149	MinD superfamily P-loop ATPase, contains an inserted ferredoxin domain	PF00037	4Fe-4S binding domain
974	GC_00000047	Core_Genome	NSHQ14_9_30M	90640	8	15	3	0	0.842957	0.947995	C	Energy production and conversion	SSF54862	4Fe-4S ferredoxins					COG4656	Na+-translocating ferredoxin:NAD+ oxidoreductase RNF, RnfC subunit (RnfC)	PF14697	4Fe-4S dicluster domain	COG4656	Na+-translocating Fd:NADH oxidoreductase
975	GC_00000047	Core_Genome	NSHQ14_9_30M	61922	8	15	3	0	0.842957	0.947995	R	General function prediction only	SSF54862	4Fe-4S ferredoxins					COG1149	MinD superfamily P-loop ATPase, contains an inserted ferredoxin domain	PF00037	4Fe-4S binding domain
976	GC_00000047	Core_Genome	WAB188_50M	21525	8	15	3	0	0.842957	0.947995	R	General function prediction only	SSF54862	4Fe-4S ferredoxins					COG1149	MinD superfamily P-loop ATPase, contains an inserted ferredoxin domain	PF00037	4Fe-4S binding domain
977	GC_00000048	Core_Genome	BA3A_100M_1	22617	8	15	3	0	0.813558	0.76666
978	GC_00000048	Core_Genome	BA3A_100M_2	12196	8	15	3	0	0.813558	0.76666											PF04307	LexA-binding, inner membrane-associated putative hydrolase
979	GC_00000048	Core_Genome	BA3A_100M_2	12184	8	15	3	0	0.813558	0.76666											PF04307	LexA-binding, inner membrane-associated putative hydrolase
980	GC_00000048	Core_Genome	BA3A_100M_2	3236	8	15	3	0	0.813558	0.76666											PF04307	LexA-binding, inner membrane-associated putative hydrolase
981	GC_00000048	Core_Genome	BA3A_275M_1	10899	8	15	3	0	0.813558	0.76666											PF04307	LexA-binding, inner membrane-associated putative hydrolase
982	GC_00000048	Core_Genome	BA3A_275M_1	10887	8	15	3	0	0.813558	0.76666											PF04307	LexA-binding, inner membrane-associated putative hydrolase
983	GC_00000048	Core_Genome	BA3A_275M_1	7156	8	15	3	0	0.813558	0.76666											PF04307	LexA-binding, inner membrane-associated putative hydrolase
984	GC_00000048	Core_Genome	BA3A_275M_2	19723	8	15	3	0	0.813558	0.76666
985	GC_00000048	Core_Genome	BA3A_75M_1	76167	8	15	3	0	0.813558	0.76666											PF04307	LexA-binding, inner membrane-associated putative hydrolase
986	GC_00000048	Core_Genome	BA3A_75M_1	76179	8	15	3	0	0.813558	0.76666											PF04307	LexA-binding, inner membrane-associated putative hydrolase
987	GC_00000048	Core_Genome	BA3A_75M_1	39877	8	15	3	0	0.813558	0.76666											PF04307	LexA-binding, inner membrane-associated putative hydrolase
988	GC_00000048	Core_Genome	BA3A_75M_2	121678	8	15	3	0	0.813558	0.76666
989	GC_00000048	Core_Genome	NSHQ14_9_30M	50140	8	15	3	0	0.813558	0.76666
990	GC_00000048	Core_Genome	WAB188_50M	15581	8	15	3	0	0.813558	0.76666											PF04307	LexA-binding, inner membrane-associated putative hydrolase
991	GC_00000048	Core_Genome	WAB188_50M	15566	8	15	3	0	0.813558	0.76666											PF04307	LexA-binding, inner membrane-associated putative hydrolase
992	GC_00000049	Core_Genome	BA3A_100M_1	22183	8	15	2	0	0.842958	0.800017	E	Amino acid transport and metabolism	SSF53686	Tryptophan synthase beta subunit-like PLP-dependent enzymes	K01738	cysK; cysteine synthase [EC:2.5.1.47]	TIGR01139	cysK: cysteine synthase A	COG0031	Cysteine synthase (CysK) (PDB:1FCJ)	PF00291	Pyridoxal-phosphate dependent enzyme	COG0031	Cysteine biosynthesis
993	GC_00000049	Core_Genome	BA3A_100M_1	29943	8	15	2	0	0.842958	0.800017	E	Amino acid transport and metabolism	SSF53686	Tryptophan synthase beta subunit-like PLP-dependent enzymes	K01738	cysK; cysteine synthase [EC:2.5.1.47]	TIGR01139	cysK: cysteine synthase A	COG0031	Cysteine synthase (CysK) (PDB:1FCJ)	PF00291	Pyridoxal-phosphate dependent enzyme	COG0031	Cysteine biosynthesis
994	GC_00000049	Core_Genome	BA3A_100M_2	2443	8	15	2	0	0.842958	0.800017	E	Amino acid transport and metabolism	SSF53686	Tryptophan synthase beta subunit-like PLP-dependent enzymes	K01738	cysK; cysteine synthase [EC:2.5.1.47]	TIGR01139	cysK: cysteine synthase A	COG0031	Cysteine synthase (CysK) (PDB:1FCJ)	PF00291	Pyridoxal-phosphate dependent enzyme	COG0031	Cysteine biosynthesis
995	GC_00000049	Core_Genome	BA3A_100M_2	2532	8	15	2	0	0.842958	0.800017	E	Amino acid transport and metabolism	SSF53686	Tryptophan synthase beta subunit-like PLP-dependent enzymes	K01738	cysK; cysteine synthase [EC:2.5.1.47]			COG0031	Cysteine synthase (CysK) (PDB:1FCJ)	PF00291	Pyridoxal-phosphate dependent enzyme	COG0031	Cysteine biosynthesis
996	GC_00000049	Core_Genome	BA3A_275M_1	5304	8	15	2	0	0.842958	0.800017	E	Amino acid transport and metabolism	SSF53686	Tryptophan synthase beta subunit-like PLP-dependent enzymes	K01738	cysK; cysteine synthase [EC:2.5.1.47]	TIGR01139	cysK: cysteine synthase A	COG0031	Cysteine synthase (CysK) (PDB:1FCJ)	PF00291	Pyridoxal-phosphate dependent enzyme	COG0031	Cysteine biosynthesis
997	GC_00000049	Core_Genome	BA3A_275M_1	3832	8	15	2	0	0.842958	0.800017	E	Amino acid transport and metabolism	SSF53686	Tryptophan synthase beta subunit-like PLP-dependent enzymes	K01738	cysK; cysteine synthase [EC:2.5.1.47]			COG0031	Cysteine synthase (CysK) (PDB:1FCJ)	PF00291	Pyridoxal-phosphate dependent enzyme	COG0031	Cysteine biosynthesis
998	GC_00000049	Core_Genome	BA3A_275M_2	19400	8	15	2	0	0.842958	0.800017	E	Amino acid transport and metabolism	SSF53686	Tryptophan synthase beta subunit-like PLP-dependent enzymes	K01738	cysK; cysteine synthase [EC:2.5.1.47]	TIGR01139	cysK: cysteine synthase A	COG0031	Cysteine synthase (CysK) (PDB:1FCJ)	PF00291	Pyridoxal-phosphate dependent enzyme	COG0031	Cysteine biosynthesis
999	GC_00000049	Core_Genome	BA3A_275M_2	24832	8	15	2	0	0.842958	0.800017	E	Amino acid transport and metabolism	SSF53686	Tryptophan synthase beta subunit-like PLP-dependent enzymes	K01738	cysK; cysteine synthase [EC:2.5.1.47]	TIGR01139	cysK: cysteine synthase A	COG0031	Cysteine synthase (CysK) (PDB:1FCJ)	PF00291	Pyridoxal-phosphate dependent enzyme	COG0031	Cysteine biosynthesis
1000	GC_00000049	Core_Genome	BA3A_75M_1	40663	8	15	2	0	0.842958	0.800017	E	Amino acid transport and metabolism	SSF53686	Tryptophan synthase beta subunit-like PLP-dependent enzymes	K01738	cysK; cysteine synthase [EC:2.5.1.47]	TIGR01139	cysK: cysteine synthase A	COG0031	Cysteine synthase (CysK) (PDB:1FCJ)	PF00291	Pyridoxal-phosphate dependent enzyme	COG0031	Cysteine biosynthesis
1001	GC_00000049	Core_Genome	BA3A_75M_1	30653	8	15	2	0	0.842958	0.800017	E	Amino acid transport and metabolism	SSF53686	Tryptophan synthase beta subunit-like PLP-dependent enzymes	K01738	cysK; cysteine synthase [EC:2.5.1.47]			COG0031	Cysteine synthase (CysK) (PDB:1FCJ)	PF00291	Pyridoxal-phosphate dependent enzyme	COG0031	Cysteine biosynthesis
1002	GC_00000049	Core_Genome	BA3A_75M_2	120270	8	15	2	0	0.842958	0.800017	E	Amino acid transport and metabolism	SSF53686	Tryptophan synthase beta subunit-like PLP-dependent enzymes	K01738	cysK; cysteine synthase [EC:2.5.1.47]	TIGR01139	cysK: cysteine synthase A	COG0031	Cysteine synthase (CysK) (PDB:1FCJ)	PF00291	Pyridoxal-phosphate dependent enzyme	COG0031	Cysteine biosynthesis
1003	GC_00000049	Core_Genome	NSHQ14_9_30M	49255	8	15	2	0	0.842958	0.800017	E	Amino acid transport and metabolism	SSF53686	Tryptophan synthase beta subunit-like PLP-dependent enzymes	K01738	cysK; cysteine synthase [EC:2.5.1.47]	TIGR01139	cysK: cysteine synthase A	COG0031	Cysteine synthase (CysK) (PDB:1FCJ)	PF00291	Pyridoxal-phosphate dependent enzyme	COG0031	Cysteine biosynthesis
1004	GC_00000049	Core_Genome	NSHQ14_9_30M	74223	8	15	2	0	0.842958	0.800017	E	Amino acid transport and metabolism	SSF53686	Tryptophan synthase beta subunit-like PLP-dependent enzymes	K01738	cysK; cysteine synthase [EC:2.5.1.47]	TIGR01139	cysK: cysteine synthase A	COG0031	Cysteine synthase (CysK) (PDB:1FCJ)	PF00291	Pyridoxal-phosphate dependent enzyme	COG0031	Cysteine biosynthesis
1005	GC_00000049	Core_Genome	WAB188_50M	15715	8	15	2	0	0.842958	0.800017	E	Amino acid transport and metabolism	SSF53686	Tryptophan synthase beta subunit-like PLP-dependent enzymes	K01738	cysK; cysteine synthase [EC:2.5.1.47]	TIGR01139	cysK: cysteine synthase A	COG0031	Cysteine synthase (CysK) (PDB:1FCJ)	PF00291	Pyridoxal-phosphate dependent enzyme	COG0031	Cysteine biosynthesis
1006	GC_00000049	Core_Genome	WAB188_50M	120706	8	15	2	0	0.842958	0.800017	E	Amino acid transport and metabolism	SSF53686	Tryptophan synthase beta subunit-like PLP-dependent enzymes	K01738	cysK; cysteine synthase [EC:2.5.1.47]			COG0031	Cysteine synthase (CysK) (PDB:1FCJ)	PF00291	Pyridoxal-phosphate dependent enzyme	COG0031	Cysteine biosynthesis
1007	GC_00000050	Core_Genome	BA3A_100M_1	28276	8	15	2	0	0.781766	0.620654	V	Defense mechanisms			K19091	cas6; CRISPR-associated endoribonuclease Cas6 [EC:3.1.-.-]	TIGR01877	cas_cas6: CRISPR-associated endoribonuclease Cas6	COG1583	CRISPR/Cas system endoribonuclease Cas6, RAMP superfamily (Cas6) (PDB:5YI6)	PF01881	CRISPR associated protein Cas6	COG1583	CRISPR-Cas system
1008	GC_00000050	Core_Genome	BA3A_100M_1	28275	8	15	2	0	0.781766	0.620654	V	Defense mechanisms			K19091	cas6; CRISPR-associated endoribonuclease Cas6 [EC:3.1.-.-]			COG1583	CRISPR/Cas system endoribonuclease Cas6, RAMP superfamily (Cas6) (PDB:5YI6)			COG1583	CRISPR-Cas system
1009	GC_00000050	Core_Genome	BA3A_100M_2	3053	8	15	2	0	0.781766	0.620654	V	Defense mechanisms			K19091	cas6; CRISPR-associated endoribonuclease Cas6 [EC:3.1.-.-]	TIGR01877	cas_cas6: CRISPR-associated endoribonuclease Cas6	COG1583	CRISPR/Cas system endoribonuclease Cas6, RAMP superfamily (Cas6) (PDB:5YI6)	PF01881	CRISPR associated protein Cas6	COG1583	CRISPR-Cas system
1010	GC_00000050	Core_Genome	BA3A_100M_2	3056	8	15	2	0	0.781766	0.620654	V	Defense mechanisms							COG1583	CRISPR/Cas system endoribonuclease Cas6, RAMP superfamily (Cas6) (PDB:5YI6)			COG1583	CRISPR-Cas system
1011	GC_00000050	Core_Genome	BA3A_275M_1	20502	8	15	2	0	0.781766	0.620654	V	Defense mechanisms			K19091	cas6; CRISPR-associated endoribonuclease Cas6 [EC:3.1.-.-]	TIGR01877	cas_cas6: CRISPR-associated endoribonuclease Cas6	COG1583	CRISPR/Cas system endoribonuclease Cas6, RAMP superfamily (Cas6) (PDB:5YI6)	PF01881	CRISPR associated protein Cas6	COG1583	CRISPR-Cas system
1012	GC_00000050	Core_Genome	BA3A_275M_1	20499	8	15	2	0	0.781766	0.620654	V	Defense mechanisms							COG1583	CRISPR/Cas system endoribonuclease Cas6, RAMP superfamily (Cas6) (PDB:5YI6)			COG1583	CRISPR-Cas system
1013	GC_00000050	Core_Genome	BA3A_275M_2	23672	8	15	2	0	0.781766	0.620654	V	Defense mechanisms			K19091	cas6; CRISPR-associated endoribonuclease Cas6 [EC:3.1.-.-]	TIGR01877	cas_cas6: CRISPR-associated endoribonuclease Cas6	COG1583	CRISPR/Cas system endoribonuclease Cas6, RAMP superfamily (Cas6) (PDB:5YI6)	PF01881	CRISPR associated protein Cas6	COG1583	CRISPR-Cas system
1014	GC_00000050	Core_Genome	BA3A_275M_2	23673	8	15	2	0	0.781766	0.620654	V	Defense mechanisms			K19091	cas6; CRISPR-associated endoribonuclease Cas6 [EC:3.1.-.-]			COG1583	CRISPR/Cas system endoribonuclease Cas6, RAMP superfamily (Cas6) (PDB:5YI6)			COG1583	CRISPR-Cas system
1015	GC_00000050	Core_Genome	BA3A_75M_1	89567	8	15	2	0	0.781766	0.620654	V	Defense mechanisms			K19091	cas6; CRISPR-associated endoribonuclease Cas6 [EC:3.1.-.-]	TIGR01877	cas_cas6: CRISPR-associated endoribonuclease Cas6	COG1583	CRISPR/Cas system endoribonuclease Cas6, RAMP superfamily (Cas6) (PDB:5YI6)	PF01881	CRISPR associated protein Cas6	COG1583	CRISPR-Cas system
1016	GC_00000050	Core_Genome	BA3A_75M_1	89564	8	15	2	0	0.781766	0.620654	V	Defense mechanisms							COG1583	CRISPR/Cas system endoribonuclease Cas6, RAMP superfamily (Cas6) (PDB:5YI6)			COG1583	CRISPR-Cas system
1017	GC_00000050	Core_Genome	BA3A_75M_2	142803	8	15	2	0	0.781766	0.620654	V	Defense mechanisms			K19091	cas6; CRISPR-associated endoribonuclease Cas6 [EC:3.1.-.-]	TIGR01877	cas_cas6: CRISPR-associated endoribonuclease Cas6	COG1583	CRISPR/Cas system endoribonuclease Cas6, RAMP superfamily (Cas6) (PDB:5YI6)	PF01881	CRISPR associated protein Cas6	COG1583	CRISPR-Cas system
1018	GC_00000050	Core_Genome	BA3A_75M_2	142802	8	15	2	0	0.781766	0.620654	V	Defense mechanisms			K19091	cas6; CRISPR-associated endoribonuclease Cas6 [EC:3.1.-.-]			COG1583	CRISPR/Cas system endoribonuclease Cas6, RAMP superfamily (Cas6) (PDB:5YI6)			COG1583	CRISPR-Cas system
1019	GC_00000050	Core_Genome	NSHQ14_9_30M	68269	8	15	2	0	0.781766	0.620654	V	Defense mechanisms			K19091	cas6; CRISPR-associated endoribonuclease Cas6 [EC:3.1.-.-]	TIGR01877	cas_cas6: CRISPR-associated endoribonuclease Cas6	COG1583	CRISPR/Cas system endoribonuclease Cas6, RAMP superfamily (Cas6) (PDB:5YI6)	PF01881	CRISPR associated protein Cas6	COG1583	CRISPR-Cas system
1020	GC_00000050	Core_Genome	NSHQ14_9_30M	68270	8	15	2	0	0.781766	0.620654	V	Defense mechanisms			K19091	cas6; CRISPR-associated endoribonuclease Cas6 [EC:3.1.-.-]			COG1583	CRISPR/Cas system endoribonuclease Cas6, RAMP superfamily (Cas6) (PDB:5YI6)			COG1583	CRISPR-Cas system
1021	GC_00000050	Core_Genome	WAB188_50M	30190	8	15	2	0	0.781766	0.620654	V	Defense mechanisms			K19091	cas6; CRISPR-associated endoribonuclease Cas6 [EC:3.1.-.-]	TIGR01877	cas_cas6: CRISPR-associated endoribonuclease Cas6	COG1583	CRISPR/Cas system endoribonuclease Cas6, RAMP superfamily (Cas6) (PDB:5YI6)	PF01881	CRISPR associated protein Cas6	COG1583	CRISPR-Cas system
1022	GC_00000051		BA3A_100M_1	36921	6	15	4	0	0.853939	0.661421
1023	GC_00000051		BA3A_100M_1	46025	6	15	4	0	0.853939	0.661421
1024	GC_00000051		BA3A_100M_1	29495	6	15	4	0	0.853939	0.661421
1025	GC_00000051		BA3A_100M_2	12158	6	15	4	0	0.853939	0.661421
1026	GC_00000051		BA3A_275M_1	35478	6	15	4	0	0.853939	0.661421
1027	GC_00000051		BA3A_275M_1	35326	6	15	4	0	0.853939	0.661421
1028	GC_00000051		BA3A_275M_1	10861	6	15	4	0	0.853939	0.661421
1029	GC_00000051		BA3A_275M_1	24449	6	15	4	0	0.853939	0.661421
1030	GC_00000051		BA3A_75M_1	76205	6	15	4	0	0.853939	0.661421
1031	GC_00000051		BA3A_75M_1	223171	6	15	4	0	0.853939	0.661421
1032	GC_00000051		BA3A_75M_2	209369	6	15	4	0	0.853939	0.661421
1033	GC_00000051		NSHQ14_9_30M	146126	6	15	4	0	0.853939	0.661421
1034	GC_00000051		NSHQ14_9_30M	145309	6	15	4	0	0.853939	0.661421
1035	GC_00000051		NSHQ14_9_30M	72140	6	15	4	0	0.853939	0.661421
1036	GC_00000051		NSHQ14_9_30M	274845	6	15	4	0	0.853939	0.661421
1037	GC_00000052		BA3A_100M_1	29502	4	14	5	0	0.99925	0.784454
1038	GC_00000052		BA3A_100M_1	61645	4	14	5	0	0.99925	0.784454
1039	GC_00000052		BA3A_100M_1	61648	4	14	5	0	0.99925	0.784454
1040	GC_00000052		BA3A_100M_1	81565	4	14	5	0	0.99925	0.784454
1041	GC_00000052		BA3A_275M_1	24456	4	14	5	0	0.99925	0.784454
1042	GC_00000052		BA3A_275M_1	54167	4	14	5	0	0.99925	0.784454
1043	GC_00000052		BA3A_275M_1	54170	4	14	5	0	0.99925	0.784454
1044	GC_00000052		BA3A_275M_1	77116	4	14	5	0	0.99925	0.784454
1045	GC_00000052		BA3A_275M_1	31392	4	14	5	0	0.99925	0.784454	X|V	Mobilome: prophages, transposons|Defense mechanisms							COG3335|COG3415	Transposase|CRISPR-associated protein Csa3, CARF domain (Csa3) (PDB:2WTE) (PUBMED:21093452)			COG3335|COG3415	CRISPR-Cas system
1046	GC_00000052		NSHQ14_9_30M	72147	4	14	5	0	0.99925	0.784454
1047	GC_00000052		NSHQ14_9_30M	216640	4	14	5	0	0.99925	0.784454
1048	GC_00000052		NSHQ14_9_30M	216643	4	14	5	0	0.99925	0.784454
1049	GC_00000052		NSHQ14_9_30M	275086	4	14	5	0	0.99925	0.784454
1050	GC_00000052		WAB188_50M	1062881	4	14	5	0	0.99925	0.784454	X|V	Mobilome: prophages, transposons|Defense mechanisms	SSF53098	Ribonuclease H-like					COG3335|COG3415	Transposase|CRISPR-associated protein Csa3, CARF domain (Csa3) (PDB:2WTE) (PUBMED:21093452)	PF13358	DDE superfamily endonuclease	COG3335|COG3415	CRISPR-Cas system
1051	GC_00000053	Core_Genome	BA3A_100M_1	28272	8	14	3	0	0.934813	0.693924			SSF46785	Winged helix DNA-binding domain	K07725	csa3; CRISPR-associated protein Csa3	TIGR01884	cas_HTH: CRISPR locus-related DNA-binding protein			PF19810	Family of unknown function (DUF6293)
1052	GC_00000053	Core_Genome	BA3A_100M_2	7547	8	14	3	0	0.934813	0.693924
1053	GC_00000053	Core_Genome	BA3A_100M_2	3062	8	14	3	0	0.934813	0.693924			SSF46785	Winged helix DNA-binding domain	K07725	csa3; CRISPR-associated protein Csa3	TIGR01884	cas_HTH: CRISPR locus-related DNA-binding protein			PF19810	Family of unknown function (DUF6293)
1054	GC_00000053	Core_Genome	BA3A_275M_1	9972	8	14	3	0	0.934813	0.693924
1055	GC_00000053	Core_Genome	BA3A_275M_1	24602	8	14	3	0	0.934813	0.693924
1056	GC_00000053	Core_Genome	BA3A_275M_1	70958	8	14	3	0	0.934813	0.693924			SSF46785	Winged helix DNA-binding domain	K07725	csa3; CRISPR-associated protein Csa3	TIGR01884	cas_HTH: CRISPR locus-related DNA-binding protein			PF19810	Family of unknown function (DUF6293)
1057	GC_00000053	Core_Genome	BA3A_275M_2	23676	8	14	3	0	0.934813	0.693924			SSF46785	Winged helix DNA-binding domain	K07725	csa3; CRISPR-associated protein Csa3	TIGR01884	cas_HTH: CRISPR locus-related DNA-binding protein			PF19810	Family of unknown function (DUF6293)
1058	GC_00000053	Core_Genome	BA3A_75M_1	52898	8	14	3	0	0.934813	0.693924
1059	GC_00000053	Core_Genome	BA3A_75M_1	147543	8	14	3	0	0.934813	0.693924
1060	GC_00000053	Core_Genome	BA3A_75M_1	316820	8	14	3	0	0.934813	0.693924			SSF46785	Winged helix DNA-binding domain	K07725	csa3; CRISPR-associated protein Csa3	TIGR01884	cas_HTH: CRISPR locus-related DNA-binding protein			PF19810	Family of unknown function (DUF6293)
1061	GC_00000053	Core_Genome	BA3A_75M_2	142799	8	14	3	0	0.934813	0.693924			SSF46785	Winged helix DNA-binding domain	K07725	csa3; CRISPR-associated protein Csa3	TIGR01884	cas_HTH: CRISPR locus-related DNA-binding protein			PF19810	Family of unknown function (DUF6293)
1062	GC_00000053	Core_Genome	NSHQ14_9_30M	68273	8	14	3	0	0.934813	0.693924			SSF46785	Winged helix DNA-binding domain	K07725	csa3; CRISPR-associated protein Csa3	TIGR01884	cas_HTH: CRISPR locus-related DNA-binding protein			PF19810	Family of unknown function (DUF6293)
1063	GC_00000053	Core_Genome	WAB188_50M	119833	8	14	3	0	0.934813	0.693924
1064	GC_00000053	Core_Genome	WAB188_50M	297359	8	14	3	0	0.934813	0.693924
1065	GC_00000054	TypeI_and_M_sp	BA3A_100M_2	9215	4	14	4	0	0.767999	0.896569	T|K	Signal transduction mechanisms|Transcription	SSF52172	CheY-like					COG0745	DNA-binding response regulator, OmpR family, contains REC and winged-helix (wHTH) domain (OmpR) (PDB:1XHF)	PF00072	Response regulator receiver domain
1066	GC_00000054	TypeI_and_M_sp	BA3A_100M_2	4641	4	14	4	0	0.767999	0.896569	T	Signal transduction mechanisms	SSF52172	CheY-like					COG0784	CheY-like REC (receiver) domain, includes chemotaxis protein CheY and sporulation regulator Spo0F (CheY) (PDB:6QRJ)	PF00072	Response regulator receiver domain
1067	GC_00000054	TypeI_and_M_sp	BA3A_100M_2	4649	4	14	4	0	0.767999	0.896569	T	Signal transduction mechanisms	SSF52172	CheY-like					COG0784	CheY-like REC (receiver) domain, includes chemotaxis protein CheY and sporulation regulator Spo0F (CheY) (PDB:6QRJ)	PF00072	Response regulator receiver domain
1068	GC_00000054	TypeI_and_M_sp	BA3A_100M_2	16887	4	14	4	0	0.767999	0.896569	T	Signal transduction mechanisms	SSF52172	CheY-like					COG0784	CheY-like REC (receiver) domain, includes chemotaxis protein CheY and sporulation regulator Spo0F (CheY) (PDB:6QRJ)	PF00072	Response regulator receiver domain
1069	GC_00000054	TypeI_and_M_sp	BA3A_275M_1	6277	4	14	4	0	0.767999	0.896569	T|K	Signal transduction mechanisms|Transcription	SSF52172	CheY-like					COG0745	DNA-binding response regulator, OmpR family, contains REC and winged-helix (wHTH) domain (OmpR) (PDB:1XHF)	PF00072	Response regulator receiver domain
1070	GC_00000054	TypeI_and_M_sp	BA3A_275M_1	9382	4	14	4	0	0.767999	0.896569	T	Signal transduction mechanisms	SSF52172	CheY-like					COG0784	CheY-like REC (receiver) domain, includes chemotaxis protein CheY and sporulation regulator Spo0F (CheY) (PDB:6QRJ)	PF00072	Response regulator receiver domain
1071	GC_00000054	TypeI_and_M_sp	BA3A_275M_1	9374	4	14	4	0	0.767999	0.896569	T	Signal transduction mechanisms	SSF52172	CheY-like					COG0784	CheY-like REC (receiver) domain, includes chemotaxis protein CheY and sporulation regulator Spo0F (CheY) (PDB:6QRJ)	PF00072	Response regulator receiver domain
1072	GC_00000054	TypeI_and_M_sp	BA3A_275M_1	6350	4	14	4	0	0.767999	0.896569	T	Signal transduction mechanisms	SSF52172	CheY-like					COG0784	CheY-like REC (receiver) domain, includes chemotaxis protein CheY and sporulation regulator Spo0F (CheY) (PDB:6QRJ)	PF00072	Response regulator receiver domain
1073	GC_00000054	TypeI_and_M_sp	BA3A_75M_1	59104	4	14	4	0	0.767999	0.896569	T|K	Signal transduction mechanisms|Transcription	SSF52172	CheY-like					COG0745	DNA-binding response regulator, OmpR family, contains REC and winged-helix (wHTH) domain (OmpR) (PDB:1XHF)	PF00072	Response regulator receiver domain
1074	GC_00000054	TypeI_and_M_sp	BA3A_75M_1	42465	4	14	4	0	0.767999	0.896569	T	Signal transduction mechanisms	SSF52172	CheY-like					COG0784	CheY-like REC (receiver) domain, includes chemotaxis protein CheY and sporulation regulator Spo0F (CheY) (PDB:6QRJ)	PF00072	Response regulator receiver domain
1075	GC_00000054	TypeI_and_M_sp	BA3A_75M_1	59031	4	14	4	0	0.767999	0.896569	T	Signal transduction mechanisms	SSF52172	CheY-like					COG0784	CheY-like REC (receiver) domain, includes chemotaxis protein CheY and sporulation regulator Spo0F (CheY) (PDB:6QRJ)	PF00072	Response regulator receiver domain
1076	GC_00000054	TypeI_and_M_sp	WAB188_50M	30273	4	14	4	0	0.767999	0.896569	T|K	Signal transduction mechanisms|Transcription	SSF52172	CheY-like					COG0745	DNA-binding response regulator, OmpR family, contains REC and winged-helix (wHTH) domain (OmpR) (PDB:1XHF)	PF00072	Response regulator receiver domain
1077	GC_00000054	TypeI_and_M_sp	WAB188_50M	30350	4	14	4	0	0.767999	0.896569	T	Signal transduction mechanisms	SSF52172	CheY-like					COG0784	CheY-like REC (receiver) domain, includes chemotaxis protein CheY and sporulation regulator Spo0F (CheY) (PDB:6QRJ)	PF00072	Response regulator receiver domain
1078	GC_00000054	TypeI_and_M_sp	WAB188_50M	62776	4	14	4	0	0.767999	0.896569	T|K	Signal transduction mechanisms|Transcription	SSF52172	CheY-like					COG0745	DNA-binding response regulator, OmpR family, contains REC and winged-helix (wHTH) domain (OmpR) (PDB:1XHF)	PF00072	Response regulator receiver domain
1079	GC_00000055	Core_Genome	BA3A_100M_1	22604	8	13	2	0	0.780139	0.630293	S	Function unknown							COG4907	Uncharacterized membrane protein	PF09972	Predicted membrane protein (DUF2207)
1080	GC_00000055	Core_Genome	BA3A_100M_1	22606	8	13	2	0	0.780139	0.630293	S	Function unknown							COG4907	Uncharacterized membrane protein	PF09972	Predicted membrane protein (DUF2207)
1081	GC_00000055	Core_Genome	BA3A_100M_2	4597	8	13	2	0	0.780139	0.630293	S	Function unknown							COG4907	Uncharacterized membrane protein	PF09972	Predicted membrane protein (DUF2207)
1082	GC_00000055	Core_Genome	BA3A_275M_1	9426	8	13	2	0	0.780139	0.630293	S	Function unknown							COG4907	Uncharacterized membrane protein	PF09972	Predicted membrane protein (DUF2207)
1083	GC_00000055	Core_Genome	BA3A_275M_2	19710	8	13	2	0	0.780139	0.630293	S	Function unknown							COG4907	Uncharacterized membrane protein	PF09972	Predicted membrane protein (DUF2207)
1084	GC_00000055	Core_Genome	BA3A_275M_2	19712	8	13	2	0	0.780139	0.630293	S	Function unknown							COG4907	Uncharacterized membrane protein	PF09972	Predicted membrane protein (DUF2207)
1085	GC_00000055	Core_Genome	BA3A_75M_1	42511	8	13	2	0	0.780139	0.630293	S	Function unknown							COG4907	Uncharacterized membrane protein	PF09972	Predicted membrane protein (DUF2207)
1086	GC_00000055	Core_Genome	BA3A_75M_1	42509	8	13	2	0	0.780139	0.630293	S	Function unknown							COG4907	Uncharacterized membrane protein	PF09972	Predicted membrane protein (DUF2207)
1087	GC_00000055	Core_Genome	BA3A_75M_2	121691	8	13	2	0	0.780139	0.630293	S	Function unknown							COG4907	Uncharacterized membrane protein	PF09972	Predicted membrane protein (DUF2207)
1088	GC_00000055	Core_Genome	BA3A_75M_2	121689	8	13	2	0	0.780139	0.630293	S	Function unknown							COG4907	Uncharacterized membrane protein	PF09972	Predicted membrane protein (DUF2207)
1089	GC_00000055	Core_Genome	NSHQ14_9_30M	50153	8	13	2	0	0.780139	0.630293	S	Function unknown							COG4907	Uncharacterized membrane protein	PF09972	Predicted membrane protein (DUF2207)
1090	GC_00000055	Core_Genome	NSHQ14_9_30M	50151	8	13	2	0	0.780139	0.630293	S	Function unknown							COG4907	Uncharacterized membrane protein	PF09972	Predicted membrane protein (DUF2207)
1091	GC_00000055	Core_Genome	WAB188_50M	62731	8	13	2	0	0.780139	0.630293	S	Function unknown							COG4907	Uncharacterized membrane protein	PF09972	Predicted membrane protein (DUF2207)
1092	GC_00000056	Core_Genome	BA3A_100M_1	33389	7	13	3	0	0.824207	0.603878	E	Amino acid transport and metabolism	SSF53850	Periplasmic binding protein-like II	K02035	ABC.PE.S; peptide/nickel transport system substrate-binding protein			COG0747	ABC-type transport system, periplasmic component (DdpA) (PDB:3RQT)	PF00496	Bacterial extracellular solute-binding proteins, family 5 Middle
1093	GC_00000056	Core_Genome	BA3A_100M_1	66833	7	13	3	0	0.824207	0.603878	E	Amino acid transport and metabolism	SSF53850	Periplasmic binding protein-like II	K02035	ABC.PE.S; peptide/nickel transport system substrate-binding protein			COG0747	ABC-type transport system, periplasmic component (DdpA) (PDB:3RQT)	PF00496	Bacterial extracellular solute-binding proteins, family 5 Middle
1094	GC_00000056	Core_Genome	BA3A_100M_2	2562	7	13	3	0	0.824207	0.603878	E	Amino acid transport and metabolism	SSF53850	Periplasmic binding protein-like II	K02035	ABC.PE.S; peptide/nickel transport system substrate-binding protein			COG0747	ABC-type transport system, periplasmic component (DdpA) (PDB:3RQT)	PF00496	Bacterial extracellular solute-binding proteins, family 5 Middle
1095	GC_00000056	Core_Genome	BA3A_275M_1	10571	7	13	3	0	0.824207	0.603878	E	Amino acid transport and metabolism	SSF53850	Periplasmic binding protein-like II	K02035	ABC.PE.S; peptide/nickel transport system substrate-binding protein			COG0747	ABC-type transport system, periplasmic component (DdpA) (PDB:3RQT)	PF00496	Bacterial extracellular solute-binding proteins, family 5 Middle
1096	GC_00000056	Core_Genome	BA3A_275M_1	3862	7	13	3	0	0.824207	0.603878	E	Amino acid transport and metabolism	SSF53850	Periplasmic binding protein-like II	K02035	ABC.PE.S; peptide/nickel transport system substrate-binding protein			COG0747	ABC-type transport system, periplasmic component (DdpA) (PDB:3RQT)	PF00496	Bacterial extracellular solute-binding proteins, family 5 Middle
1097	GC_00000056	Core_Genome	BA3A_275M_1	59791	7	13	3	0	0.824207	0.603878	E	Amino acid transport and metabolism	SSF53850	Periplasmic binding protein-like II	K02035	ABC.PE.S; peptide/nickel transport system substrate-binding protein			COG0747	ABC-type transport system, periplasmic component (DdpA) (PDB:3RQT)	PF00496	Bacterial extracellular solute-binding proteins, family 5 Middle
1098	GC_00000056	Core_Genome	BA3A_75M_1	30683	7	13	3	0	0.824207	0.603878	E	Amino acid transport and metabolism	SSF53850	Periplasmic binding protein-like II	K02035	ABC.PE.S; peptide/nickel transport system substrate-binding protein			COG0747	ABC-type transport system, periplasmic component (DdpA) (PDB:3RQT)	PF00496	Bacterial extracellular solute-binding proteins, family 5 Middle
1099	GC_00000056	Core_Genome	BA3A_75M_2	163841	7	13	3	0	0.824207	0.603878	E	Amino acid transport and metabolism	SSF53850	Periplasmic binding protein-like II	K02035	ABC.PE.S; peptide/nickel transport system substrate-binding protein			COG0747	ABC-type transport system, periplasmic component (DdpA) (PDB:3RQT)	PF00496	Bacterial extracellular solute-binding proteins, family 5 Middle
1100	GC_00000056	Core_Genome	NSHQ14_9_30M	90647	7	13	3	0	0.824207	0.603878	E	Amino acid transport and metabolism	SSF53850	Periplasmic binding protein-like II	K02035	ABC.PE.S; peptide/nickel transport system substrate-binding protein			COG0747	ABC-type transport system, periplasmic component (DdpA) (PDB:3RQT)	PF00496	Bacterial extracellular solute-binding proteins, family 5 Middle
1101	GC_00000056	Core_Genome	NSHQ14_9_30M	232684	7	13	3	0	0.824207	0.603878	E	Amino acid transport and metabolism	SSF53850	Periplasmic binding protein-like II	K02035	ABC.PE.S; peptide/nickel transport system substrate-binding protein			COG0747	ABC-type transport system, periplasmic component (DdpA) (PDB:3RQT)	PF00496	Bacterial extracellular solute-binding proteins, family 5 Middle
1102	GC_00000056	Core_Genome	WAB188_50M	120678	7	13	3	0	0.824207	0.603878	E	Amino acid transport and metabolism	SSF53850	Periplasmic binding protein-like II	K02035	ABC.PE.S; peptide/nickel transport system substrate-binding protein			COG0747	ABC-type transport system, periplasmic component (DdpA) (PDB:3RQT)	PF00496	Bacterial extracellular solute-binding proteins, family 5 Middle
1103	GC_00000056	Core_Genome	WAB188_50M	120677	7	13	3	0	0.824207	0.603878	E	Amino acid transport and metabolism	SSF53850	Periplasmic binding protein-like II	K02035	ABC.PE.S; peptide/nickel transport system substrate-binding protein			COG0747	ABC-type transport system, periplasmic component (DdpA) (PDB:3RQT)	PF00496	Bacterial extracellular solute-binding proteins, family 5 Middle
1104	GC_00000056	Core_Genome	WAB188_50M	120679	7	13	3	0	0.824207	0.603878	E	Amino acid transport and metabolism	SSF53850	Periplasmic binding protein-like II	K02035	ABC.PE.S; peptide/nickel transport system substrate-binding protein			COG0747	ABC-type transport system, periplasmic component (DdpA) (PDB:3RQT)	PF00496	Bacterial extracellular solute-binding proteins, family 5 Middle
1105	GC_00000057	Core_Genome	BA3A_100M_1	28675	8	13	2	0	0.816491	0.677412	L	Replication, recombination and repair	SSF53335	S-adenosyl-L-methionine-dependent methyltransferases	K24451	zim; modification methylase			COG0863	DNA modification methylase (YhdJ) (PDB:1BOO)	PF01555	DNA methylase
1106	GC_00000057	Core_Genome	BA3A_100M_1	25830	8	13	2	0	0.816491	0.677412	L	Replication, recombination and repair	SSF53335	S-adenosyl-L-methionine-dependent methyltransferases	K24451	zim; modification methylase			COG0863	DNA modification methylase (YhdJ) (PDB:1BOO)	PF01555	DNA methylase
1107	GC_00000057	Core_Genome	BA3A_100M_2	10701	8	13	2	0	0.816491	0.677412	L	Replication, recombination and repair	SSF53335	S-adenosyl-L-methionine-dependent methyltransferases	K24451	zim; modification methylase			COG0863	DNA modification methylase (YhdJ) (PDB:1BOO)	PF01555	DNA methylase
1108	GC_00000057	Core_Genome	BA3A_275M_1	12749	8	13	2	0	0.816491	0.677412	L	Replication, recombination and repair	SSF53335	S-adenosyl-L-methionine-dependent methyltransferases	K24451	zim; modification methylase			COG0863	DNA modification methylase (YhdJ) (PDB:1BOO)	PF01555	DNA methylase
1109	GC_00000057	Core_Genome	BA3A_275M_2	23840	8	13	2	0	0.816491	0.677412	L	Replication, recombination and repair	SSF53335	S-adenosyl-L-methionine-dependent methyltransferases	K24451	zim; modification methylase			COG0863	DNA modification methylase (YhdJ) (PDB:1BOO)	PF01555	DNA methylase
1110	GC_00000057	Core_Genome	BA3A_275M_2	22221	8	13	2	0	0.816491	0.677412	L	Replication, recombination and repair	SSF53335	S-adenosyl-L-methionine-dependent methyltransferases	K24451	zim; modification methylase			COG0863	DNA modification methylase (YhdJ) (PDB:1BOO)	PF01555	DNA methylase
1111	GC_00000057	Core_Genome	BA3A_75M_1	91660	8	13	2	0	0.816491	0.677412	L	Replication, recombination and repair	SSF53335	S-adenosyl-L-methionine-dependent methyltransferases	K24451	zim; modification methylase			COG0863	DNA modification methylase (YhdJ) (PDB:1BOO)	PF01555	DNA methylase
1112	GC_00000057	Core_Genome	BA3A_75M_2	144252	8	13	2	0	0.816491	0.677412	L	Replication, recombination and repair	SSF53335	S-adenosyl-L-methionine-dependent methyltransferases	K24451	zim; modification methylase			COG0863	DNA modification methylase (YhdJ) (PDB:1BOO)	PF01555	DNA methylase
1113	GC_00000057	Core_Genome	BA3A_75M_2	130733	8	13	2	0	0.816491	0.677412	L	Replication, recombination and repair	SSF53335	S-adenosyl-L-methionine-dependent methyltransferases	K24451	zim; modification methylase			COG0863	DNA modification methylase (YhdJ) (PDB:1BOO)	PF01555	DNA methylase
1114	GC_00000057	Core_Genome	NSHQ14_9_30M	69270	8	13	2	0	0.816491	0.677412	L	Replication, recombination and repair	SSF53335	S-adenosyl-L-methionine-dependent methyltransferases	K24451	zim; modification methylase			COG0863	DNA modification methylase (YhdJ) (PDB:1BOO)	PF01555	DNA methylase
1115	GC_00000057	Core_Genome	NSHQ14_9_30M	57431	8	13	2	0	0.816491	0.677412	L	Replication, recombination and repair	SSF53335	S-adenosyl-L-methionine-dependent methyltransferases	K24451	zim; modification methylase			COG0863	DNA modification methylase (YhdJ) (PDB:1BOO)	PF01555	DNA methylase
1116	GC_00000057	Core_Genome	WAB188_50M	21752	8	13	2	0	0.816491	0.677412	L	Replication, recombination and repair	SSF53335	S-adenosyl-L-methionine-dependent methyltransferases	K24451	zim; modification methylase			COG0863	DNA modification methylase (YhdJ) (PDB:1BOO)	PF01555	DNA methylase
1117	GC_00000057	Core_Genome	WAB188_50M	940593	8	13	2	0	0.816491	0.677412	L	Replication, recombination and repair	SSF53335	S-adenosyl-L-methionine-dependent methyltransferases			TIGR01764	excise: DNA binding domain, excisionase family	COG0863	DNA modification methylase (YhdJ) (PDB:1BOO)	PF01555	DNA methylase
1118	GC_00000058	Core_Genome	BA3A_100M_1	28761	8	13	3	0	0.893357	0.678182
1119	GC_00000058	Core_Genome	BA3A_100M_1	48546	8	13	3	0	0.893357	0.678182
1120	GC_00000058	Core_Genome	BA3A_100M_2	2553	8	13	3	0	0.893357	0.678182
1121	GC_00000058	Core_Genome	BA3A_275M_1	23895	8	13	3	0	0.893357	0.678182
1122	GC_00000058	Core_Genome	BA3A_275M_1	3853	8	13	3	0	0.893357	0.678182
1123	GC_00000058	Core_Genome	BA3A_275M_2	40061	8	13	3	0	0.893357	0.678182
1124	GC_00000058	Core_Genome	BA3A_75M_1	30674	8	13	3	0	0.893357	0.678182
1125	GC_00000058	Core_Genome	BA3A_75M_2	144664	8	13	3	0	0.893357	0.678182
1126	GC_00000058	Core_Genome	NSHQ14_9_30M	69580	8	13	3	0	0.893357	0.678182
1127	GC_00000058	Core_Genome	NSHQ14_9_30M	167248	8	13	3	0	0.893357	0.678182
1128	GC_00000058	Core_Genome	WAB188_50M	21580	8	13	3	0	0.893357	0.678182
1129	GC_00000058	Core_Genome	WAB188_50M	21371	8	13	3	0	0.893357	0.678182
1130	GC_00000058	Core_Genome	WAB188_50M	21370	8	13	3	0	0.893357	0.678182
1131	GC_00000059	Core_Genome	BA3A_100M_1	25840	8	12	2	0	0.969002	1	P	Inorganic ion transport and metabolism	SSF52540	P-loop containing nucleoside triphosphate hydrolases	K02036	pstB; phosphate transport system ATP-binding protein [EC:7.3.2.1]	TIGR00972	3a0107s01c2: phosphate ABC transporter, ATP-binding protein	COG1117	ABC-type phosphate transport system, ATPase component (PstB)	PF00005	ABC transporter
1132	GC_00000059	Core_Genome	BA3A_100M_1	25843	8	12	2	0	0.969002	1	P	Inorganic ion transport and metabolism	SSF52540	P-loop containing nucleoside triphosphate hydrolases	K02036	pstB; phosphate transport system ATP-binding protein [EC:7.3.2.1]	TIGR00972	3a0107s01c2: phosphate ABC transporter, ATP-binding protein	COG1117	ABC-type phosphate transport system, ATPase component (PstB)	PF00005	ABC transporter
1133	GC_00000059	Core_Genome	BA3A_100M_2	7580	8	12	2	0	0.969002	1	P	Inorganic ion transport and metabolism	SSF52540	P-loop containing nucleoside triphosphate hydrolases	K02036	pstB; phosphate transport system ATP-binding protein [EC:7.3.2.1]	TIGR00972	3a0107s01c2: phosphate ABC transporter, ATP-binding protein	COG1117	ABC-type phosphate transport system, ATPase component (PstB)	PF00005	ABC transporter
1134	GC_00000059	Core_Genome	BA3A_275M_1	9939	8	12	2	0	0.969002	1	P	Inorganic ion transport and metabolism	SSF52540	P-loop containing nucleoside triphosphate hydrolases	K02036	pstB; phosphate transport system ATP-binding protein [EC:7.3.2.1]	TIGR00972	3a0107s01c2: phosphate ABC transporter, ATP-binding protein	COG1117	ABC-type phosphate transport system, ATPase component (PstB)	PF00005	ABC transporter
1135	GC_00000059	Core_Genome	BA3A_275M_2	22231	8	12	2	0	0.969002	1	P	Inorganic ion transport and metabolism	SSF52540	P-loop containing nucleoside triphosphate hydrolases	K02036	pstB; phosphate transport system ATP-binding protein [EC:7.3.2.1]	TIGR00972	3a0107s01c2: phosphate ABC transporter, ATP-binding protein	COG1117	ABC-type phosphate transport system, ATPase component (PstB)	PF00005	ABC transporter
1136	GC_00000059	Core_Genome	BA3A_275M_2	22234	8	12	2	0	0.969002	1	P	Inorganic ion transport and metabolism	SSF52540	P-loop containing nucleoside triphosphate hydrolases	K02036	pstB; phosphate transport system ATP-binding protein [EC:7.3.2.1]	TIGR00972	3a0107s01c2: phosphate ABC transporter, ATP-binding protein	COG1117	ABC-type phosphate transport system, ATPase component (PstB)	PF00005	ABC transporter
1137	GC_00000059	Core_Genome	BA3A_75M_1	52865	8	12	2	0	0.969002	1	P	Inorganic ion transport and metabolism	SSF52540	P-loop containing nucleoside triphosphate hydrolases	K02036	pstB; phosphate transport system ATP-binding protein [EC:7.3.2.1]	TIGR00972	3a0107s01c2: phosphate ABC transporter, ATP-binding protein	COG1117	ABC-type phosphate transport system, ATPase component (PstB)	PF00005	ABC transporter
1138	GC_00000059	Core_Genome	BA3A_75M_2	130718	8	12	2	0	0.969002	1	P	Inorganic ion transport and metabolism	SSF52540	P-loop containing nucleoside triphosphate hydrolases	K02036	pstB; phosphate transport system ATP-binding protein [EC:7.3.2.1]	TIGR00972	3a0107s01c2: phosphate ABC transporter, ATP-binding protein	COG1117	ABC-type phosphate transport system, ATPase component (PstB)	PF00005	ABC transporter
1139	GC_00000059	Core_Genome	BA3A_75M_2	130722	8	12	2	0	0.969002	1	P	Inorganic ion transport and metabolism	SSF52540	P-loop containing nucleoside triphosphate hydrolases	K02036	pstB; phosphate transport system ATP-binding protein [EC:7.3.2.1]	TIGR00972	3a0107s01c2: phosphate ABC transporter, ATP-binding protein	COG1117	ABC-type phosphate transport system, ATPase component (PstB)	PF00005	ABC transporter
1140	GC_00000059	Core_Genome	NSHQ14_9_30M	57440	8	12	2	0	0.969002	1	P	Inorganic ion transport and metabolism	SSF52540	P-loop containing nucleoside triphosphate hydrolases	K02036	pstB; phosphate transport system ATP-binding protein [EC:7.3.2.1]	TIGR00972	3a0107s01c2: phosphate ABC transporter, ATP-binding protein	COG1117	ABC-type phosphate transport system, ATPase component (PstB)	PF00005	ABC transporter
1141	GC_00000059	Core_Genome	NSHQ14_9_30M	57442	8	12	2	0	0.969002	1	P	Inorganic ion transport and metabolism	SSF52540	P-loop containing nucleoside triphosphate hydrolases	K02036	pstB; phosphate transport system ATP-binding protein [EC:7.3.2.1]	TIGR00972	3a0107s01c2: phosphate ABC transporter, ATP-binding protein	COG1117	ABC-type phosphate transport system, ATPase component (PstB)	PF00005	ABC transporter
1142	GC_00000059	Core_Genome	WAB188_50M	119787	8	12	2	0	0.969002	1	P	Inorganic ion transport and metabolism	SSF52540	P-loop containing nucleoside triphosphate hydrolases	K02036	pstB; phosphate transport system ATP-binding protein [EC:7.3.2.1]	TIGR00972	3a0107s01c2: phosphate ABC transporter, ATP-binding protein	COG1117	ABC-type phosphate transport system, ATPase component (PstB)	PF00005	ABC transporter
1143	GC_00000060		BA3A_100M_1	31869	6	12	3	0	0.967571	0.701648	Q	Secondary metabolites biosynthesis, transport and catabolism	SSF52768	Arginase/deacetylase					COG0123	Acetoin utilization deacetylase AcuC or a related deacetylase (AcuC) (PDB:1C3P)	PF00850	Histone deacetylase domain
1144	GC_00000060		BA3A_100M_2	56318	6	12	3	0	0.967571	0.701648					K15707	RNF170; E3 ubiquitin-protein ligase RNF170 [EC:2.3.2.27]
1145	GC_00000060		BA3A_100M_2	83036	6	12	3	0	0.967571	0.701648					K15707	RNF170; E3 ubiquitin-protein ligase RNF170 [EC:2.3.2.27]
1146	GC_00000060		BA3A_100M_2	5669	6	12	3	0	0.967571	0.701648	Q	Secondary metabolites biosynthesis, transport and catabolism	SSF52768	Arginase/deacetylase					COG0123	Acetoin utilization deacetylase AcuC or a related deacetylase (AcuC) (PDB:1C3P)	PF00850	Histone deacetylase domain
1147	GC_00000060		BA3A_275M_1	30964	6	12	3	0	0.967571	0.701648					K15707	RNF170; E3 ubiquitin-protein ligase RNF170 [EC:2.3.2.27]
1148	GC_00000060		BA3A_275M_1	26227	6	12	3	0	0.967571	0.701648	Q	Secondary metabolites biosynthesis, transport and catabolism	SSF52768	Arginase/deacetylase					COG0123	Acetoin utilization deacetylase AcuC or a related deacetylase (AcuC) (PDB:1C3P)	PF00850	Histone deacetylase domain
1149	GC_00000060		BA3A_275M_1	10389	6	12	3	0	0.967571	0.701648	Q	Secondary metabolites biosynthesis, transport and catabolism	SSF52768	Arginase/deacetylase					COG0123	Acetoin utilization deacetylase AcuC or a related deacetylase (AcuC) (PDB:1C3P)	PF00850	Histone deacetylase domain
1150	GC_00000060		BA3A_75M_1	57305	6	12	3	0	0.967571	0.701648	Q	Secondary metabolites biosynthesis, transport and catabolism	SSF52768	Arginase/deacetylase					COG0123	Acetoin utilization deacetylase AcuC or a related deacetylase (AcuC) (PDB:1C3P)	PF00850	Histone deacetylase domain
1151	GC_00000060		NSHQ14_9_30M	140304	6	12	3	0	0.967571	0.701648					K15707	RNF170; E3 ubiquitin-protein ligase RNF170 [EC:2.3.2.27]
1152	GC_00000060		NSHQ14_9_30M	278950	6	12	3	0	0.967571	0.701648					K15707	RNF170; E3 ubiquitin-protein ligase RNF170 [EC:2.3.2.27]
1153	GC_00000060		NSHQ14_9_30M	83666	6	12	3	0	0.967571	0.701648	Q	Secondary metabolites biosynthesis, transport and catabolism	SSF52768	Arginase/deacetylase					COG0123	Acetoin utilization deacetylase AcuC or a related deacetylase (AcuC) (PDB:1C3P)	PF00850	Histone deacetylase domain
1154	GC_00000060		WAB188_50M	21390	6	12	3	0	0.967571	0.701648	Q	Secondary metabolites biosynthesis, transport and catabolism	SSF52768	Arginase/deacetylase					COG0123	Acetoin utilization deacetylase AcuC or a related deacetylase (AcuC) (PDB:1C3P)	PF00850	Histone deacetylase domain
1155	GC_00000061	Core_Genome	BA3A_100M_1	26268	8	12	2	0	0.967982	1	R	General function prediction only	SSF51182	RmlC-like cupins					COG1917	Cupin domain protein related to quercetin dioxygenase (QdoI) (PDB:2H0V)	PF07883	Cupin domain
1156	GC_00000061	Core_Genome	BA3A_100M_1	19857	8	12	2	0	0.967982	1	R	General function prediction only	SSF51182	RmlC-like cupins					COG1917	Cupin domain protein related to quercetin dioxygenase (QdoI) (PDB:2H0V)	PF07883	Cupin domain
1157	GC_00000061	Core_Genome	BA3A_100M_2	4513	8	12	2	0	0.967982	1	R	General function prediction only	SSF51182	RmlC-like cupins					COG1917	Cupin domain protein related to quercetin dioxygenase (QdoI) (PDB:2H0V)	PF07883	Cupin domain
1158	GC_00000061	Core_Genome	BA3A_275M_1	14645	8	12	2	0	0.967982	1	R	General function prediction only	SSF51182	RmlC-like cupins					COG1917	Cupin domain protein related to quercetin dioxygenase (QdoI) (PDB:2H0V)	PF07883	Cupin domain
1159	GC_00000061	Core_Genome	BA3A_275M_2	22636	8	12	2	0	0.967982	1	R	General function prediction only	SSF51182	RmlC-like cupins					COG1917	Cupin domain protein related to quercetin dioxygenase (QdoI) (PDB:2H0V)	PF07883	Cupin domain
1160	GC_00000061	Core_Genome	BA3A_275M_2	17840	8	12	2	0	0.967982	1	R	General function prediction only	SSF51182	RmlC-like cupins					COG1917	Cupin domain protein related to quercetin dioxygenase (QdoI) (PDB:2H0V)	PF07883	Cupin domain
1161	GC_00000061	Core_Genome	BA3A_75M_1	94520	8	12	2	0	0.967982	1	R	General function prediction only	SSF51182	RmlC-like cupins					COG1917	Cupin domain protein related to quercetin dioxygenase (QdoI) (PDB:2H0V)	PF07883	Cupin domain
1162	GC_00000061	Core_Genome	BA3A_75M_2	136206	8	12	2	0	0.967982	1	R	General function prediction only	SSF51182	RmlC-like cupins					COG1917	Cupin domain protein related to quercetin dioxygenase (QdoI) (PDB:2H0V)	PF07883	Cupin domain
1163	GC_00000061	Core_Genome	BA3A_75M_2	112704	8	12	2	0	0.967982	1	R	General function prediction only	SSF51182	RmlC-like cupins					COG1917	Cupin domain protein related to quercetin dioxygenase (QdoI) (PDB:2H0V)	PF07883	Cupin domain
1164	GC_00000061	Core_Genome	NSHQ14_9_30M	61902	8	12	2	0	0.967982	1	R	General function prediction only	SSF51182	RmlC-like cupins					COG1917	Cupin domain protein related to quercetin dioxygenase (QdoI) (PDB:2H0V)	PF07883	Cupin domain
1165	GC_00000061	Core_Genome	NSHQ14_9_30M	43663	8	12	2	0	0.967982	1	R	General function prediction only	SSF51182	RmlC-like cupins					COG1917	Cupin domain protein related to quercetin dioxygenase (QdoI) (PDB:2H0V)	PF07883	Cupin domain
1166	GC_00000061	Core_Genome	WAB188_50M	62652	8	12	2	0	0.967982	1	R	General function prediction only	SSF51182	RmlC-like cupins					COG1917	Cupin domain protein related to quercetin dioxygenase (QdoI) (PDB:2H0V)	PF07883	Cupin domain
1167	GC_00000062	Core_Genome	BA3A_100M_1	25347	8	12	2	0	0.965496	0.67281	J|J	Translation, ribosomal structure and biogenesis|Translation, ribosomal structure and biogenesis	SSF52374	Nucleotidylyl transferase	K01874	MARS, metG; methionyl-tRNA synthetase [EC:6.1.1.10]	TIGR00398	metG: methionine--tRNA ligase	COG0073|COG0143	tRNA-binding EMAP/Myf domain (EMAP) (PDB:1MKH)|Methionyl-tRNA synthetase (MetG) (PDB:1A8H)	PF09334	tRNA synthetases class I (M)	COG0073|COG0143	Aminoacyl-tRNA synthetases
1168	GC_00000062	Core_Genome	BA3A_100M_1	25348	8	12	2	0	0.965496	0.67281	J|J	Translation, ribosomal structure and biogenesis|Translation, ribosomal structure and biogenesis	SSF50249	Nucleic acid-binding proteins	K01874	MARS, metG; methionyl-tRNA synthetase [EC:6.1.1.10]	TIGR00399	metG_C_term: methionine--tRNA ligase, beta subunit	COG0073|COG0143	tRNA-binding EMAP/Myf domain (EMAP) (PDB:1MKH)|Methionyl-tRNA synthetase (MetG) (PDB:1A8H)	PF01588	Putative tRNA binding domain	COG0073|COG0143	Aminoacyl-tRNA synthetases
1169	GC_00000062	Core_Genome	BA3A_100M_2	13591	8	12	2	0	0.965496	0.67281	J|J	Translation, ribosomal structure and biogenesis|Translation, ribosomal structure and biogenesis	SSF52374	Nucleotidylyl transferase	K01874	MARS, metG; methionyl-tRNA synthetase [EC:6.1.1.10]	TIGR00398	metG: methionine--tRNA ligase	COG0073|COG0143	tRNA-binding EMAP/Myf domain (EMAP) (PDB:1MKH)|Methionyl-tRNA synthetase (MetG) (PDB:1A8H)	PF09334	tRNA synthetases class I (M)	COG0073|COG0143	Aminoacyl-tRNA synthetases
1170	GC_00000062	Core_Genome	BA3A_275M_1	12889	8	12	2	0	0.965496	0.67281	J|J	Translation, ribosomal structure and biogenesis|Translation, ribosomal structure and biogenesis	SSF52374	Nucleotidylyl transferase	K01874	MARS, metG; methionyl-tRNA synthetase [EC:6.1.1.10]	TIGR00398	metG: methionine--tRNA ligase	COG0073|COG0143	tRNA-binding EMAP/Myf domain (EMAP) (PDB:1MKH)|Methionyl-tRNA synthetase (MetG) (PDB:1A8H)	PF09334	tRNA synthetases class I (M)	COG0073|COG0143	Aminoacyl-tRNA synthetases
1171	GC_00000062	Core_Genome	BA3A_275M_2	21836	8	12	2	0	0.965496	0.67281	J|J	Translation, ribosomal structure and biogenesis|Translation, ribosomal structure and biogenesis	SSF52374	Nucleotidylyl transferase	K01874	MARS, metG; methionyl-tRNA synthetase [EC:6.1.1.10]	TIGR00398	metG: methionine--tRNA ligase	COG0073|COG0143	tRNA-binding EMAP/Myf domain (EMAP) (PDB:1MKH)|Methionyl-tRNA synthetase (MetG) (PDB:1A8H)	PF09334	tRNA synthetases class I (M)	COG0073|COG0143	Aminoacyl-tRNA synthetases
1172	GC_00000062	Core_Genome	BA3A_275M_2	21835	8	12	2	0	0.965496	0.67281	J|J	Translation, ribosomal structure and biogenesis|Translation, ribosomal structure and biogenesis	SSF50249	Nucleic acid-binding proteins	K01874	MARS, metG; methionyl-tRNA synthetase [EC:6.1.1.10]	TIGR00399	metG_C_term: methionine--tRNA ligase, beta subunit	COG0073|COG0143	tRNA-binding EMAP/Myf domain (EMAP) (PDB:1MKH)|Methionyl-tRNA synthetase (MetG) (PDB:1A8H)	PF01588	Putative tRNA binding domain	COG0073|COG0143	Aminoacyl-tRNA synthetases
1173	GC_00000062	Core_Genome	BA3A_75M_1	86995	8	12	2	0	0.965496	0.67281	J|J	Translation, ribosomal structure and biogenesis|Translation, ribosomal structure and biogenesis	SSF52374	Nucleotidylyl transferase	K01874	MARS, metG; methionyl-tRNA synthetase [EC:6.1.1.10]	TIGR00398	metG: methionine--tRNA ligase	COG0073|COG0143	tRNA-binding EMAP/Myf domain (EMAP) (PDB:1MKH)|Methionyl-tRNA synthetase (MetG) (PDB:1A8H)	PF09334	tRNA synthetases class I (M)	COG0073|COG0143	Aminoacyl-tRNA synthetases
1174	GC_00000062	Core_Genome	BA3A_75M_2	132892	8	12	2	0	0.965496	0.67281	J|J	Translation, ribosomal structure and biogenesis|Translation, ribosomal structure and biogenesis	SSF52374	Nucleotidylyl transferase	K01874	MARS, metG; methionyl-tRNA synthetase [EC:6.1.1.10]	TIGR00398	metG: methionine--tRNA ligase	COG0073|COG0143	tRNA-binding EMAP/Myf domain (EMAP) (PDB:1MKH)|Methionyl-tRNA synthetase (MetG) (PDB:1A8H)	PF09334	tRNA synthetases class I (M)	COG0073|COG0143	Aminoacyl-tRNA synthetases
1175	GC_00000062	Core_Genome	BA3A_75M_2	132891	8	12	2	0	0.965496	0.67281	J|J	Translation, ribosomal structure and biogenesis|Translation, ribosomal structure and biogenesis	SSF50249	Nucleic acid-binding proteins	K01874	MARS, metG; methionyl-tRNA synthetase [EC:6.1.1.10]	TIGR00399	metG_C_term: methionine--tRNA ligase, beta subunit	COG0073|COG0143	tRNA-binding EMAP/Myf domain (EMAP) (PDB:1MKH)|Methionyl-tRNA synthetase (MetG) (PDB:1A8H)	PF01588	Putative tRNA binding domain	COG0073|COG0143	Aminoacyl-tRNA synthetases
1176	GC_00000062	Core_Genome	NSHQ14_9_30M	59136	8	12	2	0	0.965496	0.67281	J|J	Translation, ribosomal structure and biogenesis|Translation, ribosomal structure and biogenesis	SSF52374	Nucleotidylyl transferase	K01874	MARS, metG; methionyl-tRNA synthetase [EC:6.1.1.10]	TIGR00398	metG: methionine--tRNA ligase	COG0073|COG0143	tRNA-binding EMAP/Myf domain (EMAP) (PDB:1MKH)|Methionyl-tRNA synthetase (MetG) (PDB:1A8H)	PF09334	tRNA synthetases class I (M)	COG0073|COG0143	Aminoacyl-tRNA synthetases
1177	GC_00000062	Core_Genome	NSHQ14_9_30M	59135	8	12	2	0	0.965496	0.67281	J|J	Translation, ribosomal structure and biogenesis|Translation, ribosomal structure and biogenesis	SSF50249	Nucleic acid-binding proteins	K01874	MARS, metG; methionyl-tRNA synthetase [EC:6.1.1.10]	TIGR00399	metG_C_term: methionine--tRNA ligase, beta subunit	COG0073|COG0143	tRNA-binding EMAP/Myf domain (EMAP) (PDB:1MKH)|Methionyl-tRNA synthetase (MetG) (PDB:1A8H)	PF01588	Putative tRNA binding domain	COG0073|COG0143	Aminoacyl-tRNA synthetases
1178	GC_00000062	Core_Genome	WAB188_50M	30376	8	12	2	0	0.965496	0.67281	J|J	Translation, ribosomal structure and biogenesis|Translation, ribosomal structure and biogenesis	SSF52374	Nucleotidylyl transferase	K01874	MARS, metG; methionyl-tRNA synthetase [EC:6.1.1.10]	TIGR00398	metG: methionine--tRNA ligase	COG0073|COG0143	tRNA-binding EMAP/Myf domain (EMAP) (PDB:1MKH)|Methionyl-tRNA synthetase (MetG) (PDB:1A8H)	PF09334	tRNA synthetases class I (M)	COG0073|COG0143	Aminoacyl-tRNA synthetases
1179	GC_00000063	Core_Genome	BA3A_100M_1	32190	8	12	2	0	0.905569	0.610624
1180	GC_00000063	Core_Genome	BA3A_100M_1	47648	8	12	2	0	0.905569	0.610624
1181	GC_00000063	Core_Genome	BA3A_100M_2	2599	8	12	2	0	0.905569	0.610624											PF17647	Family of unknown function (DUF5518)
1182	GC_00000063	Core_Genome	BA3A_275M_1	3899	8	12	2	0	0.905569	0.610624											PF17647	Family of unknown function (DUF5518)
1183	GC_00000063	Core_Genome	BA3A_275M_2	26422	8	12	2	0	0.905569	0.610624
1184	GC_00000063	Core_Genome	BA3A_275M_2	39072	8	12	2	0	0.905569	0.610624
1185	GC_00000063	Core_Genome	BA3A_75M_1	30720	8	12	2	0	0.905569	0.610624											PF17647	Family of unknown function (DUF5518)
1186	GC_00000063	Core_Genome	BA3A_75M_2	158882	8	12	2	0	0.905569	0.610624
1187	GC_00000063	Core_Genome	BA3A_75M_2	223918	8	12	2	0	0.905569	0.610624
1188	GC_00000063	Core_Genome	NSHQ14_9_30M	85109	8	12	2	0	0.905569	0.610624
1189	GC_00000063	Core_Genome	NSHQ14_9_30M	163138	8	12	2	0	0.905569	0.610624
1190	GC_00000063	Core_Genome	WAB188_50M	81849	8	12	2	0	0.905569	0.610624											PF17647	Family of unknown function (DUF5518)
1191	GC_00000064	Core_Genome	BA3A_100M_1	38084	8	12	2	0	0.927359	0.981984	G	Carbohydrate transport and metabolism	SSF111249	Sulfolobus fructose-1,6-bisphosphatase-like	K01622	K01622; fructose 1,6-bisphosphate aldolase/phosphatase [EC:4.1.2.13 3.1.3.11]			COG1980	Archaeal fructose 1,6-bisphosphatase (FbpA) (PDB:1UMG)	PF01950	Fructose-1,6-bisphosphatase
1192	GC_00000064	Core_Genome	BA3A_100M_2	2516	8	12	2	0	0.927359	0.981984	G	Carbohydrate transport and metabolism	SSF111249	Sulfolobus fructose-1,6-bisphosphatase-like	K01622	K01622; fructose 1,6-bisphosphate aldolase/phosphatase [EC:4.1.2.13 3.1.3.11]			COG1980	Archaeal fructose 1,6-bisphosphatase (FbpA) (PDB:1UMG)	PF01950	Fructose-1,6-bisphosphatase
1193	GC_00000064	Core_Genome	BA3A_100M_2	2515	8	12	2	0	0.927359	0.981984	G	Carbohydrate transport and metabolism	SSF111249	Sulfolobus fructose-1,6-bisphosphatase-like	K01622	K01622; fructose 1,6-bisphosphate aldolase/phosphatase [EC:4.1.2.13 3.1.3.11]			COG1980	Archaeal fructose 1,6-bisphosphatase (FbpA) (PDB:1UMG)	PF01950	Fructose-1,6-bisphosphatase
1194	GC_00000064	Core_Genome	BA3A_275M_1	5377	8	12	2	0	0.927359	0.981984	G	Carbohydrate transport and metabolism	SSF111249	Sulfolobus fructose-1,6-bisphosphatase-like	K01622	K01622; fructose 1,6-bisphosphate aldolase/phosphatase [EC:4.1.2.13 3.1.3.11]			COG1980	Archaeal fructose 1,6-bisphosphatase (FbpA) (PDB:1UMG)	PF01950	Fructose-1,6-bisphosphatase
1195	GC_00000064	Core_Genome	BA3A_275M_1	5376	8	12	2	0	0.927359	0.981984	G	Carbohydrate transport and metabolism	SSF111249	Sulfolobus fructose-1,6-bisphosphatase-like	K01622	K01622; fructose 1,6-bisphosphate aldolase/phosphatase [EC:4.1.2.13 3.1.3.11]			COG1980	Archaeal fructose 1,6-bisphosphatase (FbpA) (PDB:1UMG)	PF01950	Fructose-1,6-bisphosphatase
1196	GC_00000064	Core_Genome	BA3A_275M_2	30364	8	12	2	0	0.927359	0.981984	G	Carbohydrate transport and metabolism	SSF111249	Sulfolobus fructose-1,6-bisphosphatase-like	K01622	K01622; fructose 1,6-bisphosphate aldolase/phosphatase [EC:4.1.2.13 3.1.3.11]			COG1980	Archaeal fructose 1,6-bisphosphatase (FbpA) (PDB:1UMG)	PF01950	Fructose-1,6-bisphosphatase
1197	GC_00000064	Core_Genome	BA3A_75M_1	40590	8	12	2	0	0.927359	0.981984	G	Carbohydrate transport and metabolism	SSF111249	Sulfolobus fructose-1,6-bisphosphatase-like	K01622	K01622; fructose 1,6-bisphosphate aldolase/phosphatase [EC:4.1.2.13 3.1.3.11]			COG1980	Archaeal fructose 1,6-bisphosphatase (FbpA) (PDB:1UMG)	PF01950	Fructose-1,6-bisphosphatase
1198	GC_00000064	Core_Genome	BA3A_75M_1	40591	8	12	2	0	0.927359	0.981984	G	Carbohydrate transport and metabolism	SSF111249	Sulfolobus fructose-1,6-bisphosphatase-like	K01622	K01622; fructose 1,6-bisphosphate aldolase/phosphatase [EC:4.1.2.13 3.1.3.11]			COG1980	Archaeal fructose 1,6-bisphosphatase (FbpA) (PDB:1UMG)	PF01950	Fructose-1,6-bisphosphatase
1199	GC_00000064	Core_Genome	BA3A_75M_2	183504	8	12	2	0	0.927359	0.981984	G	Carbohydrate transport and metabolism	SSF111249	Sulfolobus fructose-1,6-bisphosphatase-like	K01622	K01622; fructose 1,6-bisphosphate aldolase/phosphatase [EC:4.1.2.13 3.1.3.11]			COG1980	Archaeal fructose 1,6-bisphosphatase (FbpA) (PDB:1UMG)	PF01950	Fructose-1,6-bisphosphatase
1200	GC_00000064	Core_Genome	NSHQ14_9_30M	114705	8	12	2	0	0.927359	0.981984	G	Carbohydrate transport and metabolism	SSF111249	Sulfolobus fructose-1,6-bisphosphatase-like	K01622	K01622; fructose 1,6-bisphosphate aldolase/phosphatase [EC:4.1.2.13 3.1.3.11]			COG1980	Archaeal fructose 1,6-bisphosphatase (FbpA) (PDB:1UMG)	PF01950	Fructose-1,6-bisphosphatase
1201	GC_00000064	Core_Genome	WAB188_50M	15658	8	12	2	0	0.927359	0.981984	G	Carbohydrate transport and metabolism	SSF111249	Sulfolobus fructose-1,6-bisphosphatase-like	K01622	K01622; fructose 1,6-bisphosphate aldolase/phosphatase [EC:4.1.2.13 3.1.3.11]			COG1980	Archaeal fructose 1,6-bisphosphatase (FbpA) (PDB:1UMG)	PF01950	Fructose-1,6-bisphosphatase
1202	GC_00000064	Core_Genome	WAB188_50M	15659	8	12	2	0	0.927359	0.981984	G	Carbohydrate transport and metabolism	SSF111249	Sulfolobus fructose-1,6-bisphosphatase-like	K01622	K01622; fructose 1,6-bisphosphate aldolase/phosphatase [EC:4.1.2.13 3.1.3.11]			COG1980	Archaeal fructose 1,6-bisphosphatase (FbpA) (PDB:1UMG)	PF01950	Fructose-1,6-bisphosphatase
1203	GC_00000065	Core_Genome	BA3A_100M_1	42207	8	12	2	0	0.864482	0.632833	N	Cell motility	SSF51556	Metallo-dependent hydrolases	K03424	tatD; TatD DNase family protein [EC:3.1.21.-]			COG0084	3'->5' ssDNA/RNA exonuclease TatD (TatD) (PDB:1J6O) (PUBMED:10747959;25114049)	PF01026	TatD related DNase
1204	GC_00000065	Core_Genome	BA3A_100M_1	40540	8	12	2	0	0.864482	0.632833	N	Cell motility	SSF51556	Metallo-dependent hydrolases	K03424	tatD; TatD DNase family protein [EC:3.1.21.-]			COG0084	3'->5' ssDNA/RNA exonuclease TatD (TatD) (PDB:1J6O) (PUBMED:10747959;25114049)	PF01026	TatD related DNase
1205	GC_00000065	Core_Genome	BA3A_100M_2	2645	8	12	2	0	0.864482	0.632833	N	Cell motility	SSF51556	Metallo-dependent hydrolases	K03424	tatD; TatD DNase family protein [EC:3.1.21.-]	TIGR00010	TIGR00010: hydrolase, TatD family	COG0084	3'->5' ssDNA/RNA exonuclease TatD (TatD) (PDB:1J6O) (PUBMED:10747959;25114049)	PF01026	TatD related DNase
1206	GC_00000065	Core_Genome	BA3A_275M_1	3945	8	12	2	0	0.864482	0.632833	N	Cell motility	SSF51556	Metallo-dependent hydrolases	K03424	tatD; TatD DNase family protein [EC:3.1.21.-]	TIGR00010	TIGR00010: hydrolase, TatD family	COG0084	3'->5' ssDNA/RNA exonuclease TatD (TatD) (PDB:1J6O) (PUBMED:10747959;25114049)	PF01026	TatD related DNase
1207	GC_00000065	Core_Genome	BA3A_275M_2	33899	8	12	2	0	0.864482	0.632833	N	Cell motility	SSF51556	Metallo-dependent hydrolases	K03424	tatD; TatD DNase family protein [EC:3.1.21.-]			COG0084	3'->5' ssDNA/RNA exonuclease TatD (TatD) (PDB:1J6O) (PUBMED:10747959;25114049)	PF01026	TatD related DNase
1208	GC_00000065	Core_Genome	BA3A_275M_2	32433	8	12	2	0	0.864482	0.632833	N	Cell motility	SSF51556	Metallo-dependent hydrolases	K03424	tatD; TatD DNase family protein [EC:3.1.21.-]			COG0084	3'->5' ssDNA/RNA exonuclease TatD (TatD) (PDB:1J6O) (PUBMED:10747959;25114049)	PF01026	TatD related DNase
1209	GC_00000065	Core_Genome	BA3A_75M_1	30766	8	12	2	0	0.864482	0.632833	N	Cell motility	SSF51556	Metallo-dependent hydrolases	K03424	tatD; TatD DNase family protein [EC:3.1.21.-]	TIGR00010	TIGR00010: hydrolase, TatD family	COG0084	3'->5' ssDNA/RNA exonuclease TatD (TatD) (PDB:1J6O) (PUBMED:10747959;25114049)	PF01026	TatD related DNase
1210	GC_00000065	Core_Genome	BA3A_75M_2	201864	8	12	2	0	0.864482	0.632833	N	Cell motility	SSF51556	Metallo-dependent hydrolases	K03424	tatD; TatD DNase family protein [EC:3.1.21.-]			COG0084	3'->5' ssDNA/RNA exonuclease TatD (TatD) (PDB:1J6O) (PUBMED:10747959;25114049)	PF01026	TatD related DNase
1211	GC_00000065	Core_Genome	BA3A_75M_2	194317	8	12	2	0	0.864482	0.632833	N	Cell motility	SSF51556	Metallo-dependent hydrolases	K03424	tatD; TatD DNase family protein [EC:3.1.21.-]			COG0084	3'->5' ssDNA/RNA exonuclease TatD (TatD) (PDB:1J6O) (PUBMED:10747959;25114049)	PF01026	TatD related DNase
1212	GC_00000065	Core_Genome	NSHQ14_9_30M	120230	8	12	2	0	0.864482	0.632833	N	Cell motility	SSF51556	Metallo-dependent hydrolases	K03424	tatD; TatD DNase family protein [EC:3.1.21.-]			COG0084	3'->5' ssDNA/RNA exonuclease TatD (TatD) (PDB:1J6O) (PUBMED:10747959;25114049)	PF01026	TatD related DNase
1213	GC_00000065	Core_Genome	NSHQ14_9_30M	128003	8	12	2	0	0.864482	0.632833	N	Cell motility	SSF51556	Metallo-dependent hydrolases	K03424	tatD; TatD DNase family protein [EC:3.1.21.-]			COG0084	3'->5' ssDNA/RNA exonuclease TatD (TatD) (PDB:1J6O) (PUBMED:10747959;25114049)	PF01026	TatD related DNase
1214	GC_00000065	Core_Genome	WAB188_50M	81802	8	12	2	0	0.864482	0.632833	N	Cell motility	SSF51556	Metallo-dependent hydrolases	K03424	tatD; TatD DNase family protein [EC:3.1.21.-]	TIGR00010	TIGR00010: hydrolase, TatD family	COG0084	3'->5' ssDNA/RNA exonuclease TatD (TatD) (PDB:1J6O) (PUBMED:10747959;25114049)	PF01026	TatD related DNase
1215	GC_00000066	Core_Genome	BA3A_100M_1	39950	8	12	2	0	0.967812	0.687805	H	Coenzyme transport and metabolism	SSF52540	P-loop containing nucleoside triphosphate hydrolases					COG1492	Cobyric acid synthase (CobQ)	PF01656	CobQ/CobB/MinD/ParA nucleotide binding domain	COG1492	Cobalamine/B12 biosynthesis
1216	GC_00000066	Core_Genome	BA3A_100M_1	18129	8	12	2	0	0.967812	0.687805	H	Coenzyme transport and metabolism	SSF52540	P-loop containing nucleoside triphosphate hydrolases					COG1492	Cobyric acid synthase (CobQ)	PF13500	AAA domain	COG1492	Cobalamine/B12 biosynthesis
1217	GC_00000066	Core_Genome	BA3A_100M_2	4939	8	12	2	0	0.967812	0.687805	H	Coenzyme transport and metabolism	SSF52540	P-loop containing nucleoside triphosphate hydrolases					COG1492	Cobyric acid synthase (CobQ)	PF07685	CobB/CobQ-like glutamine amidotransferase domain	COG1492	Cobalamine/B12 biosynthesis
1218	GC_00000066	Core_Genome	BA3A_275M_1	13432	8	12	2	0	0.967812	0.687805	H	Coenzyme transport and metabolism	SSF52540	P-loop containing nucleoside triphosphate hydrolases					COG1492	Cobyric acid synthase (CobQ)	PF07685	CobB/CobQ-like glutamine amidotransferase domain	COG1492	Cobalamine/B12 biosynthesis
1219	GC_00000066	Core_Genome	BA3A_275M_1	34763	8	12	2	0	0.967812	0.687805	H	Coenzyme transport and metabolism	SSF52540	P-loop containing nucleoside triphosphate hydrolases					COG1492	Cobyric acid synthase (CobQ)	PF13500	AAA domain	COG1492	Cobalamine/B12 biosynthesis
1220	GC_00000066	Core_Genome	BA3A_275M_2	31851	8	12	2	0	0.967812	0.687805	H	Coenzyme transport and metabolism	SSF52540	P-loop containing nucleoside triphosphate hydrolases					COG1492	Cobyric acid synthase (CobQ)	PF01656	CobQ/CobB/MinD/ParA nucleotide binding domain	COG1492	Cobalamine/B12 biosynthesis
1221	GC_00000066	Core_Genome	BA3A_75M_1	51899	8	12	2	0	0.967812	0.687805	H	Coenzyme transport and metabolism	SSF52540	P-loop containing nucleoside triphosphate hydrolases					COG1492	Cobyric acid synthase (CobQ)	PF07685	CobB/CobQ-like glutamine amidotransferase domain	COG1492	Cobalamine/B12 biosynthesis
1222	GC_00000066	Core_Genome	BA3A_75M_2	191335	8	12	2	0	0.967812	0.687805	H	Coenzyme transport and metabolism	SSF52540	P-loop containing nucleoside triphosphate hydrolases					COG1492	Cobyric acid synthase (CobQ)	PF01656	CobQ/CobB/MinD/ParA nucleotide binding domain	COG1492	Cobalamine/B12 biosynthesis
1223	GC_00000066	Core_Genome	BA3A_75M_2	104005	8	12	2	0	0.967812	0.687805	H	Coenzyme transport and metabolism	SSF52540	P-loop containing nucleoside triphosphate hydrolases					COG1492	Cobyric acid synthase (CobQ)	PF13500	AAA domain	COG1492	Cobalamine/B12 biosynthesis
1224	GC_00000066	Core_Genome	NSHQ14_9_30M	124571	8	12	2	0	0.967812	0.687805	H	Coenzyme transport and metabolism	SSF52540	P-loop containing nucleoside triphosphate hydrolases					COG1492	Cobyric acid synthase (CobQ)	PF01656	CobQ/CobB/MinD/ParA nucleotide binding domain	COG1492	Cobalamine/B12 biosynthesis
1225	GC_00000066	Core_Genome	NSHQ14_9_30M	38391	8	12	2	0	0.967812	0.687805	H	Coenzyme transport and metabolism	SSF52540	P-loop containing nucleoside triphosphate hydrolases					COG1492	Cobyric acid synthase (CobQ)	PF13500	AAA domain	COG1492	Cobalamine/B12 biosynthesis
1226	GC_00000066	Core_Genome	WAB188_50M	15481	8	12	2	0	0.967812	0.687805	H	Coenzyme transport and metabolism	SSF52540	P-loop containing nucleoside triphosphate hydrolases					COG1492	Cobyric acid synthase (CobQ)	PF07685	CobB/CobQ-like glutamine amidotransferase domain	COG1492	Cobalamine/B12 biosynthesis
1227	GC_00000067	Core_Genome	BA3A_100M_1	32987	8	12	2	0	0.846882	0.641082
1228	GC_00000067	Core_Genome	BA3A_100M_1	32988	8	12	2	0	0.846882	0.641082	J	Translation, ribosomal structure and biogenesis							COG0456	Ribosomal protein S18 acetylase RimI and related acetyltransferases (RimI) (PDB:1GHE)
1229	GC_00000067	Core_Genome	BA3A_100M_2	4520	8	12	2	0	0.846882	0.641082	J	Translation, ribosomal structure and biogenesis	SSF55729	Acyl-CoA N-acyltransferases (Nat)					COG0456	Ribosomal protein S18 acetylase RimI and related acetyltransferases (RimI) (PDB:1GHE)	PF00583	Acetyltransferase (GNAT) family
1230	GC_00000067	Core_Genome	BA3A_275M_1	14638	8	12	2	0	0.846882	0.641082	J	Translation, ribosomal structure and biogenesis	SSF55729	Acyl-CoA N-acyltransferases (Nat)					COG0456	Ribosomal protein S18 acetylase RimI and related acetyltransferases (RimI) (PDB:1GHE)	PF00583	Acetyltransferase (GNAT) family
1231	GC_00000067	Core_Genome	BA3A_275M_2	34866	8	12	2	0	0.846882	0.641082
1232	GC_00000067	Core_Genome	BA3A_275M_2	34867	8	12	2	0	0.846882	0.641082	J	Translation, ribosomal structure and biogenesis							COG0456	Ribosomal protein S18 acetylase RimI and related acetyltransferases (RimI) (PDB:1GHE)
1233	GC_00000067	Core_Genome	BA3A_75M_1	94513	8	12	2	0	0.846882	0.641082	J	Translation, ribosomal structure and biogenesis	SSF55729	Acyl-CoA N-acyltransferases (Nat)					COG0456	Ribosomal protein S18 acetylase RimI and related acetyltransferases (RimI) (PDB:1GHE)	PF00583	Acetyltransferase (GNAT) family
1234	GC_00000067	Core_Genome	BA3A_75M_2	206693	8	12	2	0	0.846882	0.641082
1235	GC_00000067	Core_Genome	BA3A_75M_2	206692	8	12	2	0	0.846882	0.641082	J	Translation, ribosomal structure and biogenesis							COG0456	Ribosomal protein S18 acetylase RimI and related acetyltransferases (RimI) (PDB:1GHE)
1236	GC_00000067	Core_Genome	NSHQ14_9_30M	88878	8	12	2	0	0.846882	0.641082
1237	GC_00000067	Core_Genome	NSHQ14_9_30M	88879	8	12	2	0	0.846882	0.641082	J	Translation, ribosomal structure and biogenesis							COG0456	Ribosomal protein S18 acetylase RimI and related acetyltransferases (RimI) (PDB:1GHE)
1238	GC_00000067	Core_Genome	WAB188_50M	62659	8	12	2	0	0.846882	0.641082	J	Translation, ribosomal structure and biogenesis	SSF55729	Acyl-CoA N-acyltransferases (Nat)					COG0456	Ribosomal protein S18 acetylase RimI and related acetyltransferases (RimI) (PDB:1GHE)	PF00583	Acetyltransferase (GNAT) family
1239	GC_00000068	Core_Genome	BA3A_100M_2	10698	7	12	3	0	0.931762	1	K	Transcription	SSF82704	AlbA-like	K03622	ssh10b; archaea-specific DNA-binding protein	TIGR00285	TIGR00285: DNA-binding protein Alba	COG1581	DNA/RNA-binding protein AlbA/Ssh10b (AlbA) (PDB:1H0X) (PUBMED:18821773)	PF01918	Alba
1240	GC_00000068	Core_Genome	BA3A_100M_2	48984	7	12	3	0	0.931762	1	K	Transcription	SSF82704	AlbA-like	K03622	ssh10b; archaea-specific DNA-binding protein	TIGR00285	TIGR00285: DNA-binding protein Alba	COG1581	DNA/RNA-binding protein AlbA/Ssh10b (AlbA) (PDB:1H0X) (PUBMED:18821773)	PF01918	Alba
1241	GC_00000068	Core_Genome	BA3A_100M_2	7621	7	12	3	0	0.931762	1	K	Transcription	SSF82704	AlbA-like	K03622	ssh10b; archaea-specific DNA-binding protein	TIGR00285	TIGR00285: DNA-binding protein Alba	COG1581	DNA/RNA-binding protein AlbA/Ssh10b (AlbA) (PDB:1H0X) (PUBMED:18821773)	PF01918	Alba
1242	GC_00000068	Core_Genome	BA3A_275M_1	12752	7	12	3	0	0.931762	1	K	Transcription	SSF82704	AlbA-like	K03622	ssh10b; archaea-specific DNA-binding protein	TIGR00285	TIGR00285: DNA-binding protein Alba	COG1581	DNA/RNA-binding protein AlbA/Ssh10b (AlbA) (PDB:1H0X) (PUBMED:18821773)	PF01918	Alba
1243	GC_00000068	Core_Genome	BA3A_275M_1	9898	7	12	3	0	0.931762	1	K	Transcription	SSF82704	AlbA-like	K03622	ssh10b; archaea-specific DNA-binding protein	TIGR00285	TIGR00285: DNA-binding protein Alba	COG1581	DNA/RNA-binding protein AlbA/Ssh10b (AlbA) (PDB:1H0X) (PUBMED:18821773)	PF01918	Alba
1244	GC_00000068	Core_Genome	BA3A_275M_2	40479	7	12	3	0	0.931762	1	K	Transcription	SSF82704	AlbA-like	K03622	ssh10b; archaea-specific DNA-binding protein	TIGR00285	TIGR00285: DNA-binding protein Alba	COG1581	DNA/RNA-binding protein AlbA/Ssh10b (AlbA) (PDB:1H0X) (PUBMED:18821773)	PF01918	Alba
1245	GC_00000068	Core_Genome	BA3A_75M_1	91663	7	12	3	0	0.931762	1	K	Transcription	SSF82704	AlbA-like	K03622	ssh10b; archaea-specific DNA-binding protein	TIGR00285	TIGR00285: DNA-binding protein Alba	COG1581	DNA/RNA-binding protein AlbA/Ssh10b (AlbA) (PDB:1H0X) (PUBMED:18821773)	PF01918	Alba
1246	GC_00000068	Core_Genome	BA3A_75M_1	52824	7	12	3	0	0.931762	1	K	Transcription	SSF82704	AlbA-like	K03622	ssh10b; archaea-specific DNA-binding protein	TIGR00285	TIGR00285: DNA-binding protein Alba	COG1581	DNA/RNA-binding protein AlbA/Ssh10b (AlbA) (PDB:1H0X) (PUBMED:18821773)	PF01918	Alba
1247	GC_00000068	Core_Genome	BA3A_75M_2	229432	7	12	3	0	0.931762	1	K	Transcription	SSF82704	AlbA-like	K03622	ssh10b; archaea-specific DNA-binding protein	TIGR00285	TIGR00285: DNA-binding protein Alba	COG1581	DNA/RNA-binding protein AlbA/Ssh10b (AlbA) (PDB:1H0X) (PUBMED:18821773)	PF01918	Alba
1248	GC_00000068	Core_Genome	NSHQ14_9_30M	169224	7	12	3	0	0.931762	1	K	Transcription	SSF82704	AlbA-like	K03622	ssh10b; archaea-specific DNA-binding protein	TIGR00285	TIGR00285: DNA-binding protein Alba	COG1581	DNA/RNA-binding protein AlbA/Ssh10b (AlbA) (PDB:1H0X) (PUBMED:18821773)	PF01918	Alba
1249	GC_00000068	Core_Genome	WAB188_50M	21749	7	12	3	0	0.931762	1	K	Transcription	SSF82704	AlbA-like	K03622	ssh10b; archaea-specific DNA-binding protein	TIGR00285	TIGR00285: DNA-binding protein Alba	COG1581	DNA/RNA-binding protein AlbA/Ssh10b (AlbA) (PDB:1H0X) (PUBMED:18821773)	PF01918	Alba
1250	GC_00000068	Core_Genome	WAB188_50M	119748	7	12	3	0	0.931762	1	K	Transcription	SSF82704	AlbA-like	K03622	ssh10b; archaea-specific DNA-binding protein	TIGR00285	TIGR00285: DNA-binding protein Alba	COG1581	DNA/RNA-binding protein AlbA/Ssh10b (AlbA) (PDB:1H0X) (PUBMED:18821773)	PF01918	Alba
1251	GC_00000069	Core_Genome	BA3A_100M_1	19001	8	12	2	0	0.949274	0.750793	S	Function unknown							COG3874	Uncharacterized spore protein YtfJ (YtfJ)	PF09579	Sporulation protein YtfJ (Spore_YtfJ)
1252	GC_00000069	Core_Genome	BA3A_100M_1	22688	8	12	2	0	0.949274	0.750793
1253	GC_00000069	Core_Genome	BA3A_100M_2	5666	8	12	2	0	0.949274	0.750793	S	Function unknown							COG3874	Uncharacterized spore protein YtfJ (YtfJ)	PF09579	Sporulation protein YtfJ (Spore_YtfJ)
1254	GC_00000069	Core_Genome	BA3A_275M_1	14434	8	12	2	0	0.949274	0.750793	S	Function unknown							COG3874	Uncharacterized spore protein YtfJ (YtfJ)	PF09579	Sporulation protein YtfJ (Spore_YtfJ)
1255	GC_00000069	Core_Genome	BA3A_275M_2	17200	8	12	2	0	0.949274	0.750793	S	Function unknown							COG3874	Uncharacterized spore protein YtfJ (YtfJ)	PF09579	Sporulation protein YtfJ (Spore_YtfJ)
1256	GC_00000069	Core_Genome	BA3A_275M_2	19775	8	12	2	0	0.949274	0.750793
1257	GC_00000069	Core_Genome	BA3A_75M_1	94079	8	12	2	0	0.949274	0.750793	S	Function unknown							COG3874	Uncharacterized spore protein YtfJ (YtfJ)	PF09579	Sporulation protein YtfJ (Spore_YtfJ)
1258	GC_00000069	Core_Genome	BA3A_75M_2	108296	8	12	2	0	0.949274	0.750793	S	Function unknown							COG3874	Uncharacterized spore protein YtfJ (YtfJ)	PF09579	Sporulation protein YtfJ (Spore_YtfJ)
1259	GC_00000069	Core_Genome	BA3A_75M_2	122127	8	12	2	0	0.949274	0.750793
1260	GC_00000069	Core_Genome	NSHQ14_9_30M	40936	8	12	2	0	0.949274	0.750793	S	Function unknown							COG3874	Uncharacterized spore protein YtfJ (YtfJ)	PF09579	Sporulation protein YtfJ (Spore_YtfJ)
1261	GC_00000069	Core_Genome	NSHQ14_9_30M	50402	8	12	2	0	0.949274	0.750793
1262	GC_00000069	Core_Genome	WAB188_50M	21393	8	12	2	0	0.949274	0.750793	S	Function unknown							COG3874	Uncharacterized spore protein YtfJ (YtfJ)	PF09579	Sporulation protein YtfJ (Spore_YtfJ)
1263	GC_00000070	Core_Genome	BA3A_100M_1	38453	8	12	2	0	0.947227	0.6861	J	Translation, ribosomal structure and biogenesis	SSF52374	Nucleotidylyl transferase			TIGR00125	cyt_tran_rel: cytidyltransferase-like domain	COG1323	tRNA-Met C34-N4-acetylcytidine synthase TmcAL (TmcAL) (PDB:5Y0T) (PUBMED:30150682)	PF01467	Cytidylyltransferase-like	COG1323	tRNA modification
1264	GC_00000070	Core_Genome	BA3A_100M_1	38452	8	12	2	0	0.947227	0.6861	J	Translation, ribosomal structure and biogenesis							COG1323	tRNA-Met C34-N4-acetylcytidine synthase TmcAL (TmcAL) (PDB:5Y0T) (PUBMED:30150682)	PF16581	Cytidyltransferase-related C-terminal region	COG1323	tRNA modification
1265	GC_00000070	Core_Genome	BA3A_100M_2	3170	8	12	2	0	0.947227	0.6861	J	Translation, ribosomal structure and biogenesis	SSF52374	Nucleotidylyl transferase			TIGR00125	cyt_tran_rel: cytidyltransferase-like domain	COG1323	tRNA-Met C34-N4-acetylcytidine synthase TmcAL (TmcAL) (PDB:5Y0T) (PUBMED:30150682)	PF16581	Cytidyltransferase-related C-terminal region	COG1323	tRNA modification
1266	GC_00000070	Core_Genome	BA3A_275M_1	14739	8	12	2	0	0.947227	0.6861	J	Translation, ribosomal structure and biogenesis	SSF52374	Nucleotidylyl transferase			TIGR00125	cyt_tran_rel: cytidyltransferase-like domain	COG1323	tRNA-Met C34-N4-acetylcytidine synthase TmcAL (TmcAL) (PDB:5Y0T) (PUBMED:30150682)	PF16581	Cytidyltransferase-related C-terminal region	COG1323	tRNA modification
1267	GC_00000070	Core_Genome	BA3A_275M_2	30597	8	12	2	0	0.947227	0.6861	J	Translation, ribosomal structure and biogenesis	SSF52374	Nucleotidylyl transferase			TIGR00125	cyt_tran_rel: cytidyltransferase-like domain	COG1323	tRNA-Met C34-N4-acetylcytidine synthase TmcAL (TmcAL) (PDB:5Y0T) (PUBMED:30150682)	PF01467	Cytidylyltransferase-like	COG1323	tRNA modification
1268	GC_00000070	Core_Genome	BA3A_275M_2	30596	8	12	2	0	0.947227	0.6861	J	Translation, ribosomal structure and biogenesis							COG1323	tRNA-Met C34-N4-acetylcytidine synthase TmcAL (TmcAL) (PDB:5Y0T) (PUBMED:30150682)	PF16581	Cytidyltransferase-related C-terminal region	COG1323	tRNA modification
1269	GC_00000070	Core_Genome	BA3A_75M_1	39943	8	12	2	0	0.947227	0.6861	J	Translation, ribosomal structure and biogenesis	SSF52374	Nucleotidylyl transferase			TIGR00125	cyt_tran_rel: cytidyltransferase-like domain	COG1323	tRNA-Met C34-N4-acetylcytidine synthase TmcAL (TmcAL) (PDB:5Y0T) (PUBMED:30150682)	PF16581	Cytidyltransferase-related C-terminal region	COG1323	tRNA modification
1270	GC_00000070	Core_Genome	BA3A_75M_2	184636	8	12	2	0	0.947227	0.6861	J	Translation, ribosomal structure and biogenesis	SSF52374	Nucleotidylyl transferase			TIGR00125	cyt_tran_rel: cytidyltransferase-like domain	COG1323	tRNA-Met C34-N4-acetylcytidine synthase TmcAL (TmcAL) (PDB:5Y0T) (PUBMED:30150682)	PF01467	Cytidylyltransferase-like	COG1323	tRNA modification
1271	GC_00000070	Core_Genome	BA3A_75M_2	184635	8	12	2	0	0.947227	0.6861	J	Translation, ribosomal structure and biogenesis							COG1323	tRNA-Met C34-N4-acetylcytidine synthase TmcAL (TmcAL) (PDB:5Y0T) (PUBMED:30150682)	PF16581	Cytidyltransferase-related C-terminal region	COG1323	tRNA modification
1272	GC_00000070	Core_Genome	NSHQ14_9_30M	116337	8	12	2	0	0.947227	0.6861	J	Translation, ribosomal structure and biogenesis	SSF52374	Nucleotidylyl transferase			TIGR00125	cyt_tran_rel: cytidyltransferase-like domain	COG1323	tRNA-Met C34-N4-acetylcytidine synthase TmcAL (TmcAL) (PDB:5Y0T) (PUBMED:30150682)	PF01467	Cytidylyltransferase-like	COG1323	tRNA modification
1273	GC_00000070	Core_Genome	NSHQ14_9_30M	116336	8	12	2	0	0.947227	0.6861	J	Translation, ribosomal structure and biogenesis							COG1323	tRNA-Met C34-N4-acetylcytidine synthase TmcAL (TmcAL) (PDB:5Y0T) (PUBMED:30150682)	PF16581	Cytidyltransferase-related C-terminal region	COG1323	tRNA modification
1274	GC_00000070	Core_Genome	WAB188_50M	21530	8	12	2	0	0.947227	0.6861	J	Translation, ribosomal structure and biogenesis	SSF52374	Nucleotidylyl transferase			TIGR00125	cyt_tran_rel: cytidyltransferase-like domain	COG1323	tRNA-Met C34-N4-acetylcytidine synthase TmcAL (TmcAL) (PDB:5Y0T) (PUBMED:30150682)	PF16581	Cytidyltransferase-related C-terminal region	COG1323	tRNA modification
1275	GC_00000071	Core_Genome	BA3A_100M_1	24586	8	12	2	0	0.848541	0.992581	H	Coenzyme transport and metabolism	SSF48081	Methyl-coenzyme M reductase alpha and beta chain C-terminal domain	K00401	mcrB; methyl-coenzyme M reductase beta subunit [EC:2.8.4.1]	TIGR03257	met_CoM_red_bet: methyl-coenzyme M reductase, beta subunit	COG4054	Methyl coenzyme M reductase, beta subunit (McorB) (PDB:5N28)	PF02241	Methyl-coenzyme M reductase beta subunit, C-terminal domain
1276	GC_00000071	Core_Genome	BA3A_100M_2	4821	8	12	2	0	0.848541	0.992581	H	Coenzyme transport and metabolism	SSF48081	Methyl-coenzyme M reductase alpha and beta chain C-terminal domain	K00401	mcrB; methyl-coenzyme M reductase beta subunit [EC:2.8.4.1]	TIGR03257	met_CoM_red_bet: methyl-coenzyme M reductase, beta subunit	COG4054	Methyl coenzyme M reductase, beta subunit (McorB) (PDB:5N28)	PF02241	Methyl-coenzyme M reductase beta subunit, C-terminal domain
1277	GC_00000071	Core_Genome	BA3A_100M_2	2467	8	12	2	0	0.848541	0.992581	H	Coenzyme transport and metabolism	SSF48081	Methyl-coenzyme M reductase alpha and beta chain C-terminal domain	K00401	mcrB; methyl-coenzyme M reductase beta subunit [EC:2.8.4.1]	TIGR03257	met_CoM_red_bet: methyl-coenzyme M reductase, beta subunit	COG4054	Methyl coenzyme M reductase, beta subunit (McorB) (PDB:5N28)	PF02241	Methyl-coenzyme M reductase beta subunit, C-terminal domain
1278	GC_00000071	Core_Genome	BA3A_275M_1	7984	8	12	2	0	0.848541	0.992581	H	Coenzyme transport and metabolism	SSF48081	Methyl-coenzyme M reductase alpha and beta chain C-terminal domain	K00401	mcrB; methyl-coenzyme M reductase beta subunit [EC:2.8.4.1]	TIGR03257	met_CoM_red_bet: methyl-coenzyme M reductase, beta subunit	COG4054	Methyl coenzyme M reductase, beta subunit (McorB) (PDB:5N28)	PF02241	Methyl-coenzyme M reductase beta subunit, C-terminal domain
1279	GC_00000071	Core_Genome	BA3A_275M_1	5328	8	12	2	0	0.848541	0.992581	H	Coenzyme transport and metabolism	SSF48081	Methyl-coenzyme M reductase alpha and beta chain C-terminal domain	K00401	mcrB; methyl-coenzyme M reductase beta subunit [EC:2.8.4.1]	TIGR03257	met_CoM_red_bet: methyl-coenzyme M reductase, beta subunit	COG4054	Methyl coenzyme M reductase, beta subunit (McorB) (PDB:5N28)	PF02241	Methyl-coenzyme M reductase beta subunit, C-terminal domain
1280	GC_00000071	Core_Genome	BA3A_275M_2	21343	8	12	2	0	0.848541	0.992581	H	Coenzyme transport and metabolism	SSF48081	Methyl-coenzyme M reductase alpha and beta chain C-terminal domain	K00401	mcrB; methyl-coenzyme M reductase beta subunit [EC:2.8.4.1]	TIGR03257	met_CoM_red_bet: methyl-coenzyme M reductase, beta subunit	COG4054	Methyl coenzyme M reductase, beta subunit (McorB) (PDB:5N28)	PF02241	Methyl-coenzyme M reductase beta subunit, C-terminal domain
1281	GC_00000071	Core_Genome	BA3A_75M_1	59932	8	12	2	0	0.848541	0.992581	H	Coenzyme transport and metabolism	SSF48081	Methyl-coenzyme M reductase alpha and beta chain C-terminal domain	K00401	mcrB; methyl-coenzyme M reductase beta subunit [EC:2.8.4.1]	TIGR03257	met_CoM_red_bet: methyl-coenzyme M reductase, beta subunit	COG4054	Methyl coenzyme M reductase, beta subunit (McorB) (PDB:5N28)	PF02241	Methyl-coenzyme M reductase beta subunit, C-terminal domain
1282	GC_00000071	Core_Genome	BA3A_75M_1	40639	8	12	2	0	0.848541	0.992581	H	Coenzyme transport and metabolism	SSF48081	Methyl-coenzyme M reductase alpha and beta chain C-terminal domain	K00401	mcrB; methyl-coenzyme M reductase beta subunit [EC:2.8.4.1]	TIGR03257	met_CoM_red_bet: methyl-coenzyme M reductase, beta subunit	COG4054	Methyl coenzyme M reductase, beta subunit (McorB) (PDB:5N28)	PF02241	Methyl-coenzyme M reductase beta subunit, C-terminal domain
1283	GC_00000071	Core_Genome	BA3A_75M_2	129884	8	12	2	0	0.848541	0.992581	H	Coenzyme transport and metabolism	SSF48081	Methyl-coenzyme M reductase alpha and beta chain C-terminal domain	K00401	mcrB; methyl-coenzyme M reductase beta subunit [EC:2.8.4.1]	TIGR03257	met_CoM_red_bet: methyl-coenzyme M reductase, beta subunit	COG4054	Methyl coenzyme M reductase, beta subunit (McorB) (PDB:5N28)	PF02241	Methyl-coenzyme M reductase beta subunit, C-terminal domain
1284	GC_00000071	Core_Genome	NSHQ14_9_30M	56698	8	12	2	0	0.848541	0.992581	H	Coenzyme transport and metabolism	SSF48081	Methyl-coenzyme M reductase alpha and beta chain C-terminal domain	K00401	mcrB; methyl-coenzyme M reductase beta subunit [EC:2.8.4.1]	TIGR03257	met_CoM_red_bet: methyl-coenzyme M reductase, beta subunit	COG4054	Methyl coenzyme M reductase, beta subunit (McorB) (PDB:5N28)	PF02241	Methyl-coenzyme M reductase beta subunit, C-terminal domain
1285	GC_00000071	Core_Genome	WAB188_50M	269803	8	12	2	0	0.848541	0.992581	H	Coenzyme transport and metabolism	SSF48081	Methyl-coenzyme M reductase alpha and beta chain C-terminal domain	K00401	mcrB; methyl-coenzyme M reductase beta subunit [EC:2.8.4.1]	TIGR03257	met_CoM_red_bet: methyl-coenzyme M reductase, beta subunit	COG4054	Methyl coenzyme M reductase, beta subunit (McorB) (PDB:5N28)	PF02241	Methyl-coenzyme M reductase beta subunit, C-terminal domain
1286	GC_00000071	Core_Genome	WAB188_50M	15692	8	12	2	0	0.848541	0.992581	H	Coenzyme transport and metabolism	SSF48081	Methyl-coenzyme M reductase alpha and beta chain C-terminal domain	K00401	mcrB; methyl-coenzyme M reductase beta subunit [EC:2.8.4.1]	TIGR03257	met_CoM_red_bet: methyl-coenzyme M reductase, beta subunit	COG4054	Methyl coenzyme M reductase, beta subunit (McorB) (PDB:5N28)	PF02241	Methyl-coenzyme M reductase beta subunit, C-terminal domain
1287	GC_00000072	Core_Genome	BA3A_100M_1	28822	8	12	2	0	0.835018	0.974134	J|M	Translation, ribosomal structure and biogenesis|Cell wall/membrane/envelope biogenesis	SSF53448	Nucleotide-diphospho-sugar transferases	K16881	K16881; mannose-1-phosphate guanylyltransferase / phosphomannomutase [EC:2.7.7.13 5.4.2.8]			COG1208	NDP-sugar pyrophosphorylase, includes eIF-2Bgamma, eIF-2Bepsilon, and LPS biosynthesis protein s (GCD1) (PDB:6JQ8)	PF00483	Nucleotidyl transferase
1288	GC_00000072	Core_Genome	BA3A_100M_2	5648	8	12	2	0	0.835018	0.974134	J|M	Translation, ribosomal structure and biogenesis|Cell wall/membrane/envelope biogenesis	SSF53448	Nucleotide-diphospho-sugar transferases	K16881	K16881; mannose-1-phosphate guanylyltransferase / phosphomannomutase [EC:2.7.7.13 5.4.2.8]			COG1208	NDP-sugar pyrophosphorylase, includes eIF-2Bgamma, eIF-2Bepsilon, and LPS biosynthesis protein s (GCD1) (PDB:6JQ8)	PF00483	Nucleotidyl transferase
1289	GC_00000072	Core_Genome	BA3A_100M_2	9211	8	12	2	0	0.835018	0.974134	J|M	Translation, ribosomal structure and biogenesis|Cell wall/membrane/envelope biogenesis	SSF53448	Nucleotide-diphospho-sugar transferases	K16881	K16881; mannose-1-phosphate guanylyltransferase / phosphomannomutase [EC:2.7.7.13 5.4.2.8]			COG1208	NDP-sugar pyrophosphorylase, includes eIF-2Bgamma, eIF-2Bepsilon, and LPS biosynthesis protein s (GCD1) (PDB:6JQ8)	PF00483	Nucleotidyl transferase
1290	GC_00000072	Core_Genome	BA3A_275M_1	14452	8	12	2	0	0.835018	0.974134	J|M	Translation, ribosomal structure and biogenesis|Cell wall/membrane/envelope biogenesis	SSF53448	Nucleotide-diphospho-sugar transferases	K16881	K16881; mannose-1-phosphate guanylyltransferase / phosphomannomutase [EC:2.7.7.13 5.4.2.8]			COG1208	NDP-sugar pyrophosphorylase, includes eIF-2Bgamma, eIF-2Bepsilon, and LPS biosynthesis protein s (GCD1) (PDB:6JQ8)	PF00483	Nucleotidyl transferase
1291	GC_00000072	Core_Genome	BA3A_275M_1	6281	8	12	2	0	0.835018	0.974134	J|M	Translation, ribosomal structure and biogenesis|Cell wall/membrane/envelope biogenesis	SSF53448	Nucleotide-diphospho-sugar transferases	K16881	K16881; mannose-1-phosphate guanylyltransferase / phosphomannomutase [EC:2.7.7.13 5.4.2.8]			COG1208	NDP-sugar pyrophosphorylase, includes eIF-2Bgamma, eIF-2Bepsilon, and LPS biosynthesis protein s (GCD1) (PDB:6JQ8)	PF00483	Nucleotidyl transferase
1292	GC_00000072	Core_Genome	BA3A_275M_2	23911	8	12	2	0	0.835018	0.974134	J|M	Translation, ribosomal structure and biogenesis|Cell wall/membrane/envelope biogenesis	SSF53448	Nucleotide-diphospho-sugar transferases	K16881	K16881; mannose-1-phosphate guanylyltransferase / phosphomannomutase [EC:2.7.7.13 5.4.2.8]			COG1208	NDP-sugar pyrophosphorylase, includes eIF-2Bgamma, eIF-2Bepsilon, and LPS biosynthesis protein s (GCD1) (PDB:6JQ8)	PF00483	Nucleotidyl transferase
1293	GC_00000072	Core_Genome	BA3A_75M_1	94061	8	12	2	0	0.835018	0.974134	J|M	Translation, ribosomal structure and biogenesis|Cell wall/membrane/envelope biogenesis	SSF53448	Nucleotide-diphospho-sugar transferases	K16881	K16881; mannose-1-phosphate guanylyltransferase / phosphomannomutase [EC:2.7.7.13 5.4.2.8]			COG1208	NDP-sugar pyrophosphorylase, includes eIF-2Bgamma, eIF-2Bepsilon, and LPS biosynthesis protein s (GCD1) (PDB:6JQ8)	PF00483	Nucleotidyl transferase
1294	GC_00000072	Core_Genome	BA3A_75M_1	59100	8	12	2	0	0.835018	0.974134	J|M	Translation, ribosomal structure and biogenesis|Cell wall/membrane/envelope biogenesis	SSF53448	Nucleotide-diphospho-sugar transferases	K16881	K16881; mannose-1-phosphate guanylyltransferase / phosphomannomutase [EC:2.7.7.13 5.4.2.8]			COG1208	NDP-sugar pyrophosphorylase, includes eIF-2Bgamma, eIF-2Bepsilon, and LPS biosynthesis protein s (GCD1) (PDB:6JQ8)	PF00483	Nucleotidyl transferase
1295	GC_00000072	Core_Genome	BA3A_75M_2	144927	8	12	2	0	0.835018	0.974134	J|M	Translation, ribosomal structure and biogenesis|Cell wall/membrane/envelope biogenesis	SSF53448	Nucleotide-diphospho-sugar transferases	K16881	K16881; mannose-1-phosphate guanylyltransferase / phosphomannomutase [EC:2.7.7.13 5.4.2.8]			COG1208	NDP-sugar pyrophosphorylase, includes eIF-2Bgamma, eIF-2Bepsilon, and LPS biosynthesis protein s (GCD1) (PDB:6JQ8)	PF00483	Nucleotidyl transferase
1296	GC_00000072	Core_Genome	NSHQ14_9_30M	69925	8	12	2	0	0.835018	0.974134	J|M	Translation, ribosomal structure and biogenesis|Cell wall/membrane/envelope biogenesis	SSF53448	Nucleotide-diphospho-sugar transferases	K16881	K16881; mannose-1-phosphate guanylyltransferase / phosphomannomutase [EC:2.7.7.13 5.4.2.8]			COG1208	NDP-sugar pyrophosphorylase, includes eIF-2Bgamma, eIF-2Bepsilon, and LPS biosynthesis protein s (GCD1) (PDB:6JQ8)	PF00483	Nucleotidyl transferase
1297	GC_00000072	Core_Genome	WAB188_50M	21412	8	12	2	0	0.835018	0.974134	J|M	Translation, ribosomal structure and biogenesis|Cell wall/membrane/envelope biogenesis	SSF53448	Nucleotide-diphospho-sugar transferases	K16881	K16881; mannose-1-phosphate guanylyltransferase / phosphomannomutase [EC:2.7.7.13 5.4.2.8]			COG1208	NDP-sugar pyrophosphorylase, includes eIF-2Bgamma, eIF-2Bepsilon, and LPS biosynthesis protein s (GCD1) (PDB:6JQ8)	PF00483	Nucleotidyl transferase
1298	GC_00000072	Core_Genome	WAB188_50M	30277	8	12	2	0	0.835018	0.974134	J|M	Translation, ribosomal structure and biogenesis|Cell wall/membrane/envelope biogenesis	SSF53448	Nucleotide-diphospho-sugar transferases	K16881	K16881; mannose-1-phosphate guanylyltransferase / phosphomannomutase [EC:2.7.7.13 5.4.2.8]			COG1208	NDP-sugar pyrophosphorylase, includes eIF-2Bgamma, eIF-2Bepsilon, and LPS biosynthesis protein s (GCD1) (PDB:6JQ8)	PF00483	Nucleotidyl transferase
1299	GC_00000073	Core_Genome	BA3A_100M_1	24590	8	12	2	0	0.860677	0.993001	H	Coenzyme transport and metabolism	SSF55088	Methyl-coenzyme M reductase subunits	K00399	mcrA; methyl-coenzyme M reductase alpha subunit [EC:2.8.4.1]	TIGR03256	met_CoM_red_alp: methyl-coenzyme M reductase, alpha subunit	COG4058	Methyl coenzyme M reductase, alpha subunit (McorA) (PDB:1E6V)	PF02745	Methyl-coenzyme M reductase alpha subunit, N-terminal domain
1300	GC_00000073	Core_Genome	BA3A_100M_2	4825	8	12	2	0	0.860677	0.993001	H	Coenzyme transport and metabolism	SSF55088	Methyl-coenzyme M reductase subunits	K00399	mcrA; methyl-coenzyme M reductase alpha subunit [EC:2.8.4.1]	TIGR03256	met_CoM_red_alp: methyl-coenzyme M reductase, alpha subunit	COG4058	Methyl coenzyme M reductase, alpha subunit (McorA) (PDB:1E6V)	PF02745	Methyl-coenzyme M reductase alpha subunit, N-terminal domain
1301	GC_00000073	Core_Genome	BA3A_100M_2	2470	8	12	2	0	0.860677	0.993001	H	Coenzyme transport and metabolism	SSF48081	Methyl-coenzyme M reductase alpha and beta chain C-terminal domain	K00399	mcrA; methyl-coenzyme M reductase alpha subunit [EC:2.8.4.1]	TIGR03256	met_CoM_red_alp: methyl-coenzyme M reductase, alpha subunit	COG4058	Methyl coenzyme M reductase, alpha subunit (McorA) (PDB:1E6V)	PF02745	Methyl-coenzyme M reductase alpha subunit, N-terminal domain
1302	GC_00000073	Core_Genome	BA3A_275M_1	7988	8	12	2	0	0.860677	0.993001	H	Coenzyme transport and metabolism	SSF55088	Methyl-coenzyme M reductase subunits	K00399	mcrA; methyl-coenzyme M reductase alpha subunit [EC:2.8.4.1]	TIGR03256	met_CoM_red_alp: methyl-coenzyme M reductase, alpha subunit	COG4058	Methyl coenzyme M reductase, alpha subunit (McorA) (PDB:1E6V)	PF02745	Methyl-coenzyme M reductase alpha subunit, N-terminal domain
1303	GC_00000073	Core_Genome	BA3A_275M_1	5331	8	12	2	0	0.860677	0.993001	H	Coenzyme transport and metabolism	SSF48081	Methyl-coenzyme M reductase alpha and beta chain C-terminal domain	K00399	mcrA; methyl-coenzyme M reductase alpha subunit [EC:2.8.4.1]	TIGR03256	met_CoM_red_alp: methyl-coenzyme M reductase, alpha subunit	COG4058	Methyl coenzyme M reductase, alpha subunit (McorA) (PDB:1E6V)	PF02745	Methyl-coenzyme M reductase alpha subunit, N-terminal domain
1304	GC_00000073	Core_Genome	BA3A_275M_2	21347	8	12	2	0	0.860677	0.993001	H	Coenzyme transport and metabolism	SSF55088	Methyl-coenzyme M reductase subunits	K00399	mcrA; methyl-coenzyme M reductase alpha subunit [EC:2.8.4.1]	TIGR03256	met_CoM_red_alp: methyl-coenzyme M reductase, alpha subunit	COG4058	Methyl coenzyme M reductase, alpha subunit (McorA) (PDB:1E6V)	PF02745	Methyl-coenzyme M reductase alpha subunit, N-terminal domain
1305	GC_00000073	Core_Genome	BA3A_75M_1	59928	8	12	2	0	0.860677	0.993001	H	Coenzyme transport and metabolism	SSF55088	Methyl-coenzyme M reductase subunits	K00399	mcrA; methyl-coenzyme M reductase alpha subunit [EC:2.8.4.1]	TIGR03256	met_CoM_red_alp: methyl-coenzyme M reductase, alpha subunit	COG4058	Methyl coenzyme M reductase, alpha subunit (McorA) (PDB:1E6V)	PF02745	Methyl-coenzyme M reductase alpha subunit, N-terminal domain
1306	GC_00000073	Core_Genome	BA3A_75M_1	40636	8	12	2	0	0.860677	0.993001	H	Coenzyme transport and metabolism	SSF48081	Methyl-coenzyme M reductase alpha and beta chain C-terminal domain	K00399	mcrA; methyl-coenzyme M reductase alpha subunit [EC:2.8.4.1]	TIGR03256	met_CoM_red_alp: methyl-coenzyme M reductase, alpha subunit	COG4058	Methyl coenzyme M reductase, alpha subunit (McorA) (PDB:1E6V)	PF02745	Methyl-coenzyme M reductase alpha subunit, N-terminal domain
1307	GC_00000073	Core_Genome	BA3A_75M_2	129888	8	12	2	0	0.860677	0.993001	H	Coenzyme transport and metabolism	SSF55088	Methyl-coenzyme M reductase subunits	K00399	mcrA; methyl-coenzyme M reductase alpha subunit [EC:2.8.4.1]	TIGR03256	met_CoM_red_alp: methyl-coenzyme M reductase, alpha subunit	COG4058	Methyl coenzyme M reductase, alpha subunit (McorA) (PDB:1E6V)	PF02745	Methyl-coenzyme M reductase alpha subunit, N-terminal domain
1308	GC_00000073	Core_Genome	NSHQ14_9_30M	56702	8	12	2	0	0.860677	0.993001	H	Coenzyme transport and metabolism	SSF55088	Methyl-coenzyme M reductase subunits	K00399	mcrA; methyl-coenzyme M reductase alpha subunit [EC:2.8.4.1]	TIGR03256	met_CoM_red_alp: methyl-coenzyme M reductase, alpha subunit	COG4058	Methyl coenzyme M reductase, alpha subunit (McorA) (PDB:1E6V)	PF02745	Methyl-coenzyme M reductase alpha subunit, N-terminal domain
1309	GC_00000073	Core_Genome	WAB188_50M	269807	8	12	2	0	0.860677	0.993001	H	Coenzyme transport and metabolism	SSF55088	Methyl-coenzyme M reductase subunits	K00399	mcrA; methyl-coenzyme M reductase alpha subunit [EC:2.8.4.1]	TIGR03256	met_CoM_red_alp: methyl-coenzyme M reductase, alpha subunit	COG4058	Methyl coenzyme M reductase, alpha subunit (McorA) (PDB:1E6V)	PF02745	Methyl-coenzyme M reductase alpha subunit, N-terminal domain
1310	GC_00000073	Core_Genome	WAB188_50M	15689	8	12	2	0	0.860677	0.993001	H	Coenzyme transport and metabolism	SSF48081	Methyl-coenzyme M reductase alpha and beta chain C-terminal domain	K00399	mcrA; methyl-coenzyme M reductase alpha subunit [EC:2.8.4.1]	TIGR03256	met_CoM_red_alp: methyl-coenzyme M reductase, alpha subunit	COG4058	Methyl coenzyme M reductase, alpha subunit (McorA) (PDB:1E6V)	PF02745	Methyl-coenzyme M reductase alpha subunit, N-terminal domain
1311	GC_00000074	Core_Genome	BA3A_100M_1	26280	8	12	2	0	0.840489	0.983038	D|N	Cell cycle control, cell division, chromosome partitioning|Cell motility	SSF52540	P-loop containing nucleoside triphosphate hydrolases	K03609	minD; septum site-determining protein MinD	TIGR01969	minD_arch: cell division ATPase MinD	COG0455	MinD-like ATPase FlhG/YlxH, activator of the FlhF-type GTPase (FlhG) (PDB:1G3Q)	PF01656	CobQ/CobB/MinD/ParA nucleotide binding domain
1312	GC_00000074	Core_Genome	BA3A_100M_2	2657	8	12	2	0	0.840489	0.983038	D|N	Cell cycle control, cell division, chromosome partitioning|Cell motility	SSF52540	P-loop containing nucleoside triphosphate hydrolases	K03609	minD; septum site-determining protein MinD	TIGR01969	minD_arch: cell division ATPase MinD	COG0455	MinD-like ATPase FlhG/YlxH, activator of the FlhF-type GTPase (FlhG) (PDB:1G3Q)	PF01656	CobQ/CobB/MinD/ParA nucleotide binding domain
1313	GC_00000074	Core_Genome	BA3A_100M_2	10809	8	12	2	0	0.840489	0.983038	D|N	Cell cycle control, cell division, chromosome partitioning|Cell motility	SSF52540	P-loop containing nucleoside triphosphate hydrolases	K03609	minD; septum site-determining protein MinD	TIGR01969	minD_arch: cell division ATPase MinD	COG0455	MinD-like ATPase FlhG/YlxH, activator of the FlhF-type GTPase (FlhG) (PDB:1G3Q)	PF10609	NUBPL iron-transfer P-loop NTPase
1314	GC_00000074	Core_Genome	BA3A_275M_1	3957	8	12	2	0	0.840489	0.983038	D|N	Cell cycle control, cell division, chromosome partitioning|Cell motility	SSF52540	P-loop containing nucleoside triphosphate hydrolases	K03609	minD; septum site-determining protein MinD	TIGR01969	minD_arch: cell division ATPase MinD	COG0455	MinD-like ATPase FlhG/YlxH, activator of the FlhF-type GTPase (FlhG) (PDB:1G3Q)	PF01656	CobQ/CobB/MinD/ParA nucleotide binding domain
1315	GC_00000074	Core_Genome	BA3A_275M_1	9502	8	12	2	0	0.840489	0.983038	D|N	Cell cycle control, cell division, chromosome partitioning|Cell motility	SSF52540	P-loop containing nucleoside triphosphate hydrolases	K03609	minD; septum site-determining protein MinD	TIGR01969	minD_arch: cell division ATPase MinD	COG0455	MinD-like ATPase FlhG/YlxH, activator of the FlhF-type GTPase (FlhG) (PDB:1G3Q)	PF10609	NUBPL iron-transfer P-loop NTPase
1316	GC_00000074	Core_Genome	BA3A_275M_2	22648	8	12	2	0	0.840489	0.983038	D|N	Cell cycle control, cell division, chromosome partitioning|Cell motility	SSF52540	P-loop containing nucleoside triphosphate hydrolases	K03609	minD; septum site-determining protein MinD	TIGR01969	minD_arch: cell division ATPase MinD	COG0455	MinD-like ATPase FlhG/YlxH, activator of the FlhF-type GTPase (FlhG) (PDB:1G3Q)	PF01656	CobQ/CobB/MinD/ParA nucleotide binding domain
1317	GC_00000074	Core_Genome	BA3A_75M_1	30778	8	12	2	0	0.840489	0.983038	D|N	Cell cycle control, cell division, chromosome partitioning|Cell motility	SSF52540	P-loop containing nucleoside triphosphate hydrolases	K03609	minD; septum site-determining protein MinD	TIGR01969	minD_arch: cell division ATPase MinD	COG0455	MinD-like ATPase FlhG/YlxH, activator of the FlhF-type GTPase (FlhG) (PDB:1G3Q)	PF01656	CobQ/CobB/MinD/ParA nucleotide binding domain
1318	GC_00000074	Core_Genome	BA3A_75M_1	69441	8	12	2	0	0.840489	0.983038	D|N	Cell cycle control, cell division, chromosome partitioning|Cell motility	SSF52540	P-loop containing nucleoside triphosphate hydrolases	K03609	minD; septum site-determining protein MinD	TIGR01969	minD_arch: cell division ATPase MinD	COG0455	MinD-like ATPase FlhG/YlxH, activator of the FlhF-type GTPase (FlhG) (PDB:1G3Q)	PF10609	NUBPL iron-transfer P-loop NTPase
1319	GC_00000074	Core_Genome	BA3A_75M_2	136238	8	12	2	0	0.840489	0.983038	D|N	Cell cycle control, cell division, chromosome partitioning|Cell motility	SSF52540	P-loop containing nucleoside triphosphate hydrolases	K03609	minD; septum site-determining protein MinD	TIGR01969	minD_arch: cell division ATPase MinD	COG0455	MinD-like ATPase FlhG/YlxH, activator of the FlhF-type GTPase (FlhG) (PDB:1G3Q)	PF01656	CobQ/CobB/MinD/ParA nucleotide binding domain
1320	GC_00000074	Core_Genome	NSHQ14_9_30M	61914	8	12	2	0	0.840489	0.983038	D|N	Cell cycle control, cell division, chromosome partitioning|Cell motility	SSF52540	P-loop containing nucleoside triphosphate hydrolases	K03609	minD; septum site-determining protein MinD	TIGR01969	minD_arch: cell division ATPase MinD	COG0455	MinD-like ATPase FlhG/YlxH, activator of the FlhF-type GTPase (FlhG) (PDB:1G3Q)	PF01656	CobQ/CobB/MinD/ParA nucleotide binding domain
1321	GC_00000074	Core_Genome	WAB188_50M	81790	8	12	2	0	0.840489	0.983038	D|N	Cell cycle control, cell division, chromosome partitioning|Cell motility	SSF52540	P-loop containing nucleoside triphosphate hydrolases	K03609	minD; septum site-determining protein MinD	TIGR01969	minD_arch: cell division ATPase MinD	COG0455	MinD-like ATPase FlhG/YlxH, activator of the FlhF-type GTPase (FlhG) (PDB:1G3Q)	PF01656	CobQ/CobB/MinD/ParA nucleotide binding domain
1322	GC_00000074	Core_Genome	WAB188_50M	21652	8	12	2	0	0.840489	0.983038	D|N	Cell cycle control, cell division, chromosome partitioning|Cell motility	SSF52540	P-loop containing nucleoside triphosphate hydrolases	K03609	minD; septum site-determining protein MinD	TIGR01969	minD_arch: cell division ATPase MinD	COG0455	MinD-like ATPase FlhG/YlxH, activator of the FlhF-type GTPase (FlhG) (PDB:1G3Q)	PF10609	NUBPL iron-transfer P-loop NTPase
1323	GC_00000075	Core_Genome	BA3A_100M_1	25844	8	12	2	0	0.860163	0.69745
1324	GC_00000075	Core_Genome	BA3A_100M_1	25845	8	12	2	0	0.860163	0.69745	P	Inorganic ion transport and metabolism	SSF109755	PhoU-like	K02039	phoU; phosphate transport system protein			COG0704	Phosphate uptake regulator PhoU (PhoU) (PDB:1T8B)	PF01895	PhoU domain
1325	GC_00000075	Core_Genome	BA3A_100M_2	7581	8	12	2	0	0.860163	0.69745	P	Inorganic ion transport and metabolism	SSF109755	PhoU-like	K02039	phoU; phosphate transport system protein			COG0704	Phosphate uptake regulator PhoU (PhoU) (PDB:1T8B)	PF01895	PhoU domain
1326	GC_00000075	Core_Genome	BA3A_275M_1	9938	8	12	2	0	0.860163	0.69745	P	Inorganic ion transport and metabolism	SSF109755	PhoU-like	K02039	phoU; phosphate transport system protein			COG0704	Phosphate uptake regulator PhoU (PhoU) (PDB:1T8B)	PF01895	PhoU domain
1327	GC_00000075	Core_Genome	BA3A_275M_2	22235	8	12	2	0	0.860163	0.69745
1328	GC_00000075	Core_Genome	BA3A_275M_2	22236	8	12	2	0	0.860163	0.69745	P	Inorganic ion transport and metabolism	SSF109755	PhoU-like	K02039	phoU; phosphate transport system protein			COG0704	Phosphate uptake regulator PhoU (PhoU) (PDB:1T8B)	PF01895	PhoU domain
1329	GC_00000075	Core_Genome	BA3A_75M_1	52864	8	12	2	0	0.860163	0.69745	P	Inorganic ion transport and metabolism	SSF109755	PhoU-like	K02039	phoU; phosphate transport system protein			COG0704	Phosphate uptake regulator PhoU (PhoU) (PDB:1T8B)	PF01895	PhoU domain
1330	GC_00000075	Core_Genome	BA3A_75M_2	130717	8	12	2	0	0.860163	0.69745
1331	GC_00000075	Core_Genome	BA3A_75M_2	130716	8	12	2	0	0.860163	0.69745	P	Inorganic ion transport and metabolism	SSF109755	PhoU-like	K02039	phoU; phosphate transport system protein			COG0704	Phosphate uptake regulator PhoU (PhoU) (PDB:1T8B)	PF01895	PhoU domain
1332	GC_00000075	Core_Genome	NSHQ14_9_30M	57443	8	12	2	0	0.860163	0.69745
1333	GC_00000075	Core_Genome	NSHQ14_9_30M	57444	8	12	2	0	0.860163	0.69745	P	Inorganic ion transport and metabolism	SSF109755	PhoU-like	K02039	phoU; phosphate transport system protein			COG0704	Phosphate uptake regulator PhoU (PhoU) (PDB:1T8B)	PF01895	PhoU domain
1334	GC_00000075	Core_Genome	WAB188_50M	119786	8	12	2	0	0.860163	0.69745	P	Inorganic ion transport and metabolism	SSF109755	PhoU-like	K02039	phoU; phosphate transport system protein			COG0704	Phosphate uptake regulator PhoU (PhoU) (PDB:1T8B)	PF01895	PhoU domain
1335	GC_00000076	Core_Genome	BA3A_100M_1	36817	8	12	2	0	0.935384	0.689982	G|E|P|R	Carbohydrate transport and metabolism|Amino acid transport and metabolism|Inorganic ion transport and metabolism|General function prediction only	SSF103473	MFS general substrate transporter			TIGR00711	efflux_EmrB: drug resistance MFS transporter, drug:H+ antiporter-2 (14 Spanner) (DHA2) family	COG0477	MFS family permease, includes anhydromuropeptide permease AmpG (ProP) (PUBMED:12426329)	PF07690	Major Facilitator Superfamily
1336	GC_00000076	Core_Genome	BA3A_100M_1	29049	8	12	2	0	0.935384	0.689982
1337	GC_00000076	Core_Genome	BA3A_100M_2	11638	8	12	2	0	0.935384	0.689982	G|E|P|R	Carbohydrate transport and metabolism|Amino acid transport and metabolism|Inorganic ion transport and metabolism|General function prediction only	SSF103473	MFS general substrate transporter			TIGR00711	efflux_EmrB: drug resistance MFS transporter, drug:H+ antiporter-2 (14 Spanner) (DHA2) family	COG0477	MFS family permease, includes anhydromuropeptide permease AmpG (ProP) (PUBMED:12426329)	PF07690	Major Facilitator Superfamily
1338	GC_00000076	Core_Genome	BA3A_275M_1	10089	8	12	2	0	0.935384	0.689982	G|E|P|R	Carbohydrate transport and metabolism|Amino acid transport and metabolism|Inorganic ion transport and metabolism|General function prediction only	SSF103473	MFS general substrate transporter			TIGR00711	efflux_EmrB: drug resistance MFS transporter, drug:H+ antiporter-2 (14 Spanner) (DHA2) family	COG0477	MFS family permease, includes anhydromuropeptide permease AmpG (ProP) (PUBMED:12426329)	PF07690	Major Facilitator Superfamily
1339	GC_00000076	Core_Genome	BA3A_275M_2	29327	8	12	2	0	0.935384	0.689982	G|E|P|R	Carbohydrate transport and metabolism|Amino acid transport and metabolism|Inorganic ion transport and metabolism|General function prediction only	SSF103473	MFS general substrate transporter			TIGR00711	efflux_EmrB: drug resistance MFS transporter, drug:H+ antiporter-2 (14 Spanner) (DHA2) family	COG0477	MFS family permease, includes anhydromuropeptide permease AmpG (ProP) (PUBMED:12426329)	PF07690	Major Facilitator Superfamily
1340	GC_00000076	Core_Genome	BA3A_275M_2	24110	8	12	2	0	0.935384	0.689982
1341	GC_00000076	Core_Genome	BA3A_75M_1	73031	8	12	2	0	0.935384	0.689982	G|E|P|R	Carbohydrate transport and metabolism|Amino acid transport and metabolism|Inorganic ion transport and metabolism|General function prediction only	SSF103473	MFS general substrate transporter			TIGR00711	efflux_EmrB: drug resistance MFS transporter, drug:H+ antiporter-2 (14 Spanner) (DHA2) family	COG0477	MFS family permease, includes anhydromuropeptide permease AmpG (ProP) (PUBMED:12426329)	PF07690	Major Facilitator Superfamily
1342	GC_00000076	Core_Genome	BA3A_75M_2	177856	8	12	2	0	0.935384	0.689982	G|E|P|R	Carbohydrate transport and metabolism|Amino acid transport and metabolism|Inorganic ion transport and metabolism|General function prediction only	SSF103473	MFS general substrate transporter			TIGR00711	efflux_EmrB: drug resistance MFS transporter, drug:H+ antiporter-2 (14 Spanner) (DHA2) family	COG0477	MFS family permease, includes anhydromuropeptide permease AmpG (ProP) (PUBMED:12426329)	PF07690	Major Facilitator Superfamily
1343	GC_00000076	Core_Genome	BA3A_75M_2	145601	8	12	2	0	0.935384	0.689982
1344	GC_00000076	Core_Genome	NSHQ14_9_30M	107612	8	12	2	0	0.935384	0.689982	G|E|P|R	Carbohydrate transport and metabolism|Amino acid transport and metabolism|Inorganic ion transport and metabolism|General function prediction only	SSF103473	MFS general substrate transporter			TIGR00711	efflux_EmrB: drug resistance MFS transporter, drug:H+ antiporter-2 (14 Spanner) (DHA2) family	COG0477	MFS family permease, includes anhydromuropeptide permease AmpG (ProP) (PUBMED:12426329)	PF07690	Major Facilitator Superfamily
1345	GC_00000076	Core_Genome	NSHQ14_9_30M	70691	8	12	2	0	0.935384	0.689982
1346	GC_00000076	Core_Genome	WAB188_50M	84991	8	12	2	0	0.935384	0.689982	G|E|P|R	Carbohydrate transport and metabolism|Amino acid transport and metabolism|Inorganic ion transport and metabolism|General function prediction only	SSF103473	MFS general substrate transporter			TIGR00711	efflux_EmrB: drug resistance MFS transporter, drug:H+ antiporter-2 (14 Spanner) (DHA2) family	COG0477	MFS family permease, includes anhydromuropeptide permease AmpG (ProP) (PUBMED:12426329)	PF07690	Major Facilitator Superfamily
1347	GC_00000077	Core_Genome	BA3A_100M_1	31934	8	12	2	0	0.91695	0.923382	C	Energy production and conversion	SSF56821	Prismane protein-like	K05601	hcp; hydroxylamine reductase [EC:1.7.99.1]	TIGR01703	hybrid_clust: hydroxylamine reductase	COG1151	Hydroxylamine reductase (hybrid-cluster protein) (Hcp) (PDB:1E1D)	PF03063	Prismane/CO dehydrogenase family
1348	GC_00000077	Core_Genome	BA3A_100M_2	4517	8	12	2	0	0.91695	0.923382	C|P	Energy production and conversion|Inorganic ion transport and metabolism	SSF56821	Prismane protein-like	K05601	hcp; hydroxylamine reductase [EC:1.7.99.1]	TIGR01703	hybrid_clust: hydroxylamine reductase	COG1151|COG1773	Hydroxylamine reductase (hybrid-cluster protein) (Hcp) (PDB:1E1D)|Flavorubredoxin (NorV) (PDB:4D02)	PF00301	Rubredoxin
1349	GC_00000077	Core_Genome	BA3A_100M_2	4575	8	12	2	0	0.91695	0.923382	C	Energy production and conversion	SSF56821	Prismane protein-like	K05601	hcp; hydroxylamine reductase [EC:1.7.99.1]	TIGR01703	hybrid_clust: hydroxylamine reductase	COG1151	Hydroxylamine reductase (hybrid-cluster protein) (Hcp) (PDB:1E1D)	PF03063	Prismane/CO dehydrogenase family
1350	GC_00000077	Core_Genome	BA3A_275M_1	14641	8	12	2	0	0.91695	0.923382	C|P	Energy production and conversion|Inorganic ion transport and metabolism	SSF56821	Prismane protein-like	K05601	hcp; hydroxylamine reductase [EC:1.7.99.1]	TIGR01703	hybrid_clust: hydroxylamine reductase	COG1151|COG1773	Hydroxylamine reductase (hybrid-cluster protein) (Hcp) (PDB:1E1D)|Flavorubredoxin (NorV) (PDB:4D02)	PF00301	Rubredoxin
1351	GC_00000077	Core_Genome	BA3A_275M_1	15917	8	12	2	0	0.91695	0.923382	C	Energy production and conversion	SSF56821	Prismane protein-like	K05601	hcp; hydroxylamine reductase [EC:1.7.99.1]	TIGR01703	hybrid_clust: hydroxylamine reductase	COG1151	Hydroxylamine reductase (hybrid-cluster protein) (Hcp) (PDB:1E1D)	PF03063	Prismane/CO dehydrogenase family
1352	GC_00000077	Core_Genome	BA3A_275M_2	27076	8	12	2	0	0.91695	0.923382	C	Energy production and conversion	SSF56821	Prismane protein-like	K05601	hcp; hydroxylamine reductase [EC:1.7.99.1]	TIGR01703	hybrid_clust: hydroxylamine reductase	COG1151	Hydroxylamine reductase (hybrid-cluster protein) (Hcp) (PDB:1E1D)	PF03063	Prismane/CO dehydrogenase family
1353	GC_00000077	Core_Genome	BA3A_75M_1	94516	8	12	2	0	0.91695	0.923382	C|P	Energy production and conversion|Inorganic ion transport and metabolism	SSF56821	Prismane protein-like	K05601	hcp; hydroxylamine reductase [EC:1.7.99.1]	TIGR01703	hybrid_clust: hydroxylamine reductase	COG1151|COG1773	Hydroxylamine reductase (hybrid-cluster protein) (Hcp) (PDB:1E1D)|Flavorubredoxin (NorV) (PDB:4D02)	PF00301	Rubredoxin
1354	GC_00000077	Core_Genome	BA3A_75M_1	42533	8	12	2	0	0.91695	0.923382	C	Energy production and conversion	SSF56821	Prismane protein-like	K05601	hcp; hydroxylamine reductase [EC:1.7.99.1]	TIGR01703	hybrid_clust: hydroxylamine reductase	COG1151	Hydroxylamine reductase (hybrid-cluster protein) (Hcp) (PDB:1E1D)	PF03063	Prismane/CO dehydrogenase family
1355	GC_00000077	Core_Genome	BA3A_75M_2	163495	8	12	2	0	0.91695	0.923382	C	Energy production and conversion	SSF56821	Prismane protein-like	K05601	hcp; hydroxylamine reductase [EC:1.7.99.1]	TIGR01703	hybrid_clust: hydroxylamine reductase	COG1151	Hydroxylamine reductase (hybrid-cluster protein) (Hcp) (PDB:1E1D)	PF03063	Prismane/CO dehydrogenase family
1356	GC_00000077	Core_Genome	NSHQ14_9_30M	83973	8	12	2	0	0.91695	0.923382	C	Energy production and conversion	SSF56821	Prismane protein-like	K05601	hcp; hydroxylamine reductase [EC:1.7.99.1]	TIGR01703	hybrid_clust: hydroxylamine reductase	COG1151	Hydroxylamine reductase (hybrid-cluster protein) (Hcp) (PDB:1E1D)	PF03063	Prismane/CO dehydrogenase family
1357	GC_00000077	Core_Genome	WAB188_50M	62656	8	12	2	0	0.91695	0.923382	C|P	Energy production and conversion|Inorganic ion transport and metabolism	SSF56821	Prismane protein-like	K05601	hcp; hydroxylamine reductase [EC:1.7.99.1]	TIGR01703	hybrid_clust: hydroxylamine reductase	COG1151|COG1773	Hydroxylamine reductase (hybrid-cluster protein) (Hcp) (PDB:1E1D)|Flavorubredoxin (NorV) (PDB:4D02)	PF00301	Rubredoxin
1358	GC_00000077	Core_Genome	WAB188_50M	62714	8	12	2	0	0.91695	0.923382	C	Energy production and conversion	SSF56821	Prismane protein-like	K05601	hcp; hydroxylamine reductase [EC:1.7.99.1]	TIGR01703	hybrid_clust: hydroxylamine reductase	COG1151	Hydroxylamine reductase (hybrid-cluster protein) (Hcp) (PDB:1E1D)	PF03063	Prismane/CO dehydrogenase family
1359	GC_00000078	Core_Genome	BA3A_100M_1	35776	8	12	2	0	0.912893	0.616403	P	Inorganic ion transport and metabolism			K07090	K07090; uncharacterized protein			COG0730	Sulfite exporter TauE/SafE/YfcA and related permeases, UPF0721 family (TauE) (PUBMED:21183667;22797525)	PF01925	Sulfite exporter TauE/SafE
1360	GC_00000078	Core_Genome	BA3A_100M_1	35775	8	12	2	0	0.912893	0.616403	P	Inorganic ion transport and metabolism			K07090	K07090; uncharacterized protein			COG0730	Sulfite exporter TauE/SafE/YfcA and related permeases, UPF0721 family (TauE) (PUBMED:21183667;22797525)	PF01925	Sulfite exporter TauE/SafE
1361	GC_00000078	Core_Genome	BA3A_100M_2	5751	8	12	2	0	0.912893	0.616403	P	Inorganic ion transport and metabolism			K07090	K07090; uncharacterized protein			COG0730	Sulfite exporter TauE/SafE/YfcA and related permeases, UPF0721 family (TauE) (PUBMED:21183667;22797525)	PF01925	Sulfite exporter TauE/SafE
1362	GC_00000078	Core_Genome	BA3A_275M_1	19341	8	12	2	0	0.912893	0.616403	P	Inorganic ion transport and metabolism			K07090	K07090; uncharacterized protein			COG0730	Sulfite exporter TauE/SafE/YfcA and related permeases, UPF0721 family (TauE) (PUBMED:21183667;22797525)	PF01925	Sulfite exporter TauE/SafE
1363	GC_00000078	Core_Genome	BA3A_275M_2	28661	8	12	2	0	0.912893	0.616403	P	Inorganic ion transport and metabolism			K07090	K07090; uncharacterized protein			COG0730	Sulfite exporter TauE/SafE/YfcA and related permeases, UPF0721 family (TauE) (PUBMED:21183667;22797525)	PF01925	Sulfite exporter TauE/SafE
1364	GC_00000078	Core_Genome	BA3A_275M_2	28660	8	12	2	0	0.912893	0.616403	P	Inorganic ion transport and metabolism			K07090	K07090; uncharacterized protein			COG0730	Sulfite exporter TauE/SafE/YfcA and related permeases, UPF0721 family (TauE) (PUBMED:21183667;22797525)	PF01925	Sulfite exporter TauE/SafE
1365	GC_00000078	Core_Genome	BA3A_75M_1	57223	8	12	2	0	0.912893	0.616403	P	Inorganic ion transport and metabolism			K07090	K07090; uncharacterized protein			COG0730	Sulfite exporter TauE/SafE/YfcA and related permeases, UPF0721 family (TauE) (PUBMED:21183667;22797525)	PF01925	Sulfite exporter TauE/SafE
1366	GC_00000078	Core_Genome	BA3A_75M_2	173388	8	12	2	0	0.912893	0.616403	P	Inorganic ion transport and metabolism			K07090	K07090; uncharacterized protein			COG0730	Sulfite exporter TauE/SafE/YfcA and related permeases, UPF0721 family (TauE) (PUBMED:21183667;22797525)	PF01925	Sulfite exporter TauE/SafE
1367	GC_00000078	Core_Genome	BA3A_75M_2	173389	8	12	2	0	0.912893	0.616403	P	Inorganic ion transport and metabolism			K07090	K07090; uncharacterized protein			COG0730	Sulfite exporter TauE/SafE/YfcA and related permeases, UPF0721 family (TauE) (PUBMED:21183667;22797525)	PF01925	Sulfite exporter TauE/SafE
1368	GC_00000078	Core_Genome	NSHQ14_9_30M	101809	8	12	2	0	0.912893	0.616403	P	Inorganic ion transport and metabolism			K07090	K07090; uncharacterized protein			COG0730	Sulfite exporter TauE/SafE/YfcA and related permeases, UPF0721 family (TauE) (PUBMED:21183667;22797525)	PF01925	Sulfite exporter TauE/SafE
1369	GC_00000078	Core_Genome	NSHQ14_9_30M	101810	8	12	2	0	0.912893	0.616403	P	Inorganic ion transport and metabolism			K07090	K07090; uncharacterized protein			COG0730	Sulfite exporter TauE/SafE/YfcA and related permeases, UPF0721 family (TauE) (PUBMED:21183667;22797525)	PF01925	Sulfite exporter TauE/SafE
1370	GC_00000078	Core_Genome	WAB188_50M	62370	8	12	2	0	0.912893	0.616403	P	Inorganic ion transport and metabolism			K07090	K07090; uncharacterized protein			COG0730	Sulfite exporter TauE/SafE/YfcA and related permeases, UPF0721 family (TauE) (PUBMED:21183667;22797525)	PF01925	Sulfite exporter TauE/SafE
1371	GC_00000079	Core_Genome	BA3A_100M_1	18131	7	12	3	0	0.944093	1
1372	GC_00000079	Core_Genome	BA3A_100M_1	18133	7	12	3	0	0.944093	1
1373	GC_00000079	Core_Genome	BA3A_100M_2	2699	7	12	3	0	0.944093	1
1374	GC_00000079	Core_Genome	BA3A_275M_1	34761	7	12	3	0	0.944093	1
1375	GC_00000079	Core_Genome	BA3A_275M_1	34759	7	12	3	0	0.944093	1
1376	GC_00000079	Core_Genome	BA3A_275M_1	21667	7	12	3	0	0.944093	1
1377	GC_00000079	Core_Genome	BA3A_75M_1	132321	7	12	3	0	0.944093	1
1378	GC_00000079	Core_Genome	BA3A_75M_2	104003	7	12	3	0	0.944093	1
1379	GC_00000079	Core_Genome	BA3A_75M_2	104001	7	12	3	0	0.944093	1
1380	GC_00000079	Core_Genome	NSHQ14_9_30M	38393	7	12	3	0	0.944093	1
1381	GC_00000079	Core_Genome	NSHQ14_9_30M	38395	7	12	3	0	0.944093	1
1382	GC_00000079	Core_Genome	WAB188_50M	81738	7	12	3	0	0.944093	1
1383	GC_00000080	Core_Genome	BA3A_100M_1	19864	8	12	2	0	0.921634	0.630002	C	Energy production and conversion	SSF52218	Flavoproteins					COG0655	Multimeric flavodoxin WrbA, includes NAD(P)H:quinone oxidoreductase (WrbA) (PDB:4DY4)
1384	GC_00000080	Core_Genome	BA3A_100M_1	19865	8	12	2	0	0.921634	0.630002	C	Energy production and conversion	SSF52218	Flavoproteins					COG0655	Multimeric flavodoxin WrbA, includes NAD(P)H:quinone oxidoreductase (WrbA) (PDB:4DY4)	PF03358	NADPH-dependent FMN reductase
1385	GC_00000080	Core_Genome	BA3A_100M_2	9188	8	12	2	0	0.921634	0.630002	C	Energy production and conversion	SSF52218	Flavoproteins					COG0655	Multimeric flavodoxin WrbA, includes NAD(P)H:quinone oxidoreductase (WrbA) (PDB:4DY4)	PF03358	NADPH-dependent FMN reductase
1386	GC_00000080	Core_Genome	BA3A_275M_1	6304	8	12	2	0	0.921634	0.630002	C	Energy production and conversion	SSF52218	Flavoproteins					COG0655	Multimeric flavodoxin WrbA, includes NAD(P)H:quinone oxidoreductase (WrbA) (PDB:4DY4)	PF03358	NADPH-dependent FMN reductase
1387	GC_00000080	Core_Genome	BA3A_275M_2	17847	8	12	2	0	0.921634	0.630002	C	Energy production and conversion	SSF52218	Flavoproteins					COG0655	Multimeric flavodoxin WrbA, includes NAD(P)H:quinone oxidoreductase (WrbA) (PDB:4DY4)
1388	GC_00000080	Core_Genome	BA3A_275M_2	17848	8	12	2	0	0.921634	0.630002	C	Energy production and conversion	SSF52218	Flavoproteins					COG0655	Multimeric flavodoxin WrbA, includes NAD(P)H:quinone oxidoreductase (WrbA) (PDB:4DY4)	PF03358	NADPH-dependent FMN reductase
1389	GC_00000080	Core_Genome	BA3A_75M_1	59077	8	12	2	0	0.921634	0.630002	C	Energy production and conversion	SSF52218	Flavoproteins					COG0655	Multimeric flavodoxin WrbA, includes NAD(P)H:quinone oxidoreductase (WrbA) (PDB:4DY4)	PF03358	NADPH-dependent FMN reductase
1390	GC_00000080	Core_Genome	BA3A_75M_2	112697	8	12	2	0	0.921634	0.630002	C	Energy production and conversion	SSF52218	Flavoproteins					COG0655	Multimeric flavodoxin WrbA, includes NAD(P)H:quinone oxidoreductase (WrbA) (PDB:4DY4)
1391	GC_00000080	Core_Genome	BA3A_75M_2	112696	8	12	2	0	0.921634	0.630002	C	Energy production and conversion	SSF52218	Flavoproteins					COG0655	Multimeric flavodoxin WrbA, includes NAD(P)H:quinone oxidoreductase (WrbA) (PDB:4DY4)	PF03358	NADPH-dependent FMN reductase
1392	GC_00000080	Core_Genome	NSHQ14_9_30M	43656	8	12	2	0	0.921634	0.630002	C	Energy production and conversion	SSF52218	Flavoproteins					COG0655	Multimeric flavodoxin WrbA, includes NAD(P)H:quinone oxidoreductase (WrbA) (PDB:4DY4)
1393	GC_00000080	Core_Genome	NSHQ14_9_30M	43655	8	12	2	0	0.921634	0.630002	C	Energy production and conversion	SSF52218	Flavoproteins					COG0655	Multimeric flavodoxin WrbA, includes NAD(P)H:quinone oxidoreductase (WrbA) (PDB:4DY4)	PF03358	NADPH-dependent FMN reductase
1394	GC_00000080	Core_Genome	WAB188_50M	30299	8	12	2	0	0.921634	0.630002	C	Energy production and conversion	SSF52218	Flavoproteins					COG0655	Multimeric flavodoxin WrbA, includes NAD(P)H:quinone oxidoreductase (WrbA) (PDB:4DY4)	PF03358	NADPH-dependent FMN reductase
1395	GC_00000081	Core_Genome	BA3A_100M_1	26615	8	12	2	0	0.95835	0.680513	D	Cell cycle control, cell division, chromosome partitioning	SSF52540	P-loop containing nucleoside triphosphate hydrolases	K03593	mrp, NUBPL; ATP-binding protein involved in chromosome partitioning			COG0489	Fe-S cluster carrier ATPase, Mrp/ApbC/NBP35 family (Mrp) (PDB:2PH1) (PUBMED:18616280;19114487;31709520)	PF10609	NUBPL iron-transfer P-loop NTPase
1396	GC_00000081	Core_Genome	BA3A_100M_1	18848	8	12	2	0	0.95835	0.680513	D	Cell cycle control, cell division, chromosome partitioning	SSF52540	P-loop containing nucleoside triphosphate hydrolases	K03593	mrp, NUBPL; ATP-binding protein involved in chromosome partitioning			COG0489	Fe-S cluster carrier ATPase, Mrp/ApbC/NBP35 family (Mrp) (PDB:2PH1) (PUBMED:18616280;19114487;31709520)	PF10609	NUBPL iron-transfer P-loop NTPase
1397	GC_00000081	Core_Genome	BA3A_100M_2	38886	8	12	2	0	0.95835	0.680513
1398	GC_00000081	Core_Genome	BA3A_275M_1	30859	8	12	2	0	0.95835	0.680513
1399	GC_00000081	Core_Genome	BA3A_275M_2	22871	8	12	2	0	0.95835	0.680513	D	Cell cycle control, cell division, chromosome partitioning	SSF52540	P-loop containing nucleoside triphosphate hydrolases	K03593	mrp, NUBPL; ATP-binding protein involved in chromosome partitioning			COG0489	Fe-S cluster carrier ATPase, Mrp/ApbC/NBP35 family (Mrp) (PDB:2PH1) (PUBMED:18616280;19114487;31709520)	PF10609	NUBPL iron-transfer P-loop NTPase
1400	GC_00000081	Core_Genome	BA3A_275M_2	17130	8	12	2	0	0.95835	0.680513	D	Cell cycle control, cell division, chromosome partitioning	SSF52540	P-loop containing nucleoside triphosphate hydrolases	K03593	mrp, NUBPL; ATP-binding protein involved in chromosome partitioning			COG0489	Fe-S cluster carrier ATPase, Mrp/ApbC/NBP35 family (Mrp) (PDB:2PH1) (PUBMED:18616280;19114487;31709520)	PF10609	NUBPL iron-transfer P-loop NTPase
1401	GC_00000081	Core_Genome	BA3A_75M_1	186225	8	12	2	0	0.95835	0.680513
1402	GC_00000081	Core_Genome	BA3A_75M_2	124050	8	12	2	0	0.95835	0.680513	D	Cell cycle control, cell division, chromosome partitioning	SSF52540	P-loop containing nucleoside triphosphate hydrolases	K03593	mrp, NUBPL; ATP-binding protein involved in chromosome partitioning			COG0489	Fe-S cluster carrier ATPase, Mrp/ApbC/NBP35 family (Mrp) (PDB:2PH1) (PUBMED:18616280;19114487;31709520)	PF10609	NUBPL iron-transfer P-loop NTPase
1403	GC_00000081	Core_Genome	BA3A_75M_2	160489	8	12	2	0	0.95835	0.680513	D	Cell cycle control, cell division, chromosome partitioning	SSF52540	P-loop containing nucleoside triphosphate hydrolases	K03593	mrp, NUBPL; ATP-binding protein involved in chromosome partitioning			COG0489	Fe-S cluster carrier ATPase, Mrp/ApbC/NBP35 family (Mrp) (PDB:2PH1) (PUBMED:18616280;19114487;31709520)	PF10609	NUBPL iron-transfer P-loop NTPase
1404	GC_00000081	Core_Genome	NSHQ14_9_30M	52358	8	12	2	0	0.95835	0.680513	D	Cell cycle control, cell division, chromosome partitioning	SSF52540	P-loop containing nucleoside triphosphate hydrolases	K03593	mrp, NUBPL; ATP-binding protein involved in chromosome partitioning			COG0489	Fe-S cluster carrier ATPase, Mrp/ApbC/NBP35 family (Mrp) (PDB:2PH1) (PUBMED:18616280;19114487;31709520)	PF10609	NUBPL iron-transfer P-loop NTPase
1405	GC_00000081	Core_Genome	NSHQ14_9_30M	40761	8	12	2	0	0.95835	0.680513	D	Cell cycle control, cell division, chromosome partitioning	SSF52540	P-loop containing nucleoside triphosphate hydrolases	K03593	mrp, NUBPL; ATP-binding protein involved in chromosome partitioning			COG0489	Fe-S cluster carrier ATPase, Mrp/ApbC/NBP35 family (Mrp) (PDB:2PH1) (PUBMED:18616280;19114487;31709520)	PF10609	NUBPL iron-transfer P-loop NTPase
1406	GC_00000081	Core_Genome	WAB188_50M	62792	8	12	2	0	0.95835	0.680513
1407	GC_00000082	Core_Genome	BA3A_100M_1	43724	8	12	2	0	0.959837	0.995059	L	Replication, recombination and repair	SSF47240	Ferritin-like					COG2406	Ferritin-like DNA-binding protein, DPS (DNA Protection under Starvation) family (DPS) (PDB:2CLB) (PUBMED:28800583)	PF00210	Ferritin-like domain
1408	GC_00000082	Core_Genome	BA3A_100M_2	3249	8	12	2	0	0.959837	0.995059	L	Replication, recombination and repair	SSF47240	Ferritin-like					COG2406	Ferritin-like DNA-binding protein, DPS (DNA Protection under Starvation) family (DPS) (PDB:2CLB) (PUBMED:28800583)	PF00210	Ferritin-like domain
1409	GC_00000082	Core_Genome	BA3A_100M_2	22871	8	12	2	0	0.959837	0.995059	L	Replication, recombination and repair	SSF47240	Ferritin-like					COG2406	Ferritin-like DNA-binding protein, DPS (DNA Protection under Starvation) family (DPS) (PDB:2CLB) (PUBMED:28800583)	PF00210	Ferritin-like domain
1410	GC_00000082	Core_Genome	BA3A_275M_1	7142	8	12	2	0	0.959837	0.995059	L	Replication, recombination and repair	SSF47240	Ferritin-like					COG2406	Ferritin-like DNA-binding protein, DPS (DNA Protection under Starvation) family (DPS) (PDB:2CLB) (PUBMED:28800583)	PF00210	Ferritin-like domain
1411	GC_00000082	Core_Genome	BA3A_275M_1	10616	8	12	2	0	0.959837	0.995059	L	Replication, recombination and repair	SSF47240	Ferritin-like					COG2406	Ferritin-like DNA-binding protein, DPS (DNA Protection under Starvation) family (DPS) (PDB:2CLB) (PUBMED:28800583)	PF00210	Ferritin-like domain
1412	GC_00000082	Core_Genome	BA3A_275M_2	35229	8	12	2	0	0.959837	0.995059	L	Replication, recombination and repair	SSF47240	Ferritin-like					COG2406	Ferritin-like DNA-binding protein, DPS (DNA Protection under Starvation) family (DPS) (PDB:2CLB) (PUBMED:28800583)	PF00210	Ferritin-like domain
1413	GC_00000082	Core_Genome	BA3A_75M_1	39863	8	12	2	0	0.959837	0.995059	L	Replication, recombination and repair	SSF47240	Ferritin-like					COG2406	Ferritin-like DNA-binding protein, DPS (DNA Protection under Starvation) family (DPS) (PDB:2CLB) (PUBMED:28800583)	PF00210	Ferritin-like domain
1414	GC_00000082	Core_Genome	BA3A_75M_1	51945	8	12	2	0	0.959837	0.995059	L	Replication, recombination and repair	SSF47240	Ferritin-like					COG2406	Ferritin-like DNA-binding protein, DPS (DNA Protection under Starvation) family (DPS) (PDB:2CLB) (PUBMED:28800583)	PF00210	Ferritin-like domain
1415	GC_00000082	Core_Genome	BA3A_75M_2	208165	8	12	2	0	0.959837	0.995059	L	Replication, recombination and repair	SSF47240	Ferritin-like					COG2406	Ferritin-like DNA-binding protein, DPS (DNA Protection under Starvation) family (DPS) (PDB:2CLB) (PUBMED:28800583)	PF00210	Ferritin-like domain
1416	GC_00000082	Core_Genome	NSHQ14_9_30M	144743	8	12	2	0	0.959837	0.995059	L	Replication, recombination and repair	SSF47240	Ferritin-like					COG2406	Ferritin-like DNA-binding protein, DPS (DNA Protection under Starvation) family (DPS) (PDB:2CLB) (PUBMED:28800583)	PF00210	Ferritin-like domain
1417	GC_00000082	Core_Genome	WAB188_50M	21594	8	12	2	0	0.959837	0.995059	L	Replication, recombination and repair	SSF47240	Ferritin-like					COG2406	Ferritin-like DNA-binding protein, DPS (DNA Protection under Starvation) family (DPS) (PDB:2CLB) (PUBMED:28800583)	PF00210	Ferritin-like domain
1418	GC_00000082	Core_Genome	WAB188_50M	15517	8	12	2	0	0.959837	0.995059	L	Replication, recombination and repair	SSF47240	Ferritin-like					COG2406	Ferritin-like DNA-binding protein, DPS (DNA Protection under Starvation) family (DPS) (PDB:2CLB) (PUBMED:28800583)	PF00210	Ferritin-like domain
1419	GC_00000083	Core_Genome	BA3A_100M_1	24694	8	12	2	0	0.937068	0.748664	R	General function prediction only					TIGR03268	methan_mark_3: putative methanogenesis marker protein 3	COG4070	Cyclophilin family protein MJ1412, methanogenesis marker protein 3 (MJ1412)
1420	GC_00000083	Core_Genome	BA3A_100M_2	2688	8	12	2	0	0.937068	0.748664	R	General function prediction only					TIGR03268	methan_mark_3: putative methanogenesis marker protein 3	COG4070	Cyclophilin family protein MJ1412, methanogenesis marker protein 3 (MJ1412)
1421	GC_00000083	Core_Genome	BA3A_100M_2	2689	8	12	2	0	0.937068	0.748664	R	General function prediction only							COG4070	Cyclophilin family protein MJ1412, methanogenesis marker protein 3 (MJ1412)
1422	GC_00000083	Core_Genome	BA3A_275M_1	3988	8	12	2	0	0.937068	0.748664	R	General function prediction only					TIGR03268	methan_mark_3: putative methanogenesis marker protein 3	COG4070	Cyclophilin family protein MJ1412, methanogenesis marker protein 3 (MJ1412)
1423	GC_00000083	Core_Genome	BA3A_275M_1	3989	8	12	2	0	0.937068	0.748664	R	General function prediction only							COG4070	Cyclophilin family protein MJ1412, methanogenesis marker protein 3 (MJ1412)
1424	GC_00000083	Core_Genome	BA3A_275M_2	21392	8	12	2	0	0.937068	0.748664	R	General function prediction only					TIGR03268	methan_mark_3: putative methanogenesis marker protein 3	COG4070	Cyclophilin family protein MJ1412, methanogenesis marker protein 3 (MJ1412)
1425	GC_00000083	Core_Genome	BA3A_75M_1	30809	8	12	2	0	0.937068	0.748664	R	General function prediction only					TIGR03268	methan_mark_3: putative methanogenesis marker protein 3	COG4070	Cyclophilin family protein MJ1412, methanogenesis marker protein 3 (MJ1412)
1426	GC_00000083	Core_Genome	BA3A_75M_1	30810	8	12	2	0	0.937068	0.748664	R	General function prediction only							COG4070	Cyclophilin family protein MJ1412, methanogenesis marker protein 3 (MJ1412)
1427	GC_00000083	Core_Genome	BA3A_75M_2	130331	8	12	2	0	0.937068	0.748664	R	General function prediction only					TIGR03268	methan_mark_3: putative methanogenesis marker protein 3	COG4070	Cyclophilin family protein MJ1412, methanogenesis marker protein 3 (MJ1412)
1428	GC_00000083	Core_Genome	NSHQ14_9_30M	57127	8	12	2	0	0.937068	0.748664	R	General function prediction only					TIGR03268	methan_mark_3: putative methanogenesis marker protein 3	COG4070	Cyclophilin family protein MJ1412, methanogenesis marker protein 3 (MJ1412)
1429	GC_00000083	Core_Genome	WAB188_50M	81750	8	12	2	0	0.937068	0.748664	R	General function prediction only					TIGR03268	methan_mark_3: putative methanogenesis marker protein 3	COG4070	Cyclophilin family protein MJ1412, methanogenesis marker protein 3 (MJ1412)
1430	GC_00000083	Core_Genome	WAB188_50M	81749	8	12	2	0	0.937068	0.748664	R	General function prediction only							COG4070	Cyclophilin family protein MJ1412, methanogenesis marker protein 3 (MJ1412)
1431	GC_00000084	Core_Genome	BA3A_100M_1	24219	8	12	2	0	0.92425	0.718162	O	Posttranslational modification, protein turnover, chaperones	SSF56042	PurM C-terminal domain-like	K04655	hypE; hydrogenase expression/formation protein HypE	TIGR02124	hypE: hydrogenase expression/formation protein HypE	COG0309	Carbamoyl dehydratase HypE (hydrogenase maturation factor) (HypE) (PDB:2I6R) (PUBMED:28618091)	PF02769	AIR synthase related protein, C-terminal domain
1432	GC_00000084	Core_Genome	BA3A_100M_1	24207	8	12	2	0	0.92425	0.718162	O	Posttranslational modification, protein turnover, chaperones			K04655	hypE; hydrogenase expression/formation protein HypE			COG0309	Carbamoyl dehydratase HypE (hydrogenase maturation factor) (HypE) (PDB:2I6R) (PUBMED:28618091)
1433	GC_00000084	Core_Genome	BA3A_100M_2	7559	8	12	2	0	0.92425	0.718162	O	Posttranslational modification, protein turnover, chaperones	SSF56042	PurM C-terminal domain-like	K04655	hypE; hydrogenase expression/formation protein HypE	TIGR02124	hypE: hydrogenase expression/formation protein HypE	COG0309	Carbamoyl dehydratase HypE (hydrogenase maturation factor) (HypE) (PDB:2I6R) (PUBMED:28618091)	PF02769	AIR synthase related protein, C-terminal domain
1434	GC_00000084	Core_Genome	BA3A_275M_1	9960	8	12	2	0	0.92425	0.718162	O	Posttranslational modification, protein turnover, chaperones	SSF56042	PurM C-terminal domain-like	K04655	hypE; hydrogenase expression/formation protein HypE	TIGR02124	hypE: hydrogenase expression/formation protein HypE	COG0309	Carbamoyl dehydratase HypE (hydrogenase maturation factor) (HypE) (PDB:2I6R) (PUBMED:28618091)	PF02769	AIR synthase related protein, C-terminal domain
1435	GC_00000084	Core_Genome	BA3A_275M_2	20994	8	12	2	0	0.92425	0.718162	O	Posttranslational modification, protein turnover, chaperones	SSF56042	PurM C-terminal domain-like	K04655	hypE; hydrogenase expression/formation protein HypE	TIGR02124	hypE: hydrogenase expression/formation protein HypE	COG0309	Carbamoyl dehydratase HypE (hydrogenase maturation factor) (HypE) (PDB:2I6R) (PUBMED:28618091)	PF02769	AIR synthase related protein, C-terminal domain
1436	GC_00000084	Core_Genome	BA3A_275M_2	20982	8	12	2	0	0.92425	0.718162	O	Posttranslational modification, protein turnover, chaperones			K04655	hypE; hydrogenase expression/formation protein HypE			COG0309	Carbamoyl dehydratase HypE (hydrogenase maturation factor) (HypE) (PDB:2I6R) (PUBMED:28618091)
1437	GC_00000084	Core_Genome	BA3A_75M_1	52886	8	12	2	0	0.92425	0.718162	O	Posttranslational modification, protein turnover, chaperones	SSF56042	PurM C-terminal domain-like	K04655	hypE; hydrogenase expression/formation protein HypE	TIGR02124	hypE: hydrogenase expression/formation protein HypE	COG0309	Carbamoyl dehydratase HypE (hydrogenase maturation factor) (HypE) (PDB:2I6R) (PUBMED:28618091)	PF02769	AIR synthase related protein, C-terminal domain
1438	GC_00000084	Core_Genome	BA3A_75M_2	127910	8	12	2	0	0.92425	0.718162	O	Posttranslational modification, protein turnover, chaperones	SSF56042	PurM C-terminal domain-like	K04655	hypE; hydrogenase expression/formation protein HypE	TIGR02124	hypE: hydrogenase expression/formation protein HypE	COG0309	Carbamoyl dehydratase HypE (hydrogenase maturation factor) (HypE) (PDB:2I6R) (PUBMED:28618091)	PF02769	AIR synthase related protein, C-terminal domain
1439	GC_00000084	Core_Genome	BA3A_75M_2	127922	8	12	2	0	0.92425	0.718162	O	Posttranslational modification, protein turnover, chaperones			K04655	hypE; hydrogenase expression/formation protein HypE			COG0309	Carbamoyl dehydratase HypE (hydrogenase maturation factor) (HypE) (PDB:2I6R) (PUBMED:28618091)
1440	GC_00000084	Core_Genome	NSHQ14_9_30M	55206	8	12	2	0	0.92425	0.718162	O	Posttranslational modification, protein turnover, chaperones	SSF56042	PurM C-terminal domain-like	K04655	hypE; hydrogenase expression/formation protein HypE	TIGR02124	hypE: hydrogenase expression/formation protein HypE	COG0309	Carbamoyl dehydratase HypE (hydrogenase maturation factor) (HypE) (PDB:2I6R) (PUBMED:28618091)	PF02769	AIR synthase related protein, C-terminal domain
1441	GC_00000084	Core_Genome	NSHQ14_9_30M	55218	8	12	2	0	0.92425	0.718162	O	Posttranslational modification, protein turnover, chaperones			K04655	hypE; hydrogenase expression/formation protein HypE			COG0309	Carbamoyl dehydratase HypE (hydrogenase maturation factor) (HypE) (PDB:2I6R) (PUBMED:28618091)
1442	GC_00000084	Core_Genome	WAB188_50M	119821	8	12	2	0	0.92425	0.718162	O	Posttranslational modification, protein turnover, chaperones	SSF56042	PurM C-terminal domain-like	K04655	hypE; hydrogenase expression/formation protein HypE	TIGR02124	hypE: hydrogenase expression/formation protein HypE	COG0309	Carbamoyl dehydratase HypE (hydrogenase maturation factor) (HypE) (PDB:2I6R) (PUBMED:28618091)	PF02769	AIR synthase related protein, C-terminal domain
1443	GC_00000085	Core_Genome	BA3A_100M_1	24589	8	12	2	0	0.850561	0.950363	H	Coenzyme transport and metabolism	SSF55088	Methyl-coenzyme M reductase subunits	K00402	mcrG; methyl-coenzyme M reductase gamma subunit [EC:2.8.4.1]	TIGR03259	met_CoM_red_gam: methyl-coenzyme M reductase, gamma subunit	COG4057	Methyl coenzyme M reductase, gamma subunit (McorG) (PDB:5N1Q)	PF02240	Methyl-coenzyme M reductase gamma subunit
1444	GC_00000085	Core_Genome	BA3A_100M_2	2469	8	12	2	0	0.850561	0.950363	H	Coenzyme transport and metabolism	SSF55088	Methyl-coenzyme M reductase subunits	K00402	mcrG; methyl-coenzyme M reductase gamma subunit [EC:2.8.4.1]	TIGR03259	met_CoM_red_gam: methyl-coenzyme M reductase, gamma subunit	COG4057	Methyl coenzyme M reductase, gamma subunit (McorG) (PDB:5N1Q)	PF02240	Methyl-coenzyme M reductase gamma subunit
1445	GC_00000085	Core_Genome	BA3A_100M_2	4824	8	12	2	0	0.850561	0.950363	H	Coenzyme transport and metabolism	SSF55088	Methyl-coenzyme M reductase subunits	K00402	mcrG; methyl-coenzyme M reductase gamma subunit [EC:2.8.4.1]	TIGR03259	met_CoM_red_gam: methyl-coenzyme M reductase, gamma subunit	COG4057	Methyl coenzyme M reductase, gamma subunit (McorG) (PDB:5N1Q)	PF02240	Methyl-coenzyme M reductase gamma subunit
1446	GC_00000085	Core_Genome	BA3A_275M_1	5330	8	12	2	0	0.850561	0.950363	H	Coenzyme transport and metabolism	SSF55088	Methyl-coenzyme M reductase subunits	K00402	mcrG; methyl-coenzyme M reductase gamma subunit [EC:2.8.4.1]	TIGR03259	met_CoM_red_gam: methyl-coenzyme M reductase, gamma subunit	COG4057	Methyl coenzyme M reductase, gamma subunit (McorG) (PDB:5N1Q)	PF02240	Methyl-coenzyme M reductase gamma subunit
1447	GC_00000085	Core_Genome	BA3A_275M_1	7987	8	12	2	0	0.850561	0.950363	H	Coenzyme transport and metabolism	SSF55088	Methyl-coenzyme M reductase subunits	K00402	mcrG; methyl-coenzyme M reductase gamma subunit [EC:2.8.4.1]	TIGR03259	met_CoM_red_gam: methyl-coenzyme M reductase, gamma subunit	COG4057	Methyl coenzyme M reductase, gamma subunit (McorG) (PDB:5N1Q)	PF02240	Methyl-coenzyme M reductase gamma subunit
1448	GC_00000085	Core_Genome	BA3A_275M_2	21346	8	12	2	0	0.850561	0.950363	H	Coenzyme transport and metabolism	SSF55088	Methyl-coenzyme M reductase subunits	K00402	mcrG; methyl-coenzyme M reductase gamma subunit [EC:2.8.4.1]	TIGR03259	met_CoM_red_gam: methyl-coenzyme M reductase, gamma subunit	COG4057	Methyl coenzyme M reductase, gamma subunit (McorG) (PDB:5N1Q)	PF02240	Methyl-coenzyme M reductase gamma subunit
1449	GC_00000085	Core_Genome	BA3A_75M_1	40637	8	12	2	0	0.850561	0.950363	H	Coenzyme transport and metabolism	SSF55088	Methyl-coenzyme M reductase subunits	K00402	mcrG; methyl-coenzyme M reductase gamma subunit [EC:2.8.4.1]	TIGR03259	met_CoM_red_gam: methyl-coenzyme M reductase, gamma subunit	COG4057	Methyl coenzyme M reductase, gamma subunit (McorG) (PDB:5N1Q)	PF02240	Methyl-coenzyme M reductase gamma subunit
1450	GC_00000085	Core_Genome	BA3A_75M_1	59929	8	12	2	0	0.850561	0.950363	H	Coenzyme transport and metabolism	SSF55088	Methyl-coenzyme M reductase subunits	K00402	mcrG; methyl-coenzyme M reductase gamma subunit [EC:2.8.4.1]	TIGR03259	met_CoM_red_gam: methyl-coenzyme M reductase, gamma subunit	COG4057	Methyl coenzyme M reductase, gamma subunit (McorG) (PDB:5N1Q)	PF02240	Methyl-coenzyme M reductase gamma subunit
1451	GC_00000085	Core_Genome	BA3A_75M_2	129887	8	12	2	0	0.850561	0.950363	H	Coenzyme transport and metabolism	SSF55088	Methyl-coenzyme M reductase subunits	K00402	mcrG; methyl-coenzyme M reductase gamma subunit [EC:2.8.4.1]	TIGR03259	met_CoM_red_gam: methyl-coenzyme M reductase, gamma subunit	COG4057	Methyl coenzyme M reductase, gamma subunit (McorG) (PDB:5N1Q)	PF02240	Methyl-coenzyme M reductase gamma subunit
1452	GC_00000085	Core_Genome	NSHQ14_9_30M	56701	8	12	2	0	0.850561	0.950363	H	Coenzyme transport and metabolism	SSF55088	Methyl-coenzyme M reductase subunits	K00402	mcrG; methyl-coenzyme M reductase gamma subunit [EC:2.8.4.1]	TIGR03259	met_CoM_red_gam: methyl-coenzyme M reductase, gamma subunit	COG4057	Methyl coenzyme M reductase, gamma subunit (McorG) (PDB:5N1Q)	PF02240	Methyl-coenzyme M reductase gamma subunit
1453	GC_00000085	Core_Genome	WAB188_50M	15690	8	12	2	0	0.850561	0.950363	H	Coenzyme transport and metabolism	SSF55088	Methyl-coenzyme M reductase subunits	K00402	mcrG; methyl-coenzyme M reductase gamma subunit [EC:2.8.4.1]	TIGR03259	met_CoM_red_gam: methyl-coenzyme M reductase, gamma subunit	COG4057	Methyl coenzyme M reductase, gamma subunit (McorG) (PDB:5N1Q)	PF02240	Methyl-coenzyme M reductase gamma subunit
1454	GC_00000085	Core_Genome	WAB188_50M	269806	8	12	2	0	0.850561	0.950363	H	Coenzyme transport and metabolism	SSF55088	Methyl-coenzyme M reductase subunits	K00402	mcrG; methyl-coenzyme M reductase gamma subunit [EC:2.8.4.1]	TIGR03259	met_CoM_red_gam: methyl-coenzyme M reductase, gamma subunit	COG4057	Methyl coenzyme M reductase, gamma subunit (McorG) (PDB:5N1Q)	PF02240	Methyl-coenzyme M reductase gamma subunit
1455	GC_00000086	Core_Genome	BA3A_100M_1	17090	8	12	2	0	0.822522	0.675485	V	Defense mechanisms			K01992	ABC-2.P; ABC-2 type transport system permease protein			COG0842	ABC-type multidrug transport system, permease component (YadH)	PF01061	ABC-2 type transporter
1456	GC_00000086	Core_Genome	BA3A_100M_1	29526	8	12	2	0	0.822522	0.675485	V	Defense mechanisms			K01992	ABC-2.P; ABC-2 type transport system permease protein			COG0842	ABC-type multidrug transport system, permease component (YadH)	PF01061	ABC-2 type transporter
1457	GC_00000086	Core_Genome	BA3A_100M_2	3274	8	12	2	0	0.822522	0.675485	V	Defense mechanisms			K01992	ABC-2.P; ABC-2 type transport system permease protein	TIGR01247	drrB: daunorubicin resistance ABC transporter membrane protein	COG0842	ABC-type multidrug transport system, permease component (YadH)	PF01061	ABC-2 type transporter
1458	GC_00000086	Core_Genome	BA3A_275M_1	7118	8	12	2	0	0.822522	0.675485	V	Defense mechanisms			K01992	ABC-2.P; ABC-2 type transport system permease protein	TIGR01247	drrB: daunorubicin resistance ABC transporter membrane protein	COG0842	ABC-type multidrug transport system, permease component (YadH)	PF01061	ABC-2 type transporter
1459	GC_00000086	Core_Genome	BA3A_275M_2	15683	8	12	2	0	0.822522	0.675485	V	Defense mechanisms			K01992	ABC-2.P; ABC-2 type transport system permease protein			COG0842	ABC-type multidrug transport system, permease component (YadH)	PF01061	ABC-2 type transporter
1460	GC_00000086	Core_Genome	BA3A_275M_2	24467	8	12	2	0	0.822522	0.675485	V	Defense mechanisms			K01992	ABC-2.P; ABC-2 type transport system permease protein			COG0842	ABC-type multidrug transport system, permease component (YadH)	PF01061	ABC-2 type transporter
1461	GC_00000086	Core_Genome	BA3A_75M_1	39839	8	12	2	0	0.822522	0.675485	V	Defense mechanisms			K01992	ABC-2.P; ABC-2 type transport system permease protein	TIGR01247	drrB: daunorubicin resistance ABC transporter membrane protein	COG0842	ABC-type multidrug transport system, permease component (YadH)	PF01061	ABC-2 type transporter
1462	GC_00000086	Core_Genome	BA3A_75M_2	99927	8	12	2	0	0.822522	0.675485	V	Defense mechanisms			K01992	ABC-2.P; ABC-2 type transport system permease protein			COG0842	ABC-type multidrug transport system, permease component (YadH)	PF01061	ABC-2 type transporter
1463	GC_00000086	Core_Genome	BA3A_75M_2	147369	8	12	2	0	0.822522	0.675485	V	Defense mechanisms			K01992	ABC-2.P; ABC-2 type transport system permease protein			COG0842	ABC-type multidrug transport system, permease component (YadH)	PF01061	ABC-2 type transporter
1464	GC_00000086	Core_Genome	NSHQ14_9_30M	36258	8	12	2	0	0.822522	0.675485	V	Defense mechanisms			K01992	ABC-2.P; ABC-2 type transport system permease protein			COG0842	ABC-type multidrug transport system, permease component (YadH)	PF01061	ABC-2 type transporter
1465	GC_00000086	Core_Genome	NSHQ14_9_30M	72328	8	12	2	0	0.822522	0.675485	V	Defense mechanisms			K01992	ABC-2.P; ABC-2 type transport system permease protein			COG0842	ABC-type multidrug transport system, permease component (YadH)	PF01061	ABC-2 type transporter
1466	GC_00000086	Core_Genome	WAB188_50M	21604	8	12	2	0	0.822522	0.675485	V	Defense mechanisms			K01992	ABC-2.P; ABC-2 type transport system permease protein	TIGR01247	drrB: daunorubicin resistance ABC transporter membrane protein	COG0842	ABC-type multidrug transport system, permease component (YadH)	PF01061	ABC-2 type transporter
1467	GC_00000087	Core_Genome	BA3A_100M_1	32641	8	12	2	0	0.939088	0.750035	J	Translation, ribosomal structure and biogenesis	SSF55120	Pseudouridine synthase	K06176	truD, PUS7; tRNA pseudouridine13 synthase [EC:5.4.99.27]	TIGR00094	tRNA_TruD_broad: tRNA pseudouridine synthase, TruD family	COG0585	tRNA(Glu) U13 pseudouridine synthase TruD (TruD) (PDB:1SB7)	PF01142	tRNA pseudouridine synthase D (TruD)	COG0585	tRNA modification
1468	GC_00000087	Core_Genome	BA3A_100M_2	2540	8	12	2	0	0.939088	0.750035	J	Translation, ribosomal structure and biogenesis	SSF55120	Pseudouridine synthase	K06176	truD, PUS7; tRNA pseudouridine13 synthase [EC:5.4.99.27]	TIGR00094	tRNA_TruD_broad: tRNA pseudouridine synthase, TruD family	COG0585	tRNA(Glu) U13 pseudouridine synthase TruD (TruD) (PDB:1SB7)	PF01142	tRNA pseudouridine synthase D (TruD)	COG0585	tRNA modification
1469	GC_00000087	Core_Genome	BA3A_100M_2	3073	8	12	2	0	0.939088	0.750035	J	Translation, ribosomal structure and biogenesis	SSF55120	Pseudouridine synthase	K06176	truD, PUS7; tRNA pseudouridine13 synthase [EC:5.4.99.27]			COG0585	tRNA(Glu) U13 pseudouridine synthase TruD (TruD) (PDB:1SB7)	PF01142	tRNA pseudouridine synthase D (TruD)	COG0585	tRNA modification
1470	GC_00000087	Core_Genome	BA3A_275M_1	3840	8	12	2	0	0.939088	0.750035	J	Translation, ribosomal structure and biogenesis	SSF55120	Pseudouridine synthase	K06176	truD, PUS7; tRNA pseudouridine13 synthase [EC:5.4.99.27]	TIGR00094	tRNA_TruD_broad: tRNA pseudouridine synthase, TruD family	COG0585	tRNA(Glu) U13 pseudouridine synthase TruD (TruD) (PDB:1SB7)	PF01142	tRNA pseudouridine synthase D (TruD)	COG0585	tRNA modification
1471	GC_00000087	Core_Genome	BA3A_275M_1	24613	8	12	2	0	0.939088	0.750035	J	Translation, ribosomal structure and biogenesis	SSF55120	Pseudouridine synthase	K06176	truD, PUS7; tRNA pseudouridine13 synthase [EC:5.4.99.27]			COG0585	tRNA(Glu) U13 pseudouridine synthase TruD (TruD) (PDB:1SB7)	PF01142	tRNA pseudouridine synthase D (TruD)	COG0585	tRNA modification
1472	GC_00000087	Core_Genome	BA3A_275M_2	26734	8	12	2	0	0.939088	0.750035	J	Translation, ribosomal structure and biogenesis	SSF55120	Pseudouridine synthase	K06176	truD, PUS7; tRNA pseudouridine13 synthase [EC:5.4.99.27]	TIGR00094	tRNA_TruD_broad: tRNA pseudouridine synthase, TruD family	COG0585	tRNA(Glu) U13 pseudouridine synthase TruD (TruD) (PDB:1SB7)	PF01142	tRNA pseudouridine synthase D (TruD)	COG0585	tRNA modification
1473	GC_00000087	Core_Genome	BA3A_75M_1	30661	8	12	2	0	0.939088	0.750035	J	Translation, ribosomal structure and biogenesis	SSF55120	Pseudouridine synthase	K06176	truD, PUS7; tRNA pseudouridine13 synthase [EC:5.4.99.27]	TIGR00094	tRNA_TruD_broad: tRNA pseudouridine synthase, TruD family	COG0585	tRNA(Glu) U13 pseudouridine synthase TruD (TruD) (PDB:1SB7)	PF01142	tRNA pseudouridine synthase D (TruD)	COG0585	tRNA modification
1474	GC_00000087	Core_Genome	BA3A_75M_1	147554	8	12	2	0	0.939088	0.750035	J	Translation, ribosomal structure and biogenesis	SSF55120	Pseudouridine synthase	K06176	truD, PUS7; tRNA pseudouridine13 synthase [EC:5.4.99.27]			COG0585	tRNA(Glu) U13 pseudouridine synthase TruD (TruD) (PDB:1SB7)	PF01142	tRNA pseudouridine synthase D (TruD)	COG0585	tRNA modification
1475	GC_00000087	Core_Genome	BA3A_75M_2	160746	8	12	2	0	0.939088	0.750035	J	Translation, ribosomal structure and biogenesis	SSF55120	Pseudouridine synthase	K06176	truD, PUS7; tRNA pseudouridine13 synthase [EC:5.4.99.27]	TIGR00094	tRNA_TruD_broad: tRNA pseudouridine synthase, TruD family	COG0585	tRNA(Glu) U13 pseudouridine synthase TruD (TruD) (PDB:1SB7)	PF01142	tRNA pseudouridine synthase D (TruD)	COG0585	tRNA modification
1476	GC_00000087	Core_Genome	NSHQ14_9_30M	87397	8	12	2	0	0.939088	0.750035	J	Translation, ribosomal structure and biogenesis	SSF55120	Pseudouridine synthase	K06176	truD, PUS7; tRNA pseudouridine13 synthase [EC:5.4.99.27]	TIGR00094	tRNA_TruD_broad: tRNA pseudouridine synthase, TruD family	COG0585	tRNA(Glu) U13 pseudouridine synthase TruD (TruD) (PDB:1SB7)	PF01142	tRNA pseudouridine synthase D (TruD)	COG0585	tRNA modification
1477	GC_00000087	Core_Genome	WAB188_50M	120700	8	12	2	0	0.939088	0.750035	J	Translation, ribosomal structure and biogenesis	SSF55120	Pseudouridine synthase	K06176	truD, PUS7; tRNA pseudouridine13 synthase [EC:5.4.99.27]	TIGR00094	tRNA_TruD_broad: tRNA pseudouridine synthase, TruD family	COG0585	tRNA(Glu) U13 pseudouridine synthase TruD (TruD) (PDB:1SB7)	PF01142	tRNA pseudouridine synthase D (TruD)	COG0585	tRNA modification
1478	GC_00000087	Core_Genome	WAB188_50M	297349	8	12	2	0	0.939088	0.750035	J	Translation, ribosomal structure and biogenesis	SSF55120	Pseudouridine synthase	K06176	truD, PUS7; tRNA pseudouridine13 synthase [EC:5.4.99.27]			COG0585	tRNA(Glu) U13 pseudouridine synthase TruD (TruD) (PDB:1SB7)	PF01142	tRNA pseudouridine synthase D (TruD)	COG0585	tRNA modification
1479	GC_00000088	Core_Genome	BA3A_100M_1	12469	8	12	2	0	0.935592	0.732112	J	Translation, ribosomal structure and biogenesis	SSF52402	Adenine nucleotide alpha hydrolases-like	K07585	K07585; tRNA methyltransferase			COG2117	Predicted subunit of tRNA(5-methylaminomethyl-2-thiouridylate) methyltransferase, contains the PP-loop ATPase domain (PDB:3K32)			COG2117	tRNA modification
1480	GC_00000088	Core_Genome	BA3A_100M_2	10781	8	12	2	0	0.935592	0.732112	J	Translation, ribosomal structure and biogenesis	SSF52402	Adenine nucleotide alpha hydrolases-like	K07585	K07585; tRNA methyltransferase			COG2117	Predicted subunit of tRNA(5-methylaminomethyl-2-thiouridylate) methyltransferase, contains the PP-loop ATPase domain (PDB:3K32)	PF06508	Queuosine biosynthesis protein QueC	COG2117	tRNA modification
1481	GC_00000088	Core_Genome	BA3A_100M_2	10784	8	12	2	0	0.935592	0.732112
1482	GC_00000088	Core_Genome	BA3A_275M_1	9474	8	12	2	0	0.935592	0.732112	J	Translation, ribosomal structure and biogenesis	SSF52402	Adenine nucleotide alpha hydrolases-like	K07585	K07585; tRNA methyltransferase			COG2117	Predicted subunit of tRNA(5-methylaminomethyl-2-thiouridylate) methyltransferase, contains the PP-loop ATPase domain (PDB:3K32)	PF06508	Queuosine biosynthesis protein QueC	COG2117	tRNA modification
1483	GC_00000088	Core_Genome	BA3A_275M_1	9477	8	12	2	0	0.935592	0.732112
1484	GC_00000088	Core_Genome	BA3A_275M_2	11112	8	12	2	0	0.935592	0.732112	J	Translation, ribosomal structure and biogenesis	SSF52402	Adenine nucleotide alpha hydrolases-like	K07585	K07585; tRNA methyltransferase			COG2117	Predicted subunit of tRNA(5-methylaminomethyl-2-thiouridylate) methyltransferase, contains the PP-loop ATPase domain (PDB:3K32)			COG2117	tRNA modification
1485	GC_00000088	Core_Genome	BA3A_75M_1	69413	8	12	2	0	0.935592	0.732112	J	Translation, ribosomal structure and biogenesis	SSF52402	Adenine nucleotide alpha hydrolases-like	K07585	K07585; tRNA methyltransferase			COG2117	Predicted subunit of tRNA(5-methylaminomethyl-2-thiouridylate) methyltransferase, contains the PP-loop ATPase domain (PDB:3K32)	PF06508	Queuosine biosynthesis protein QueC	COG2117	tRNA modification
1486	GC_00000088	Core_Genome	BA3A_75M_1	69416	8	12	2	0	0.935592	0.732112
1487	GC_00000088	Core_Genome	BA3A_75M_2	76916	8	12	2	0	0.935592	0.732112	J	Translation, ribosomal structure and biogenesis	SSF52402	Adenine nucleotide alpha hydrolases-like	K07585	K07585; tRNA methyltransferase			COG2117	Predicted subunit of tRNA(5-methylaminomethyl-2-thiouridylate) methyltransferase, contains the PP-loop ATPase domain (PDB:3K32)			COG2117	tRNA modification
1488	GC_00000088	Core_Genome	NSHQ14_9_30M	23785	8	12	2	0	0.935592	0.732112	J	Translation, ribosomal structure and biogenesis	SSF52402	Adenine nucleotide alpha hydrolases-like	K07585	K07585; tRNA methyltransferase			COG2117	Predicted subunit of tRNA(5-methylaminomethyl-2-thiouridylate) methyltransferase, contains the PP-loop ATPase domain (PDB:3K32)			COG2117	tRNA modification
1489	GC_00000088	Core_Genome	WAB188_50M	21680	8	12	2	0	0.935592	0.732112	J	Translation, ribosomal structure and biogenesis	SSF52402	Adenine nucleotide alpha hydrolases-like	K07585	K07585; tRNA methyltransferase			COG2117	Predicted subunit of tRNA(5-methylaminomethyl-2-thiouridylate) methyltransferase, contains the PP-loop ATPase domain (PDB:3K32)	PF06508	Queuosine biosynthesis protein QueC	COG2117	tRNA modification
1490	GC_00000088	Core_Genome	WAB188_50M	21677	8	12	2	0	0.935592	0.732112
1491	GC_00000089	Core_Genome	BA3A_100M_1	32454	8	12	2	0	0.925526	0.620177	H	Coenzyme transport and metabolism	SSF53335	S-adenosyl-L-methionine-dependent methyltransferases					COG2227	2-polyprenyl-3-methyl-5-hydroxy-6-metoxy-1,4-benzoquinol methylase (UbiG) (PDB:1BHJ)	PF13847	Methyltransferase domain	COG2227	Ubiquinone biosynthesis
1492	GC_00000089	Core_Genome	BA3A_100M_1	32453	8	12	2	0	0.925526	0.620177	H	Coenzyme transport and metabolism							COG2227	2-polyprenyl-3-methyl-5-hydroxy-6-metoxy-1,4-benzoquinol methylase (UbiG) (PDB:1BHJ)			COG2227	Ubiquinone biosynthesis
1493	GC_00000089	Core_Genome	BA3A_100M_2	2706	8	12	2	0	0.925526	0.620177	H	Coenzyme transport and metabolism	SSF53335	S-adenosyl-L-methionine-dependent methyltransferases					COG2226	Ubiquinone/menaquinone biosynthesis C-methylase UbiE/MenG (UbiE) (PDB:4OBW)	PF13649	Methyltransferase domain	COG2226	Biotin biosynthesis
1494	GC_00000089	Core_Genome	BA3A_275M_1	21674	8	12	2	0	0.925526	0.620177	H	Coenzyme transport and metabolism	SSF53335	S-adenosyl-L-methionine-dependent methyltransferases					COG2226	Ubiquinone/menaquinone biosynthesis C-methylase UbiE/MenG (UbiE) (PDB:4OBW)	PF13649	Methyltransferase domain	COG2226	Biotin biosynthesis
1495	GC_00000089	Core_Genome	BA3A_275M_2	31374	8	12	2	0	0.925526	0.620177	H	Coenzyme transport and metabolism	SSF53335	S-adenosyl-L-methionine-dependent methyltransferases					COG2227	2-polyprenyl-3-methyl-5-hydroxy-6-metoxy-1,4-benzoquinol methylase (UbiG) (PDB:1BHJ)	PF13847	Methyltransferase domain	COG2227	Ubiquinone biosynthesis
1496	GC_00000089	Core_Genome	BA3A_275M_2	31373	8	12	2	0	0.925526	0.620177	H	Coenzyme transport and metabolism							COG2227	2-polyprenyl-3-methyl-5-hydroxy-6-metoxy-1,4-benzoquinol methylase (UbiG) (PDB:1BHJ)			COG2227	Ubiquinone biosynthesis
1497	GC_00000089	Core_Genome	BA3A_75M_1	132314	8	12	2	0	0.925526	0.620177	H	Coenzyme transport and metabolism	SSF53335	S-adenosyl-L-methionine-dependent methyltransferases					COG2226	Ubiquinone/menaquinone biosynthesis C-methylase UbiE/MenG (UbiE) (PDB:4OBW)	PF13649	Methyltransferase domain	COG2226	Biotin biosynthesis
1498	GC_00000089	Core_Genome	BA3A_75M_2	188829	8	12	2	0	0.925526	0.620177	H	Coenzyme transport and metabolism	SSF53335	S-adenosyl-L-methionine-dependent methyltransferases					COG2227	2-polyprenyl-3-methyl-5-hydroxy-6-metoxy-1,4-benzoquinol methylase (UbiG) (PDB:1BHJ)	PF13847	Methyltransferase domain	COG2227	Ubiquinone biosynthesis
1499	GC_00000089	Core_Genome	BA3A_75M_2	188830	8	12	2	0	0.925526	0.620177	H	Coenzyme transport and metabolism							COG2227	2-polyprenyl-3-methyl-5-hydroxy-6-metoxy-1,4-benzoquinol methylase (UbiG) (PDB:1BHJ)			COG2227	Ubiquinone biosynthesis
1500	GC_00000089	Core_Genome	NSHQ14_9_30M	86017	8	12	2	0	0.925526	0.620177	H	Coenzyme transport and metabolism	SSF53335	S-adenosyl-L-methionine-dependent methyltransferases					COG2227	2-polyprenyl-3-methyl-5-hydroxy-6-metoxy-1,4-benzoquinol methylase (UbiG) (PDB:1BHJ)	PF13847	Methyltransferase domain	COG2227	Ubiquinone biosynthesis
1501	GC_00000089	Core_Genome	NSHQ14_9_30M	86018	8	12	2	0	0.925526	0.620177	H	Coenzyme transport and metabolism							COG2227	2-polyprenyl-3-methyl-5-hydroxy-6-metoxy-1,4-benzoquinol methylase (UbiG) (PDB:1BHJ)			COG2227	Ubiquinone biosynthesis
1502	GC_00000089	Core_Genome	WAB188_50M	81732	8	12	2	0	0.925526	0.620177	H	Coenzyme transport and metabolism	SSF53335	S-adenosyl-L-methionine-dependent methyltransferases					COG2226	Ubiquinone/menaquinone biosynthesis C-methylase UbiE/MenG (UbiE) (PDB:4OBW)	PF13649	Methyltransferase domain	COG2226	Biotin biosynthesis
1503	GC_00000090	Core_Genome	BA3A_100M_1	12462	8	12	2	0	0.967811	0.617876	R	General function prediction only	SSF48208	Six-hairpin glycosidases	K06888	K06888; uncharacterized protein			COG1331	Uncharacterized conserved protein YyaL, SSP411 family, contains thoiredoxin and six-hairpin glycosidase-like domains (YyaL) (PDB:3IRA)	PF07221	N-acylglucosamine 2-epimerase (GlcNAc 2-epimerase)
1504	GC_00000090	Core_Genome	BA3A_100M_1	12461	8	12	2	0	0.967811	0.617876	R	General function prediction only	SSF52833	Thioredoxin-like	K06888	K06888; uncharacterized protein			COG1331	Uncharacterized conserved protein YyaL, SSP411 family, contains thoiredoxin and six-hairpin glycosidase-like domains (YyaL) (PDB:3IRA)	PF03190	Protein of unknown function, DUF255
1505	GC_00000090	Core_Genome	BA3A_100M_2	5739	8	12	2	0	0.967811	0.617876	R	General function prediction only	SSF48208	Six-hairpin glycosidases	K06888	K06888; uncharacterized protein			COG1331	Uncharacterized conserved protein YyaL, SSP411 family, contains thoiredoxin and six-hairpin glycosidase-like domains (YyaL) (PDB:3IRA)	PF03190	Protein of unknown function, DUF255
1506	GC_00000090	Core_Genome	BA3A_275M_1	19329	8	12	2	0	0.967811	0.617876	R	General function prediction only	SSF48208	Six-hairpin glycosidases	K06888	K06888; uncharacterized protein			COG1331	Uncharacterized conserved protein YyaL, SSP411 family, contains thoiredoxin and six-hairpin glycosidase-like domains (YyaL) (PDB:3IRA)	PF03190	Protein of unknown function, DUF255
1507	GC_00000090	Core_Genome	BA3A_275M_2	11105	8	12	2	0	0.967811	0.617876	R	General function prediction only	SSF48208	Six-hairpin glycosidases	K06888	K06888; uncharacterized protein			COG1331	Uncharacterized conserved protein YyaL, SSP411 family, contains thoiredoxin and six-hairpin glycosidase-like domains (YyaL) (PDB:3IRA)	PF07221	N-acylglucosamine 2-epimerase (GlcNAc 2-epimerase)
1508	GC_00000090	Core_Genome	BA3A_275M_2	11104	8	12	2	0	0.967811	0.617876	R	General function prediction only	SSF52833	Thioredoxin-like	K06888	K06888; uncharacterized protein			COG1331	Uncharacterized conserved protein YyaL, SSP411 family, contains thoiredoxin and six-hairpin glycosidase-like domains (YyaL) (PDB:3IRA)	PF03190	Protein of unknown function, DUF255
1509	GC_00000090	Core_Genome	BA3A_75M_1	57235	8	12	2	0	0.967811	0.617876	R	General function prediction only	SSF48208	Six-hairpin glycosidases	K06888	K06888; uncharacterized protein			COG1331	Uncharacterized conserved protein YyaL, SSP411 family, contains thoiredoxin and six-hairpin glycosidase-like domains (YyaL) (PDB:3IRA)	PF03190	Protein of unknown function, DUF255
1510	GC_00000090	Core_Genome	BA3A_75M_2	76923	8	12	2	0	0.967811	0.617876	R	General function prediction only	SSF48208	Six-hairpin glycosidases	K06888	K06888; uncharacterized protein			COG1331	Uncharacterized conserved protein YyaL, SSP411 family, contains thoiredoxin and six-hairpin glycosidase-like domains (YyaL) (PDB:3IRA)	PF07221	N-acylglucosamine 2-epimerase (GlcNAc 2-epimerase)
1511	GC_00000090	Core_Genome	BA3A_75M_2	76924	8	12	2	0	0.967811	0.617876	R	General function prediction only	SSF52833	Thioredoxin-like	K06888	K06888; uncharacterized protein			COG1331	Uncharacterized conserved protein YyaL, SSP411 family, contains thoiredoxin and six-hairpin glycosidase-like domains (YyaL) (PDB:3IRA)	PF03190	Protein of unknown function, DUF255
1512	GC_00000090	Core_Genome	NSHQ14_9_30M	23778	8	12	2	0	0.967811	0.617876	R	General function prediction only	SSF48208	Six-hairpin glycosidases	K06888	K06888; uncharacterized protein			COG1331	Uncharacterized conserved protein YyaL, SSP411 family, contains thoiredoxin and six-hairpin glycosidase-like domains (YyaL) (PDB:3IRA)	PF07221	N-acylglucosamine 2-epimerase (GlcNAc 2-epimerase)
1513	GC_00000090	Core_Genome	NSHQ14_9_30M	23777	8	12	2	0	0.967811	0.617876	R	General function prediction only	SSF52833	Thioredoxin-like	K06888	K06888; uncharacterized protein			COG1331	Uncharacterized conserved protein YyaL, SSP411 family, contains thoiredoxin and six-hairpin glycosidase-like domains (YyaL) (PDB:3IRA)	PF03190	Protein of unknown function, DUF255
1514	GC_00000090	Core_Genome	WAB188_50M	62358	8	12	2	0	0.967811	0.617876	R	General function prediction only	SSF48208	Six-hairpin glycosidases	K06888	K06888; uncharacterized protein			COG1331	Uncharacterized conserved protein YyaL, SSP411 family, contains thoiredoxin and six-hairpin glycosidase-like domains (YyaL) (PDB:3IRA)	PF03190	Protein of unknown function, DUF255
1515	GC_00000091	Core_Genome	BA3A_100M_1	22471	8	12	2	0	0.838216	0.867564	H	Coenzyme transport and metabolism	SSF53800	Chelatase	K22011	cfbA; sirohydrochlorin cobalto/nickelchelatase [EC:4.99.1.3 4.99.1.11]			COG2138	Sirohydrochlorin ferrochelatase (SirB) (PDB:1TJN)	PF01903	CbiX	COG2138	Cobalamine/B12 biosynthesis
1516	GC_00000091	Core_Genome	BA3A_100M_2	18108	8	12	2	0	0.838216	0.867564	H	Coenzyme transport and metabolism	SSF53800	Chelatase	K22011	cfbA; sirohydrochlorin cobalto/nickelchelatase [EC:4.99.1.3 4.99.1.11]			COG2138	Sirohydrochlorin ferrochelatase (SirB) (PDB:1TJN)	PF01903	CbiX	COG2138	Cobalamine/B12 biosynthesis
1517	GC_00000091	Core_Genome	BA3A_100M_2	2307	8	12	2	0	0.838216	0.867564	H	Coenzyme transport and metabolism	SSF53800	Chelatase	K22011	cfbA; sirohydrochlorin cobalto/nickelchelatase [EC:4.99.1.3 4.99.1.11]			COG2138	Sirohydrochlorin ferrochelatase (SirB) (PDB:1TJN)	PF01903	CbiX	COG2138	Cobalamine/B12 biosynthesis
1518	GC_00000091	Core_Genome	BA3A_275M_1	23036	8	12	2	0	0.838216	0.867564	H	Coenzyme transport and metabolism	SSF53800	Chelatase	K22011	cfbA; sirohydrochlorin cobalto/nickelchelatase [EC:4.99.1.3 4.99.1.11]			COG2138	Sirohydrochlorin ferrochelatase (SirB) (PDB:1TJN)	PF01903	CbiX	COG2138	Cobalamine/B12 biosynthesis
1519	GC_00000091	Core_Genome	BA3A_275M_1	13241	8	12	2	0	0.838216	0.867564	H	Coenzyme transport and metabolism	SSF53800	Chelatase	K22011	cfbA; sirohydrochlorin cobalto/nickelchelatase [EC:4.99.1.3 4.99.1.11]			COG2138	Sirohydrochlorin ferrochelatase (SirB) (PDB:1TJN)	PF01903	CbiX	COG2138	Cobalamine/B12 biosynthesis
1520	GC_00000091	Core_Genome	BA3A_275M_2	19657	8	12	2	0	0.838216	0.867564	H	Coenzyme transport and metabolism	SSF53800	Chelatase	K22011	cfbA; sirohydrochlorin cobalto/nickelchelatase [EC:4.99.1.3 4.99.1.11]			COG2138	Sirohydrochlorin ferrochelatase (SirB) (PDB:1TJN)	PF01903	CbiX	COG2138	Cobalamine/B12 biosynthesis
1521	GC_00000091	Core_Genome	BA3A_75M_1	138045	8	12	2	0	0.838216	0.867564	H	Coenzyme transport and metabolism	SSF53800	Chelatase	K22011	cfbA; sirohydrochlorin cobalto/nickelchelatase [EC:4.99.1.3 4.99.1.11]			COG2138	Sirohydrochlorin ferrochelatase (SirB) (PDB:1TJN)	PF01903	CbiX	COG2138	Cobalamine/B12 biosynthesis
1522	GC_00000091	Core_Genome	BA3A_75M_1	96337	8	12	2	0	0.838216	0.867564	H	Coenzyme transport and metabolism	SSF53800	Chelatase	K22011	cfbA; sirohydrochlorin cobalto/nickelchelatase [EC:4.99.1.3 4.99.1.11]			COG2138	Sirohydrochlorin ferrochelatase (SirB) (PDB:1TJN)	PF01903	CbiX	COG2138	Cobalamine/B12 biosynthesis
1523	GC_00000091	Core_Genome	BA3A_75M_2	121270	8	12	2	0	0.838216	0.867564	H	Coenzyme transport and metabolism	SSF53800	Chelatase	K22011	cfbA; sirohydrochlorin cobalto/nickelchelatase [EC:4.99.1.3 4.99.1.11]			COG2138	Sirohydrochlorin ferrochelatase (SirB) (PDB:1TJN)	PF01903	CbiX	COG2138	Cobalamine/B12 biosynthesis
1524	GC_00000091	Core_Genome	NSHQ14_9_30M	49878	8	12	2	0	0.838216	0.867564	H	Coenzyme transport and metabolism	SSF53800	Chelatase	K22011	cfbA; sirohydrochlorin cobalto/nickelchelatase [EC:4.99.1.3 4.99.1.11]			COG2138	Sirohydrochlorin ferrochelatase (SirB) (PDB:1TJN)	PF01903	CbiX	COG2138	Cobalamine/B12 biosynthesis
1525	GC_00000091	Core_Genome	WAB188_50M	120734	8	12	2	0	0.838216	0.867564	H	Coenzyme transport and metabolism	SSF53800	Chelatase	K22011	cfbA; sirohydrochlorin cobalto/nickelchelatase [EC:4.99.1.3 4.99.1.11]			COG2138	Sirohydrochlorin ferrochelatase (SirB) (PDB:1TJN)	PF01903	CbiX	COG2138	Cobalamine/B12 biosynthesis
1526	GC_00000091	Core_Genome	WAB188_50M	15859	8	12	2	0	0.838216	0.867564	H	Coenzyme transport and metabolism	SSF53800	Chelatase	K22011	cfbA; sirohydrochlorin cobalto/nickelchelatase [EC:4.99.1.3 4.99.1.11]			COG2138	Sirohydrochlorin ferrochelatase (SirB) (PDB:1TJN)	PF01903	CbiX	COG2138	Cobalamine/B12 biosynthesis
1527	GC_00000092	Core_Genome	BA3A_100M_1	29527	8	12	2	0	0.974482	1
1528	GC_00000092	Core_Genome	BA3A_100M_1	29534	8	12	2	0	0.974482	1
1529	GC_00000092	Core_Genome	BA3A_100M_2	14731	8	12	2	0	0.974482	1
1530	GC_00000092	Core_Genome	BA3A_275M_1	14827	8	12	2	0	0.974482	1
1531	GC_00000092	Core_Genome	BA3A_275M_2	24468	8	12	2	0	0.974482	1
1532	GC_00000092	Core_Genome	BA3A_275M_2	24475	8	12	2	0	0.974482	1
1533	GC_00000092	Core_Genome	BA3A_75M_1	94960	8	12	2	0	0.974482	1
1534	GC_00000092	Core_Genome	BA3A_75M_2	147368	8	12	2	0	0.974482	1
1535	GC_00000092	Core_Genome	BA3A_75M_2	147361	8	12	2	0	0.974482	1
1536	GC_00000092	Core_Genome	NSHQ14_9_30M	72327	8	12	2	0	0.974482	1
1537	GC_00000092	Core_Genome	NSHQ14_9_30M	72320	8	12	2	0	0.974482	1
1538	GC_00000092	Core_Genome	WAB188_50M	15641	8	12	2	0	0.974482	1
1539	GC_00000093	Core_Genome	BA3A_100M_1	28820	8	12	2	0	0.952212	0.756628	J	Translation, ribosomal structure and biogenesis	SSF52402	Adenine nucleotide alpha hydrolases-like			TIGR00269	TIGR00269: TIGR00269 family protein	COG0037	tRNA(Ile)-lysidine synthase TilS/MesJ (TilS) (PDB:1NI5) (PUBMED:21435031)	PF01171	PP-loop family	COG0037	tRNA modification
1540	GC_00000093	Core_Genome	BA3A_100M_1	12435	8	12	2	0	0.952212	0.756628	J	Translation, ribosomal structure and biogenesis	SSF52402	Adenine nucleotide alpha hydrolases-like					COG0037	tRNA(Ile)-lysidine synthase TilS/MesJ (TilS) (PDB:1NI5) (PUBMED:21435031)	PF01171	PP-loop family	COG0037	tRNA modification
1541	GC_00000093	Core_Genome	BA3A_100M_2	5646	8	12	2	0	0.952212	0.756628	J	Translation, ribosomal structure and biogenesis	SSF52402	Adenine nucleotide alpha hydrolases-like			TIGR00269	TIGR00269: TIGR00269 family protein	COG0037	tRNA(Ile)-lysidine synthase TilS/MesJ (TilS) (PDB:1NI5) (PUBMED:21435031)	PF01171	PP-loop family	COG0037	tRNA modification
1542	GC_00000093	Core_Genome	BA3A_275M_1	14454	8	12	2	0	0.952212	0.756628	J	Translation, ribosomal structure and biogenesis	SSF52402	Adenine nucleotide alpha hydrolases-like			TIGR00269	TIGR00269: TIGR00269 family protein	COG0037	tRNA(Ile)-lysidine synthase TilS/MesJ (TilS) (PDB:1NI5) (PUBMED:21435031)	PF01171	PP-loop family	COG0037	tRNA modification
1543	GC_00000093	Core_Genome	BA3A_275M_2	23909	8	12	2	0	0.952212	0.756628	J	Translation, ribosomal structure and biogenesis	SSF52402	Adenine nucleotide alpha hydrolases-like			TIGR00269	TIGR00269: TIGR00269 family protein	COG0037	tRNA(Ile)-lysidine synthase TilS/MesJ (TilS) (PDB:1NI5) (PUBMED:21435031)	PF01171	PP-loop family	COG0037	tRNA modification
1544	GC_00000093	Core_Genome	BA3A_275M_2	11078	8	12	2	0	0.952212	0.756628	J	Translation, ribosomal structure and biogenesis	SSF52402	Adenine nucleotide alpha hydrolases-like					COG0037	tRNA(Ile)-lysidine synthase TilS/MesJ (TilS) (PDB:1NI5) (PUBMED:21435031)	PF01171	PP-loop family	COG0037	tRNA modification
1545	GC_00000093	Core_Genome	BA3A_75M_1	94059	8	12	2	0	0.952212	0.756628	J	Translation, ribosomal structure and biogenesis	SSF52402	Adenine nucleotide alpha hydrolases-like			TIGR00269	TIGR00269: TIGR00269 family protein	COG0037	tRNA(Ile)-lysidine synthase TilS/MesJ (TilS) (PDB:1NI5) (PUBMED:21435031)	PF01171	PP-loop family	COG0037	tRNA modification
1546	GC_00000093	Core_Genome	BA3A_75M_2	144929	8	12	2	0	0.952212	0.756628	J	Translation, ribosomal structure and biogenesis	SSF52402	Adenine nucleotide alpha hydrolases-like			TIGR00269	TIGR00269: TIGR00269 family protein	COG0037	tRNA(Ile)-lysidine synthase TilS/MesJ (TilS) (PDB:1NI5) (PUBMED:21435031)	PF01171	PP-loop family	COG0037	tRNA modification
1547	GC_00000093	Core_Genome	BA3A_75M_2	76950	8	12	2	0	0.952212	0.756628	J	Translation, ribosomal structure and biogenesis	SSF52402	Adenine nucleotide alpha hydrolases-like					COG0037	tRNA(Ile)-lysidine synthase TilS/MesJ (TilS) (PDB:1NI5) (PUBMED:21435031)	PF01171	PP-loop family	COG0037	tRNA modification
1548	GC_00000093	Core_Genome	NSHQ14_9_30M	69923	8	12	2	0	0.952212	0.756628	J	Translation, ribosomal structure and biogenesis	SSF52402	Adenine nucleotide alpha hydrolases-like			TIGR00269	TIGR00269: TIGR00269 family protein	COG0037	tRNA(Ile)-lysidine synthase TilS/MesJ (TilS) (PDB:1NI5) (PUBMED:21435031)	PF01171	PP-loop family	COG0037	tRNA modification
1549	GC_00000093	Core_Genome	NSHQ14_9_30M	23751	8	12	2	0	0.952212	0.756628	J	Translation, ribosomal structure and biogenesis	SSF52402	Adenine nucleotide alpha hydrolases-like					COG0037	tRNA(Ile)-lysidine synthase TilS/MesJ (TilS) (PDB:1NI5) (PUBMED:21435031)	PF01171	PP-loop family	COG0037	tRNA modification
1550	GC_00000093	Core_Genome	WAB188_50M	21414	8	12	2	0	0.952212	0.756628	J	Translation, ribosomal structure and biogenesis	SSF52402	Adenine nucleotide alpha hydrolases-like			TIGR00269	TIGR00269: TIGR00269 family protein	COG0037	tRNA(Ile)-lysidine synthase TilS/MesJ (TilS) (PDB:1NI5) (PUBMED:21435031)	PF01171	PP-loop family	COG0037	tRNA modification
1551	GC_00000094	Core_Genome	BA3A_100M_1	30965	8	12	2	0	0.805178	1	V	Defense mechanisms	SSF143430	TTP0101/SSO1404-like	K09951	cas2; CRISPR-associated protein Cas2	TIGR01573	cas2: CRISPR-associated endonuclease Cas2	COG1343	CRISPR/Cas system-associated endoribonuclease Cas2 (Cas2) (PDB:2I0X)	PF09827	CRISPR associated protein Cas2	COG1343	CRISPR-Cas system
1552	GC_00000094	Core_Genome	BA3A_100M_1	36180	8	12	2	0	0.805178	1	V	Defense mechanisms	SSF143430	TTP0101/SSO1404-like	K09951	cas2; CRISPR-associated protein Cas2	TIGR01573	cas2: CRISPR-associated endonuclease Cas2	COG1343	CRISPR/Cas system-associated endoribonuclease Cas2 (Cas2) (PDB:2I0X)	PF09827	CRISPR associated protein Cas2	COG1343	CRISPR-Cas system
1553	GC_00000094	Core_Genome	BA3A_100M_2	3024	8	12	2	0	0.805178	1	V	Defense mechanisms	SSF143430	TTP0101/SSO1404-like	K09951	cas2; CRISPR-associated protein Cas2	TIGR01573	cas2: CRISPR-associated endonuclease Cas2	COG1343	CRISPR/Cas system-associated endoribonuclease Cas2 (Cas2) (PDB:2I0X)	PF09827	CRISPR associated protein Cas2	COG1343	CRISPR-Cas system
1554	GC_00000094	Core_Genome	BA3A_275M_1	18978	8	12	2	0	0.805178	1	V	Defense mechanisms	SSF143430	TTP0101/SSO1404-like	K09951	cas2; CRISPR-associated protein Cas2	TIGR01573	cas2: CRISPR-associated endonuclease Cas2	COG1343	CRISPR/Cas system-associated endoribonuclease Cas2 (Cas2) (PDB:2I0X)	PF09827	CRISPR associated protein Cas2	COG1343	CRISPR-Cas system
1555	GC_00000094	Core_Genome	BA3A_275M_2	25483	8	12	2	0	0.805178	1	V	Defense mechanisms	SSF143430	TTP0101/SSO1404-like	K09951	cas2; CRISPR-associated protein Cas2	TIGR01573	cas2: CRISPR-associated endonuclease Cas2	COG1343	CRISPR/Cas system-associated endoribonuclease Cas2 (Cas2) (PDB:2I0X)	PF09827	CRISPR associated protein Cas2	COG1343	CRISPR-Cas system
1556	GC_00000094	Core_Genome	BA3A_275M_2	29032	8	12	2	0	0.805178	1	V	Defense mechanisms	SSF143430	TTP0101/SSO1404-like	K09951	cas2; CRISPR-associated protein Cas2	TIGR01573	cas2: CRISPR-associated endonuclease Cas2	COG1343	CRISPR/Cas system-associated endoribonuclease Cas2 (Cas2) (PDB:2I0X)	PF09827	CRISPR associated protein Cas2	COG1343	CRISPR-Cas system
1557	GC_00000094	Core_Genome	BA3A_75M_1	89597	8	12	2	0	0.805178	1	V	Defense mechanisms	SSF143430	TTP0101/SSO1404-like	K09951	cas2; CRISPR-associated protein Cas2	TIGR01573	cas2: CRISPR-associated endonuclease Cas2	COG1343	CRISPR/Cas system-associated endoribonuclease Cas2 (Cas2) (PDB:2I0X)	PF09827	CRISPR associated protein Cas2	COG1343	CRISPR-Cas system
1558	GC_00000094	Core_Genome	BA3A_75M_2	153634	8	12	2	0	0.805178	1	V	Defense mechanisms	SSF143430	TTP0101/SSO1404-like	K09951	cas2; CRISPR-associated protein Cas2	TIGR01573	cas2: CRISPR-associated endonuclease Cas2	COG1343	CRISPR/Cas system-associated endoribonuclease Cas2 (Cas2) (PDB:2I0X)	PF09827	CRISPR associated protein Cas2	COG1343	CRISPR-Cas system
1559	GC_00000094	Core_Genome	BA3A_75M_2	175577	8	12	2	0	0.805178	1	V	Defense mechanisms	SSF143430	TTP0101/SSO1404-like	K09951	cas2; CRISPR-associated protein Cas2	TIGR01573	cas2: CRISPR-associated endonuclease Cas2	COG1343	CRISPR/Cas system-associated endoribonuclease Cas2 (Cas2) (PDB:2I0X)	PF09827	CRISPR associated protein Cas2	COG1343	CRISPR-Cas system
[truncated: 14,838 more rows]
