# Supplementary material for: Metapangenomic investigation provides insight into niche differentiation of methanogenic populations from the subsurface serpentinizing environment, Samail Ophiolite, Oman
Source: Front Microbiol. 2023 Jul 3;14:1205558. doi: 10.3389/fmicb.2023.1205558 (PMC10350532; doi:10.3389/fmicb.2023.1205558)
Supplement: Supplementary file 1 [file Data_Sheet_1.ZIP › Supplementary Table 3.xlsx]

## Sheet: READ_ME
Supplementary Table 3
Fucntional Enrichment results of MAGs from borehole BA3A compared to other Oman MAGs and external Methanobacterium genomes
Column Name	Description
COG20_CATEGORY	The gene function prediction letter category from the COG20 database
enrichment_score	score to measure how much the function is unique to the MAGs/genomes in a specific group
unadjusted_p_value	output p value
adjusted_q_value	control for flase detection rate through multiple tests
associated_groups	the group the row is referring to (MAGS from BA3A or other Oman MAGS with external genomes)
accession	The GCO20 accession number
gene_clusters_ids	The ID number for the gene cluster identified
p_BA3A	The proportion of gene presence in the BA3A MAG group
p_external	The proportion of gene presence in the non-BA3A MAGs and external genomes group
N_BA3A	The number of MAGs/genomes in the BA3A group
N_external	The number of MAGs/genomes in the non-BA3A MAGs and external genomes group

## Sheet: Functional_Enrichment_Results
COG20_FUNCTION	enrichment_score	unadjusted_p_value	adjusted_q_value	associated_groups	accession	gene_clusters_ids	p_BA3A	p_external	N_BA3A	N_external
Uncharacterized conserved protein YwgA (YwgA)	54.8032	1.33e-13	2.11e-10	BA3A	COG3465	GC_00003472	1	0.0169	6	59
Acetyltransferase superfamily protein, DUF1122 family (PDB:2ARH)	47.0968	6.76e-12	1.19e-09	BA3A	COG4353	GC_00003211	1	0.0339	6	59
Predicted glycosyl hydrolase, GH43/DUF377 family (PDB:1VKD)	47.0968	6.76e-12	1.19e-09	BA3A	COG2152	GC_00003238, GC_00003261	1	0.0339	6	59
CRISPR/Cas system-associated protein Cas10, large subunit of type III CRISPR-Cas systems, contains HD superfamily nuclease domain (Cas10) (PDB:6IFN)	47.0968	6.76e-12	1.19e-09	BA3A	COG1353	GC_00003240	1	0.0339	6	59
CRISPR-Cas system type III CSM-effector complex small subunit Csm2 (Csm2) (PDB:5AN6)	47.0968	6.76e-12	1.19e-09	BA3A	COG1421	GC_00003255	1	0.0339	6	59
Mannose-6-phosphate isomerase, cupin superfamily (ManC) (PDB:1IPJ)!!!Mannose-1-phosphate guanylyltransferase (CpsB) (PDB:2QH5)	47.0968	6.76e-12	1.19e-09	BA3A	COG0662!!!COG0836	GC_00002288, GC_00005193	1	0.0339	6	59
D-arabinose 1-dehydrogenase, Zn-dependent alcohol dehydrogenase family (AdhP) (PDB:5O8Q)	47.0968	6.76e-12	1.19e-09	BA3A	COG1064	GC_00003227	1	0.0339	6	59
Ferritin-like DNA-binding protein, DPS (DNA Protection under Starvation) family (DPS) (PDB:2CLB) (PUBMED:28800583)	41.1448	1.41e-10	1.72e-08	BA3A	COG2406	GC_00002556	1	0.0508	6	59
CRISPR-Cas system type III CSM-effector complex subunit Csm3, RAMP superfamily Cas7 group (Csm3) (PDB:6IFN)	41.1448	1.41e-10	1.72e-08	BA3A	COG1337	GC_00003057, GC_00003784, GC_00012985, GC_00015137	1	0.0508	6	59
ABC-type iron transport system FetAB, permease component (FetB) (PUBMED:24038693)	36.3551	1.64e-09	1.18e-07	BA3A	COG0390	GC_00003202, GC_00008777	1	0.0678	6	59
Predicted nucleic acid-binding protein, contains PIN domain	32.4595	1.22e-08	6.21e-07	BA3A	COG2405	GC_00003801, GC_00006437, GC_00008804, GC_00009551	1	0.0847	6	59
Predicted antitoxin, contains HTH domain	32.4595	1.22e-08	6.21e-07	BA3A	COG2886	GC_00003185, GC_00003796, GC_00011523, GC_00011631, GC_00012006	1	0.0847	6	59
Xanthine/uracil permease (UraA) (PDB:3QE7)	29.194	6.55e-08	2.66e-06	BA3A	COG2233	GC_00002779, GC_00010957, GC_00012245	1	0.1017	6	59
HEPN domain protein, predicted toxin of MNT-HEPN system (HEPN) (PDB:1O3U) (PUBMED:26112399)	29.194	6.55e-08	2.66e-06	BA3A	COG2250	GC_00002666, GC_00004815, GC_00006113, GC_00013816	1	0.1017	6	59
CRISPR-Cas system type III CSM-effector complex subunit Csm5, RAMP superfamily Cas7 group (Csm5)	26.0272	3.37e-07	1.16e-05	BA3A	COG1332	GC_00003773	0.6667	0.0339	6	59
Alkaline phosphatase (PhoA) (PDB:1AJA)	26.0272	3.37e-07	1.16e-05	BA3A	COG1785	GC_00005238, GC_00006403	0.6667	0.0339	6	59
CRISPR-Cas system type III CSM-effector complex subunit Csm4, RAMP superfamily Cas5 group (Csm4) (PDB:4QTS)	26.0272	3.37e-07	1.16e-05	BA3A	COG1567	GC_00003931	0.6667	0.0339	6	59
Cation-transporting P-type ATPase (ZntA) (PDB:4BBJ)!!!Heavy metal-bindng TRASH/YHS domain, predicted Cu/Ag metallochaperone (YHS)	24.079	9.25e-07	2.81e-05	BA3A	COG2217!!!COG3350	GC_00002298, GC_00007527	1	0.1356	6	59
Uncharacterized protein, contains SWIM-type Zn finger domain (SWIM)	24.079	9.25e-07	2.81e-05	BA3A	COG4715	GC_00002340, GC_00004068, GC_00006221	1	0.1356	6	59
Predicted secreted endonuclease distantly related to archaeal Holliday junction resolvase	22.026	2.69e-06	5.19e-05	BA3A	COG4741	GC_00004918	0.5	0.0169	6	59
Zn-dependent glyoxalase, PhnB family (PhnB) (PDB:5KEF) (PUBMED:28034013)	22.026	2.69e-06	5.19e-05	BA3A	COG2764	GC_00004892	0.5	0.0169	6	59
Membrane-bound serine protease NfeD, ClpP class (NfeD) (PDB:2DEO)	22.026	2.69e-06	5.19e-05	BA3A	COG1030	GC_00005003	0.5	0.0169	6	59
Formate hydrogenlyase subunit 6/NADH:ubiquinone oxidoreductase 23 kD subunit (chain I) (NuoI) (PDB:1B0P)!!!Predicted molibdopterin-dependent oxidoreductase YjgC (YjgC) (PDB:1AA6)	22.026	2.69e-06	5.19e-05	BA3A	COG1143!!!COG3383	GC_00005036	0.5	0.0169	6	59
Polyferredoxin NapH (NapH) (PUBMED:27322068)!!!Uncharacterized conserved protein, contains FMN-binding domain	22.026	2.69e-06	5.19e-05	BA3A	COG0348!!!COG3976	GC_00004848	0.5	0.0169	6	59
Uncharacterized membrane protein YdbS, contains bPH2 (bacterial pleckstrin homology) domain (YdbS)	22.026	2.69e-06	5.19e-05	BA3A	COG3402	GC_00004766	0.5	0.0169	6	59
Bacterial immunity/signal transduction membrane protein SdpI, SdpI/YbgB/DUF1648 family (SdpI) (PUBMED:20563570;31064832)	22.026	2.69e-06	5.19e-05	BA3A	COG5658	GC_00004974	0.5	0.0169	6	59
ABC-type uncharacterized transport system, ATPase component (YhaQ)	22.026	2.69e-06	5.19e-05	BA3A	COG4152	GC_00004854	0.5	0.0169	6	59
Aconitase A (AcnA) (PDB:1ACO)	22.026	2.69e-06	5.19e-05	BA3A	COG1048	GC_00004760	0.5	0.0169	6	59
ABC-type nitrate/sulfonate/bicarbonate transport system, ATPase component (TauB)!!!Uncharacterized conserved protein AF0170, contains SAB, hemerythrin HHE, and PAS domains (PDB:2QKP) (PUBMED:18675376)	22.026	2.69e-06	5.19e-05	BA3A	COG1116!!!COG2461	GC_00004952	0.5	0.0169	6	59
Isocitrate dehydrogenase (Icd) (PDB:1IDD)	22.026	2.69e-06	5.19e-05	BA3A	COG0538	GC_00004986	0.5	0.0169	6	59
ABC-type Fe3+ transport system, periplasmic component (AfuA) (PDB:6IVY)	22.026	2.69e-06	5.19e-05	BA3A	COG1840	GC_00004958	0.5	0.0169	6	59
Signal transduction histidine kinase (BaeS) (PDB:1JOY)!!!HPt (histidine-containing phosphotransfer) domain (HPtr) (PDB:3IQT)!!!Two-component response regulator, PleD family, consists of two REC domains and a diguanylate cyclase (GGDEF) domain (PleD) (PDB:1W25)	20.2895	6.66e-06	0.000116	BA3A	COG0642!!!COG2198!!!COG3706	GC_00009026	0.3333	0	6	59
Phosphoenolpyruvate carboxylase (PpcA) (PDB:3ODM)	18.668	1.56e-05	0.000259	BA3A	COG1892	GC_00002234	1	0.1864	6	59
Restriction endonuclease, type III RM system (PM0699)	18.4836	1.71e-05	0.000266	BA3A	COG3587	GC_00002296	0.8333	0.1186	6	59
ABC-type dipeptide/oligopeptide/nickel transport system, permease component (DppC)	18.4836	1.71e-05	0.000266	BA3A	COG1173	GC_00002552	0.8333	0.1186	6	59
ABC-type transport system, periplasmic component (DdpA) (PDB:3RQT)	18.4836	1.71e-05	0.000266	BA3A	COG0747	GC_00002048	0.8333	0.1186	6	59
ABC-type dipeptide/oligopeptide/nickel transport system, ATPase component (DppD) (PDB:4FWI)	18.4836	1.71e-05	0.000266	BA3A	COG0444	GC_00002580, GC_00010827, GC_00014269	0.8333	0.1186	6	59
ABC-type dipeptide/oligopeptide/nickel transport system, ATPase component (DppF)	18.4836	1.71e-05	0.000266	BA3A	COG1124	GC_00002574	0.8333	0.1186	6	59
ABC-type dipeptide/oligopeptide/nickel transport system, permease component (DppB)	18.4836	1.71e-05	0.000266	BA3A	COG0601	GC_00002569	0.8333	0.1186	6	59
Nitrate/nitrite transporter NarK (NarK) (PDB:4JR9)	16.6627	4.46e-05	0.000589	BA3A	COG2223	GC_00005007, GC_00014090	0.5	0.0339	6	59
Cephalosporin hydroxylase (CmcI)	16.6627	4.46e-05	0.000589	BA3A	COG3510	GC_00005001, GC_00014386	0.5	0.0339	6	59
Transposase!!!CRISPR-associated protein Csa3, CARF domain (Csa3) (PDB:2WTE) (PUBMED:21093452)	16.0064	6.31e-05	0.000799	BA3A	COG3335!!!COG3415	GC_00002001, GC_00002211, GC_00002456, GC_00003005, GC_00004187, GC_00005320, GC_00006103, GC_00006620, GC_00007470, GC_00010070	1	0.2203	6	59
Superfamily II DNA or RNA helicase (SSL2) (PDB:6JDE)	16.0064	6.31e-05	0.000799	BA3A	COG1061	GC_00003043, GC_00006743, GC_00006908, GC_00008538, GC_00008539	1	0.2203	6	59
DNA modification methylase (YhdJ) (PDB:1BOO)	14.8722	0.000115	0.00140032	BA3A	COG0863	GC_00002290, GC_00002927, GC_00004024, GC_00006345, GC_00006539, GC_00010283, GC_00011091, GC_00012416, GC_00014950	1	0.2373	6	59
Predicted RNA binding protein YcfA, dsRBD-like fold, HicA-like mRNA interferase family (YcfA) (PDB:1WHZ) (PUBMED:16895922)	13.8521	0.000198	0.00235304	BA3A	COG1724	GC_00003831, GC_00004805, GC_00004820, GC_00005242, GC_00005831, GC_00011416, GC_00012021	1	0.2542	6	59
mRNA-degrading endonuclease MazF, toxin component of the MazEF toxin-antitoxin module (MazF) (PDB:2MF2)	13.3547	0.000258	0.00303939	BA3A	COG2337	GC_00004328, GC_00006528, GC_00007053, GC_00011216, GC_00012758	0.6667	0.1017	6	59
DNA replicative helicase MCM subunit Mcm2, Cdc46/Mcm family (Mcm2) (PDB:3F8T)!!!Intein/homing endonuclease (Hop) (PDB:1EF0)	13.1212	0.000292	0.00303939	BA3A	COG1241!!!COG1372	GC_00005161, GC_00007471	0.5	0.0508	6	59
Acetyltransferase involved in cellulose biosynthesis, CelD/BcsL family (BcsL)	13.1212	0.000292	0.00303939	BA3A	COG5653	GC_00003799	0.5	0.0508	6	59
Ribonucleotide reductase alpha subunit (NrdA) (PDB:1R1R)	12.9192	0.000325	0.00313795	BA3A	COG0209	GC_00002409, GC_00003182	1	0.2712	6	59
Adenine specific DNA methylase Mod (Mod) (PDB:4ZCF)	12.9192	0.000325	0.00313795	BA3A	COG2189	GC_00002497, GC_00003210, GC_00006109, GC_00007526, GC_00008498, GC_00008499, GC_00010747, GC_00013837	1	0.2712	6	59
CheY-like REC (receiver) domain, includes chemotaxis protein CheY and sporulation regulator Spo0F (CheY) (PDB:6QRJ)!!!PAS domain (PAS) (PDB:2MWG)!!!GAF domain (GAF)	12.3971	0.00043	0.00388794	BA3A	COG0784!!!COG2202!!!COG2203	GC_00006291	0.3333	0.0169	6	59
Membrane H+-translocase/NADH:ubiquinone oxidoreductase subunit 5 (chain L)/Multisubunit Na+/H+ antiporter, MnhA subunit (NuoL) (PDB:3RKO)	12.3971	0.00043	0.00388794	BA3A	COG1009	GC_00006247	0.3333	0.0169	6	59
GGDEF domain, diguanylate cyclase (c-di-GMP synthetase) or its enzymatically inactive variants (GGDEF) (PDB:6D9M)!!!PAS domain (PAS) (PDB:2MWG)!!!GAF domain (GAF)!!!HD-GYP domain, c-di-GMP phosphodiesterase class II (or its inactivated variant) (HDGYP) (PDB:5Z7C) (PUBMED:23475961)	12.3971	0.00043	0.00388794	BA3A	COG2199!!!COG2202!!!COG2203!!!COG2206	GC_00006424	0.3333	0.0169	6	59
NADH:ubiquinone oxidoreductase 27 kD subunit (chain C) (NuoC)	12.3971	0.00043	0.00388794	BA3A	COG0852	GC_00006275	0.3333	0.0169	6	59
Peptidoglycan/xylan/chitin deacetylase, PgdA/NodB/CDA1 family (CDA1) (PDB:1NY1)	12.0725	0.000512	0.00444898	BA3A	COG0726	GC_00003766, GC_00003909, GC_00004310, GC_00005703, GC_00006012, GC_00006360, GC_00006453, GC_00006465, GC_00007150, GC_00007271, GC_00009036, GC_00009044, GC_00011581, GC_00013789, GC_00014837, GC_00015012, GC_00015162	1	0.2881	6	59
Membrane protein implicated in regulation of membrane protease activity (YbbJ) (PDB:2EXD)	12.0725	0.000512	0.00444898	BA3A	COG1585	GC_00002004	1	0.2881	6	59
Predicted phosphoribosyltransferase	11.2917	0.000779	0.00648374	BA3A	COG1926	GC_00001928	1	0.3051	6	59
Global stress regulator YbjN, DUF2299 family (YbjN) (PDB:3CXJ) (PUBMED:28426806;21980417)	11.2917	0.000779	0.00648374	BA3A	COG5440	GC_00001929	1	0.3051	6	59
Na+(or H+)/acetate symporter ActP (ActP)	10.5871	0.0011388	0.00815851	BA3A	COG4147	GC_00003302	0.5	0.0678	6	59
Antitoxin component HicB of the HicAB toxin-antitoxin system (HicB) (PDB:4P78) (PUBMED:19060138)	10.5776	0.00114463	0.00815851	BA3A	COG1598	GC_00002663, GC_00003015, GC_00003326, GC_00003491, GC_00004214, GC_00005012, GC_00005187, GC_00005253, GC_00009860, GC_00010027, GC_00012865, GC_00013206	1	0.322	6	59
Exopolysaccharide synthesis protein ExoD (ExoD) (PUBMED:1987158)	10.5776	0.00114463	0.00815851	BA3A	COG3932	GC_00002985, GC_00003220, GC_00005312, GC_00009277, GC_00009470, GC_00014229	1	0.322	6	59
Type II secretory pathway ATPase component GspA/ExeA/MshM (ExeA) (PUBMED:21378198)	9.98909	0.0015747	0.0108335	BA3A	COG3267	GC_00012183	0.1667	0	6	59
Thiol-disulfide isomerase or thioredoxin (TrxA) (PDB:1XFL)	9.98909	0.0015747	0.0108335	BA3A	COG0526	GC_00014214	0.1667	0	6	59
Secreted phosphatase, PhoX family (PhoX) (PDB:3ZWU)	9.98909	0.0015747	0.0108335	BA3A	COG3211	GC_00012436	0.1667	0	6	59
Serine/threonine protein kinase HipA, toxin component of the HipAB toxin-antitoxin module (HipA) (PDB:2WIU)	9.98909	0.0015747	0.0108335	BA3A	COG3550	GC_00014968	0.1667	0	6	59
CRISPR-associated protein Csa3, CARF domain (Csa3) (PDB:2WTE) (PUBMED:21093452)	9.91462	0.00163971	0.0110407	BA3A	COG3415	GC_00001412, GC_00001667, GC_00001869, GC_00001969, GC_00002215, GC_00002888, GC_00010395, GC_00010479, GC_00010719, GC_00011672, GC_00011917, GC_00013539, GC_00014130	1	0.339	6	59
Sensor histidine kinase, LytS/YehU family (LytS)	9.91462	0.00163971	0.0110407	BA3A	COG3275	GC_00001842	1	0.339	6	59
DNA-binding transcriptional response regulator, NtrC family, contains REC, AAA-type ATPase, and a Fis-type DNA-binding domains (AtoC) (PDB:1ZY2)!!!Bacteriophytochrome (light-regulated signal transduction histidine kinase) (PDB:2VEA)	8.70579	0.00317201	0.0191572	BA3A	COG2204!!!COG4251	GC_00005199, GC_00005420	0.5	0.0847	6	59
3-dehydroquinate synthetase (AroB) (PDB:3ZOK)!!!Membrane integrity protein DedA, putative transporter, DedA/Tvp38 family (DedA) (PUBMED:24312110;25917916)	8.70579	0.00317201	0.0191572	BA3A	COG0337!!!COG0586	GC_00003310	0.5	0.0847	6	59
Restriction endonuclease Mrr (Mrr)	8.70579	0.00317201	0.0191572	BA3A	COG1715	GC_00004233, GC_00009074, GC_00011607, GC_00013740	0.5	0.0847	6	59
Serine protease, subtilase family!!!Uncharacterized conserved protein, PKD repeat domain (PDB:2KZW)	8.70579	0.00317201	0.0191572	BA3A	COG1572!!!COG3291	GC_00002910, GC_00009218, GC_00009558, GC_00012016	0.5	0.0847	6	59
Uncharacterized conserved protein, DUF2267 family	8.70579	0.00317201	0.0191572	BA3A	COG5502	GC_00003214	0.5	0.0847	6	59
Uncharacterized conserved protein related to plant photosystem II stability/assembly factor (PDB:2XBG)	8.70579	0.00317201	0.0191572	BA3A	COG4447	GC_00003774, GC_00004704, GC_00009497, GC_00009691	0.5	0.0847	6	59
Predicted Zn-dependent protease (PDB:2X7M)	8.70579	0.00317201	0.0191572	BA3A	COG1913	GC_00003280	0.5	0.0847	6	59
DNA-binding transcriptional response regulator, NtrC family, contains REC, AAA-type ATPase, and a Fis-type DNA-binding domains (AtoC) (PDB:1ZY2)!!!Two-component sensor histidine kinase, HisKA and HATPase domains (PDB:4R39)	8.70579	0.00317201	0.0191572	BA3A	COG2204!!!COG3920	GC_00003290, GC_00005085, GC_00005101	0.5	0.0847	6	59
Sugar isomerase-related protein YecE, UPF0759/DUF72 family (YecE) (PDB:1VPQ)	8.70579	0.00317201	0.0191572	BA3A	COG1801	GC_00003294	0.5	0.0847	6	59
Protein N-acetyltransferase, RimJ/RimL family (RimL) (PDB:1S7F)!!!Spore coat polysaccharide biosynthesis protein SpsG, predicted glycosyltransferase (SpsG)	8.70579	0.00317201	0.0191572	BA3A	COG1670!!!COG3980	GC_00003897, GC_00008806	0.5	0.0847	6	59
Peroxiredoxin family protein (YrkE) (PDB:2QS7)	8.20665	0.00417372	0.0241913	BA3A	COG2210	GC_00001718	1	0.3898	6	59
Sulfur carrier protein TusA (tRNA thiolation, molybdenum cofactor biosynthesis) (TusA) (PDB:1DCJ) (PUBMED:23894086)	8.20665	0.00417372	0.0241913	BA3A	COG0425	GC_00001709	1	0.3898	6	59
Uncharacterized protein, contains DUF1512 domain	7.25062	0.00708764	0.0375502	BA3A	COG4046	GC_00001536	1	0.4237	6	59
HEPN domain protein, predicted toxin of MNT-HEPN system (HEPN) (PUBMED:26112399)	7.25062	0.00708764	0.0375502	BA3A	COG2361	GC_00002729, GC_00002897, GC_00003217, GC_00003245, GC_00003321, GC_00004872, GC_00004873, GC_00006118, GC_00006954, GC_00007532, GC_00007547, GC_00008222, GC_00010010, GC_00010126, GC_00012688	1	0.4237	6	59
FAD-dependent dehydrogenase (PDB:3NLC)	7.25062	0.00708764	0.0375502	BA3A	COG2509	GC_00001622, GC_00007908, GC_00007909, GC_00007910, GC_00007934, GC_00009780	1	0.4237	6	59
Ferredoxin subunit of nitrite reductase or a ring-hydroxylating dioxygenase (NirD) (PDB:1FQT) (PUBMED:23844911)	7.25062	0.00708764	0.0375502	BA3A	COG2146	GC_00001585, GC_00003401, GC_00005784	1	0.4237	6	59
DNA-binding response regulator, NarL/FixJ family, contains REC and HTH domains (CitB) (PDB:1A04)!!!PAS domain (PAS) (PDB:2MWG)!!!K+-sensing histidine kinase KdpD (KdpD) (PDB:2KSF)	7.24263	0.00711927	0.0375502	BA3A	COG2197!!!COG2202!!!COG2205	GC_00003078	0.5	0.1017	6	59
Bacteriophytochrome (light-regulated signal transduction histidine kinase) (PDB:2VEA)!!!Signal transduction histidine kinase NtrY involved in nitrogen fixation and metabolism regulation (NtrY)	7.24263	0.00711927	0.0375502	BA3A	COG4251!!!COG5000	GC_00004291, GC_00005472	0.5	0.1017	6	59
Uncharacterized conserved protein, DUF305 family (PDB:5FEJ)	7.24263	0.00711927	0.0375502	BA3A	COG3544	GC_00003059	0.5	0.1017	6	59
Ketosteroid isomerase-related protein (YesE) (PDB:1Z1S)	6.81619	0.0090335	0.0465603	BA3A	COG3631	GC_00002146, GC_00002734, GC_00003554, GC_00012338	1	0.4407	6	59
ABC-type tungstate transport system, permease component TupA (TupB)	6.41049	0.0113448	0.0560976	BA3A	COG2998	GC_00001989, GC_00002541, GC_00004914	1	0.4576	6	59
ABC-type sugar transport system, ATPase component MalK (MalK) (PDB:2ONK)	6.41049	0.0113448	0.0560976	BA3A	COG3839	GC_00001877, GC_00002547, GC_00006154	1	0.4576	6	59
Cystathionine beta-lyase/cystathionine gamma-synthase (MetC) (PDB:1CL1)	6.41049	0.0113448	0.0560976	BA3A	COG0626	GC_00001530	1	0.4576	6	59
ABC-type tungstate transport system, periplasmic component (TupA)	6.41049	0.0113448	0.0560976	BA3A	COG4662	GC_00001525	1	0.4576	6	59
K+-sensing histidine kinase KdpD (KdpD) (PDB:2KSF)	6.29963	0.0120763	0.0595287	BA3A	COG2205	GC_00002105, GC_00006692, GC_00011962	0.6667	0.2034	6	59
Serine protease, subtilisin family (AprE) (PDB:1SCJ)!!!Uncharacterized conserved protein, PKD repeat domain (PDB:2KZW)	6.08707	0.0136175	0.0635617	BA3A	COG1404!!!COG3291	GC_00003063, GC_00011744	0.5	0.1186	6	59
Pyruvate-formate lyase (PflD) (PDB:1CM5)	6.08707	0.0136175	0.0635617	BA3A	COG1882	GC_00003488, GC_00009825, GC_00013018	0.5	0.1186	6	59
Type II restriction/modification system, endonuclease and methylase domains (YeeA) (PDB:5HR4)	6.08707	0.0136175	0.0635617	BA3A	COG1002	GC_00006325, GC_00006326, GC_00006537, GC_00013876	0.5	0.1186	6	59
Superfamily II DNA or RNA helicase, SNF2 family (HepA) (PDB:6UXV)!!!Uncharacterized protein, contains SWIM-type Zn finger domain	6.08707	0.0136175	0.0635617	BA3A	COG0553!!!COG4279	GC_00002692	0.5	0.1186	6	59
Ribonuclease/mRNA interferase VapC, contains PIN domain (VapC) (PDB:3TND)	6.02642	0.0140933	0.0638978	BA3A	COG1487	GC_00002223, GC_00002777, GC_00002902, GC_00013398	1	0.4746	6	59
Ferredoxin (Fer) (PDB:1IQZ)	5.66639	0.0172931	0.0768634	BA3A	COG1141	GC_00001506	1	0.4915	6	59
Predicted nucleotidyltransferase, MJ0604 family (MJ0604) (PDB:5YEP)	5.66639	0.0172931	0.0768634	BA3A	COG1708	GC_00002209, GC_00002485, GC_00002658, GC_00003565, GC_00004343	1	0.4915	6	59
Uncharacterized HEPN domain protein YutE, UPF0331/DUF86 family (YutE) (PDB:1YLM) (PUBMED:26112399)	5.66639	0.0172931	0.0768634	BA3A	COG2445	GC_00002130, GC_00002150, GC_00002789, GC_00003272, GC_00003636, GC_00005623, GC_00010337, GC_00013741	1	0.4915	6	59
Transposase (InsQ)	5.14369	0.0233311	0.100593	BA3A	COG0675	GC_00000056, GC_00002265, GC_00007022, GC_00008088, GC_00011400, GC_00012908, GC_00013479	0.5	0.1356	6	59
Type I restriction-modification system, DNA methylase subunit (HsdM) (PDB:2AR0) (PUBMED:26872910)!!!Predicted type IV restriction endonuclease	5.14369	0.0233311	0.100593	BA3A	COG0286!!!COG2810	GC_00003518, GC_00006210, GC_00008307, GC_00014501	0.5	0.1356	6	59
Tetratricopeptide (TPR) repeat (TPR) (PDB:3AS4)!!!Outer membrane protein chaperone/metalloprotease BepA/YfgC, contains M48 and TPR domains (BepA) (PDB:6AIT) (PUBMED:24003122)	5.14369	0.0233311	0.100593	BA3A	COG0457!!!COG4783	GC_00004140, GC_00005100, GC_00012703	0.5	0.1356	6	59
ABC-type nitrate/sulfonate/bicarbonate transport system, ATPase component (TauB)	5.00273	0.0253074	0.108229	BA3A	COG1116	GC_00001623, GC_00002918, GC_00004966, GC_00006454, GC_00010064	1	0.5254	6	59
Predicted double-glycine leader peptidase, C39-like (CLD) domain (C39G) (PUBMED:27279651)	4.69622	0.030229	0.126541	BA3A	COG3271	GC_00001062, GC_00002152, GC_00003021, GC_00003181, GC_00003188, GC_00003419, GC_00003499, GC_00003703, GC_00003786, GC_00004767, GC_00004806, GC_00004895, GC_00005011, GC_00005054, GC_00006042, GC_00006069, GC_00006176, GC_00006343, GC_00006418, GC_00007304, GC_00007566, GC_00007567, GC_00009241, GC_00009999, GC_00010025, GC_00010026, GC_00013324	1	0.5424	6	59
Galactose-1-phosphate uridylyltransferase (GalT) (PDB:1GUP)	4.40715	0.0357886	0.142663	BA3A	COG1085	GC_00001755, GC_00002635	1	0.5593	6	59
Zinc transporter ZupT (ZupT) (PDB:5TSA)	4.40715	0.0357886	0.142663	BA3A	COG0428	GC_00001852, GC_00002417, GC_00003111	1	0.5593	6	59
ABC-type nitrate/sulfonate/bicarbonate transport system, permease component (TauC)	4.40715	0.0357886	0.142663	BA3A	COG0600	GC_00001589, GC_00003514, GC_00004276, GC_00004969, GC_00006344	1	0.5593	6	59
O-acetylhomoserine/O-acetylserine sulfhydrylase, pyridoxal phosphate-dependent (MET17) (PDB:2CTZ)	4.40715	0.0357886	0.142663	BA3A	COG2873	GC_00001432	1	0.5593	6	59
mRNA-degrading endonuclease RelE, toxin component of the RelBE toxin-antitoxin system (RelE) (PDB:1WMI)	4.40715	0.0357886	0.142663	BA3A	COG2026	GC_00002269, GC_00003296, GC_00003658, GC_00004081, GC_00004220, GC_00004825, GC_00005160, GC_00005245, GC_00006415, GC_00007523, GC_00009716, GC_00011384, GC_00011462, GC_00012279, GC_00014468	1	0.5593	6	59
Transposase	4.36869	0.036605	0.142663	BA3A	COG3335	GC_00001629, GC_00002683, GC_00002765, GC_00006346, GC_00006351, GC_00008733, GC_00010245, GC_00010433, GC_00010792, GC_00010798, GC_00010909, GC_00011367, GC_00011661, GC_00011718, GC_00012313, GC_00012653, GC_00012847, GC_00013081, GC_00013329, GC_00013881, GC_00014105, GC_00014663, GC_00014843	0.8333	0.3898	6	59
DNA repair enzyme Ada (O6-methylguanine-DNA--protein-cysteine methyltransferase) (AdaB) (PDB:6RLA) (PUBMED:29061663)	4.1309	0.042107	0.158597	BA3A	COG0350	GC_00002449, GC_00002463, GC_00003250, GC_00004082, GC_00009530	1	0.5763	6	59
Periplasmic protein Wza involved in polysaccharide export, contains SLBB domain of the beta-grasp fold (Wza) (PDB:2J58) (PUBMED:17250770)	4.10336	0.0427981	0.158597	BA3A	COG1596	GC_00010392, GC_00014382	0.1667	0.0169	6	59
Multidrug resistance efflux pump EmrA (EmrA) (PDB:4TKO)	4.10336	0.0427981	0.158597	BA3A	COG1566	GC_00010698, GC_00012135	0.1667	0.0169	6	59
Transposase InsO and inactivated derivatives (Tra5)	4.10336	0.0427981	0.158597	BA3A	COG2801	GC_00010169, GC_00011504, GC_00012646	0.1667	0.0169	6	59
Deoxyinosine 3'-endonuclease (endonuclease V) (Nfi) (PDB:2W35)	3.86967	0.0491661	0.180086	BA3A	COG1515	GC_00001359, GC_00010351	1	0.5932	6	59
Spore coat polysaccharide biosynthesis protein SpsF, cytidylyltransferase family (SpsF)	3.71792	0.0538313	0.195814	BA3A	COG1861	GC_00003285, GC_00007803, GC_00010872, GC_00014203, GC_00014580	0.5	0.1695	6	59
CBS domain (CBS) (PDB:1B3O)!!!Homoserine O-acetyltransferase (MET2) (PDB:2VAT)	3.61942	0.0571089	0.202613	BA3A	COG0517!!!COG2021	GC_00001364	1	0.6102	6	59
Zn-dependent protease (includes sporulation protein SpoIVFB) (SpoIVFB) (PDB:3B4R)!!!Predicted transcriptional regulator, contains C-terminal CBS domains	3.61942	0.0571089	0.202613	BA3A	COG1994!!!COG2524	GC_00001325	1	0.6102	6	59
Uncharacterized membrane protein YbaN, DUF454 family (YbaN)	3.61942	0.0571089	0.202613	BA3A	COG2832	GC_00001332	1	0.6102	6	59
CRISPR/Cas system-associated protein Cas5, RAMP superfamily (Cas5)	3.3822	0.0659039	0.226208	BA3A	COG1688	GC_00002704, GC_00002785, GC_00002945, GC_00003085, GC_00005225, GC_00007333, GC_00011620	1	0.6271	6	59
Predicted ATPase, archaeal AAA+ ATPase superfamily	3.3822	0.0659039	0.226208	BA3A	COG1672	GC_00001290, GC_00002188, GC_00011244	1	0.6271	6	59
CRISPR-Cas system type I-B effector complex large subunit Cas8b1 (Cas8b1)	3.16975	0.0750141	0.254386	BA3A	COG5938	GC_00002782, GC_00007387	0.5	0.1864	6	59
Cysteine synthase (CysK) (PDB:1FCJ)	2.93806	0.0865143	0.284604	BA3A	COG0031	GC_00000727	1	0.661	6	59
Membrane component of predicted Mg2+ transport system, contains DUF4010 domain (MgtC)	2.93806	0.0865143	0.284604	BA3A	COG3174	GC_00001302	1	0.661	6	59
Serine acetyltransferase (CysE) (PDB:1T3D)	2.93806	0.0865143	0.284604	BA3A	COG1045	GC_00001327, GC_00005584, GC_00007273, GC_00010205, GC_00011229, GC_00011260	1	0.661	6	59
Trehalose-6-phosphate phosphatase (OtsB) (PDB:1U02)	2.93806	0.0865143	0.284604	BA3A	COG1877	GC_00001504, GC_00003229, GC_00009759, GC_00012952	1	0.661	6	59
Trehalose-6-phosphate synthase, GT20 family (OtsA) (PDB:1UQT) (PUBMED:28830929)	2.72988	0.0984866	0.318688	BA3A	COG0380	GC_00001238, GC_00002411	1	0.678	6	59
CRISPR/Cas system-associated endoribonuclease Cas2 (Cas2) (PDB:2I0X)	2.72988	0.0984866	0.318688	BA3A	COG1343	GC_00001143, GC_00008261, GC_00009367, GC_00013383	1	0.678	6	59
Type I site-specific restriction-modification system, R (restriction) subunit and related helicases ... (PDB:2W00)	2.72988	0.0984866	0.318688	BA3A	COG0610	GC_00001386, GC_00001482, GC_00002728, GC_00004199, GC_00007522, GC_00010013, GC_00013342, GC_00013503	1	0.678	6	59
Type I site-specific restriction endonuclease, part of a restriction-modification system (HsdR) (PDB:3H1T) (PUBMED:21169490)	2.69889	0.100418	0.323615	BA3A	COG4096	GC_00002989, GC_00005069, GC_00011278, GC_00011547, GC_00012027	0.5	0.2034	6	59
CRISPR-Cas type I system-associated endonuclease/helicase Cas3 (Cas3)	2.53173	0.111578	0.353814	BA3A	COG1203	GC_00002486, GC_00002620, GC_00002784, GC_00002840, GC_00003064, GC_00004521, GC_00007404, GC_00012442	1	0.6949	6	59
HEPN domain protein, predicted toxin of MNT-HEPN system (HEPN) (PDB:2HSB) (PUBMED:26112399)	2.53173	0.111578	0.353814	BA3A	COG1895	GC_00001647, GC_00001996, GC_00002097, GC_00002487, GC_00002689, GC_00002904, GC_00004864, GC_00005059, GC_00006148, GC_00013450	1	0.6949	6	59
Ribosomal protein S3 (RpsC) (PDB:1VS6)	2.53173	0.111578	0.353814	BA3A	COG0092	GC_00001288, GC_00007520	1	0.6949	6	59
CRISPR-Cas system-associated integrase Cas1 (Cas1) (PDB:2YZS)	2.34071	0.126032	0.39412	BA3A	COG1518	GC_00001106, GC_00003452, GC_00008571, GC_00013645	1	0.7119	6	59
CheY-like REC (receiver) domain, includes chemotaxis protein CheY and sporulation regulator Spo0F (CheY) (PDB:6QRJ)	2.31187	0.12839	0.39845	BA3A	COG0784	GC_00002590, GC_00003125, GC_00003568, GC_00004225, GC_00004352, GC_00004740, GC_00005246, GC_00005293, GC_00005313, GC_00006365, GC_00006543, GC_00007431, GC_00007747, GC_00008161, GC_00008366, GC_00008957, GC_00009157, GC_00009613, GC_00009809, GC_00010095, GC_00010303, GC_00012184, GC_00013896, GC_00014649	0.8333	0.5085	6	59
Uracil-DNA glycosylase (Udg4) (PDB:3IKB)	2.29629	0.129683	0.39845	BA3A	COG1573	GC_00002595, GC_00007101, GC_00009913	0.5	0.2203	6	59
Predicted RNA-binding protein, contains PUA-like EVE domain (PDB:1WMM)	2.29629	0.129683	0.39845	BA3A	COG1673	GC_00003549, GC_00003916, GC_00007287	0.5	0.2203	6	59
CRISPR/Cas system endoribonuclease Cas6, RAMP superfamily (Cas6) (PDB:5YI6)	2.15857	0.141777	0.420898	BA3A	COG1583	GC_00001167, GC_00002280, GC_00009086, GC_00014160	1	0.7288	6	59
ssDNA and dsDNA 5'-3' nuclease NurA, repair of double-stranded DNA breaks (NurA) (PDB:2YGK) (PUBMED:29149348)	2.15857	0.141777	0.420898	BA3A	COG1630	GC_00001388, GC_00003246	1	0.7288	6	59
ATP-dependent helicase YprA, contains C-terminal metal-binding DUF1998 domain (YprA)	2.15857	0.141777	0.420898	BA3A	COG1205	GC_00001205, GC_00004172, GC_00005017, GC_00005815, GC_00009454, GC_00012393	1	0.7288	6	59
ABC-type nitrate/sulfonate/bicarbonate transport system, periplasmic component (TauA) (PDB:2X26)	2.15857	0.141777	0.420898	BA3A	COG0715	GC_00001277, GC_00002095, GC_00002527, GC_00002696, GC_00002958, GC_00004877, GC_00004902, GC_00006155, GC_00006229, GC_00006353, GC_00009464, GC_00010482, GC_00011512, GC_00012736, GC_00014283	1	0.7288	6	59
Restriction endonuclease S subunit (HsdS) (PDB:1YDX)	1.98267	0.159109	0.459423	BA3A	COG0732	GC_00004190, GC_00004424, GC_00004456, GC_00004779, GC_00005034, GC_00006218, GC_00006643, GC_00006708, GC_00007068, GC_00007444, GC_00007953, GC_00008123, GC_00008296, GC_00008449, GC_00008634, GC_00008728, GC_00008739, GC_00009357, GC_00009639, GC_00010225, GC_00010310, GC_00010903, GC_00010939, GC_00010995, GC_00011123, GC_00011983, GC_00012012, GC_00012531, GC_00012563, GC_00012677, GC_000127…	1	0.7458	6	59
GDP-D-mannose dehydratase (Gmd) (PDB:1DB3)	1.98267	0.159109	0.459423	BA3A	COG1089	GC_00000066, GC_00011507	1	0.7458	6	59
Superfamily II DNA or RNA helicase, SNF2 family (HepA) (PDB:6UXV)	1.94596	0.163022	0.467311	BA3A	COG0553	GC_00003313, GC_00003358, GC_00007717, GC_00010473, GC_00011155, GC_00013409	0.5	0.2373	6	59
CDP-glycerol glycerophosphotransferase, TagB/SpsB family (TagB)	1.94596	0.163022	0.467311	BA3A	COG1887	GC_00004166, GC_00005941, GC_00006162, GC_00007020, GC_00007711, GC_00008981, GC_00009152, GC_00009673, GC_00009933, GC_00010776, GC_00011040, GC_00011427, GC_00012047, GC_00012247	0.5	0.2373	6	59
CubicO group peptidase, beta-lactamase class C family (AmpC) (PDB:1BLS)	1.81467	0.177949	0.501022	BA3A	COG1680	GC_00002252, GC_00002293, GC_00002438, GC_00002589, GC_00002884, GC_00003328, GC_00003869, GC_00003965, GC_00004436, GC_00008500, GC_00008828, GC_00009900, GC_00011122, GC_00013840	1	0.7627	6	59
Peptide methionine sulfoxide reductase MsrB (MsrB) (PDB:1L1D)	1.65218	0.198663	0.54903	BA3A	COG0229	GC_00001180	1	0.7797	6	59
Protoporphyrinogen oxidase HemY/PPOX (HemY) (PDB:3LOV)	1.65218	0.198663	0.54903	BA3A	COG1232	GC_00001058, GC_00012385, GC_00013307	1	0.7797	6	59
Fe-S cluster carrier ATPase, Mrp/ApbC/NBP35 family (Mrp) (PDB:2PH1) (PUBMED:18616280;19114487;31709520)	1.65218	0.198663	0.54903	BA3A	COG0489	GC_00000360, GC_00013640, GC_00014111	1	0.7797	6	59
Bifunctional PLP-dependent enzyme with beta-cystathionase and maltose regulon repressor activities (MalY) (PDB:4DGT)	1.64341	0.199858	0.54903	BA3A	COG1168	GC_00002104	0.5	0.2542	6	59
Periplasmic serine protease, ClpP class (SppA) (PDB:3BEZ)	1.49673	0.221175	0.593173	BA3A	COG0616	GC_00001071	1	0.7966	6	59
Sulfate permease or related transporter, MFS superfamily (SUL1) (PDB:3NY7)	1.49673	0.221175	0.593173	BA3A	COG0659	GC_00001508, GC_00002000, GC_00002778, GC_00002969, GC_00007103, GC_00007433, GC_00010005, GC_00010950	1	0.7966	6	59
Uncharacterized conserved protein AF1501, DUF2226 family (AF1501)	1.49673	0.221175	0.593173	BA3A	COG1667	GC_00001549, GC_00002495, GC_00003761	1	0.7966	6	59
Radical SAM superfamily enzyme PflX (PflX)	1.49673	0.221175	0.593173	BA3A	COG1313	GC_00001213, GC_00003795, GC_00007545	1	0.7966	6	59
AIM24 protein, required for mitochondrial respiration (AIM24) (PDB:1YOX) (PUBMED:24928273;24714493)	1.34616	0.24595	0.612536	BA3A	COG2013	GC_00001303, GC_00002139, GC_00002974, GC_00013151	1	0.8136	6	59
Fe-S cluster assembly scaffold protein IscU, NifU family (IscU) (PDB:1Q48)	1.34616	0.24595	0.612536	BA3A	COG0822	GC_00001130	1	0.8136	6	59
Predicted transcriptional regulator, contains HTH domain (PDB:3LMM)	1.34616	0.24595	0.612536	BA3A	COG2865	GC_00001505, GC_00002025, GC_00002348, GC_00003112, GC_00005088, GC_00005404, GC_00005881, GC_00006013, GC_00007151, GC_00007377, GC_00008749, GC_00010340, GC_00011546, GC_00011586, GC_00011933, GC_00014378, GC_00014551	1	0.8136	6	59
Putative NADPH-quinone reductase (modulator of drug activity B) (MdaB) (PDB:1D4A)	1.34616	0.24595	0.612536	BA3A	COG2249	GC_00001341, GC_00001723	1	0.8136	6	59
Uncharacterized conserved protein YecA, UPF0149 family, contains C-terminal Zn-binding SEC-C motif (YecA)	1.26652	0.260421	0.612536	BA3A	COG3318	GC_00003501, GC_00007853, GC_00009195, GC_00009494, GC_00013436	0.3333	0.1525	6	59
Uncharacterized conserved protein, phosphatidylethanolamine-binding protein (PEBP) family (PEBP) (PDB:1A44)	1.20192	0.272938	0.612536	BA3A	COG1881	GC_00001152, GC_00003610, GC_00005395	1	0.8305	6	59
Anaerobic selenocysteine-containing dehydrogenase (BisC) (PDB:1EU1)	1.20192	0.272938	0.612536	BA3A	COG0243	GC_00001012, GC_00004743, GC_00008928	1	0.8305	6	59
