# Supplementary material for: Metapangenomic investigation provides insight into niche differentiation of methanogenic populations from the subsurface serpentinizing environment, Samail Ophiolite, Oman
Source: Front Microbiol. 2023 Jul 3;14:1205558. doi: 10.3389/fmicb.2023.1205558 (PMC10350532; doi:10.3389/fmicb.2023.1205558)
Supplement: Supplementary file 1 [file Data_Sheet_1.ZIP › Supplementary Table 4.xlsx]

## Sheet: READ_ME
Supplementary Table 4
The genes within the accessory genome of each Methanobacterium population taken from the top COG20 Cateogries
Type I = General Function Prediction Only, Cell Wall/Membrane/envelope biogenesis, defense mechanisms
Mixed = Cell wall/membrane/envelope biogenesis
Type 2 = Defense Mechanisms, Energy Production and Conversion
Column Name	Description
gene_cluster_id	The ID number for the gene cluster identified
bin_name	The name of the bin used to identify the accessory genome of each Methanobacterium population
genome_name	The name of the MAG in which the functional annotation was determined to be present
gene_callers_id	The ID number for the gene identified
num_genomes_gene_cluster_has_hits	The number of MAGs that contain the gene clluster identified
num_genes_in_gene_cluster	The number of genes that exist in the gene cluster
max_num_paralogs	The number of paralogs that may exist for the gene of interest
COG20_PATHWAY_ACC	The acccession number for the COG20 database
COG20_PATHWAY	The pathway defined in the COG20 database
TIGRFAM_ACC	The acccession number for the TIGRFAM database
TIGRFAM	The gene function prediction from the TIGRFAM database
SUPERFAMILY_ACC	The accession number from the SUPERFAMILY database
SUPERFAMILY	The gene function prediction from the SUPERFAMILY database
COG20_CATEGORY_ACC	The acccession number for the COG20 database
COG20_CATEGORY	The gene function prediction letter category from the COG20 database
COG20_FUNCTION_ACC	The acccession number for the COG20 database
COG20_FUNCTION	The gene function prediction from the COG20 database
Pfam_ACC	The accession number for the Pfam database
Pfam	The gene function prediction from the Pfam database
KeggGhostKoala_ACC	The accession number from the KEGG database
KeggGhostKoala	The gene function prediction from the GhostKOALA annotation program

## Sheet: Type I Top Categories
gene_cluster_id	bin_name	genome_name	gene_callers_id	num_genomes_gene_cluster_has_hits	num_genes_in_gene_cluster	max_num_paralogs	COG20_PATHWAY_ACC	COG20_PATHWAY	TIGRFAM_ACC	TIGRFAM	SUPERFAMILY_ACC	SUPERFAMILY	COG20_CATEGORY_ACC	COG20_CATEGORY	COG20_FUNCTION_ACC	COG20_FUNCTION	Pfam_ACC	Pfam	KeggGhostKoala_ACC	KeggGhostKoala
GC_00001278	WAB_Specific	WAB188_50M	21357	1	6	6	NA	NA	TIGR01451	B_ant_repeat: conserved repeat domain	NA	NA	G|M	Carbohydrate transport and metabolism|Cell wall/membrane/envelope biogenesis	COG0726	Peptidoglycan/xylan/chitin deacetylase, PgdA/NodB/CDA1 family (CDA1) (PDB:1NY1)	PF01345	Domain of unknown function DUF11	NA	NA
GC_00002537	WAB_Specific	WAB188_50M	158111	1	2	2	NA	NA	NA	NA	SSF53448	Nucleotide-diphospho-sugar transferases	M	Cell wall/membrane/envelope biogenesis	COG0463	Glycosyltransferase involved in cell wall bisynthesis (WcaA) (PDB:5MLZ)	PF00535	Glycosyl transferase family 2	K20534	gtrB; polyisoprenyl-phosphate glycosyltransferase [EC:2.4.-.-]
GC_00002537	WAB_Specific	WAB188_50M	158101	1	2	2	NA	NA	NA	NA	SSF53448	Nucleotide-diphospho-sugar transferases	M	Cell wall/membrane/envelope biogenesis	COG0463	Glycosyltransferase involved in cell wall bisynthesis (WcaA) (PDB:5MLZ)	PF00535	Glycosyl transferase family 2	K20534	gtrB; polyisoprenyl-phosphate glycosyltransferase [EC:2.4.-.-]
GC_00002538	WAB_Specific	WAB188_50M	30359	1	2	2	NA	NA	NA	NA	SSF52540	P-loop containing nucleoside triphosphate hydrolases	V	Defense mechanisms	COG1131	ABC-type multidrug transport system, ATPase component (CcmA) (PDB:5DO7)	PF00005	ABC transporter	K01990	ABC-2.A; ABC-2 type transport system ATP-binding protein
GC_00002538	WAB_Specific	WAB188_50M	30362	1	2	2	NA	NA	NA	NA	SSF52540	P-loop containing nucleoside triphosphate hydrolases	V	Defense mechanisms	COG1131	ABC-type multidrug transport system, ATPase component (CcmA) (PDB:5DO7)	PF00005	ABC transporter	K01990	ABC-2.A; ABC-2 type transport system ATP-binding protein
GC_00002553	WAB_Specific	WAB188_50M	500388	1	1	1	NA	NA	NA	NA	SSF53613	Ribokinase-like	M	Cell wall/membrane/envelope biogenesis	COG2870	ADP-heptose synthase, bifunctional sugar kinase/adenylyltransferase (RfaE) (PDB:5X9Q)	PF00294	pfkB family carbohydrate kinase	NA	NA
GC_00002557	WAB_Specific	WAB188_50M	30412	1	1	1	NA	NA	NA	NA	SSF53335	S-adenosyl-L-methionine-dependent methyltransferases	V	Defense mechanisms	COG0286	Type I restriction-modification system, DNA methylase subunit (HsdM) (PDB:2AR0) (PUBMED:26872910)	PF02384	N-6 DNA Methylase	K03427	hsdM; type I restriction enzyme M protein [EC:2.1.1.72]
GC_00002569	WAB_Specific	WAB188_50M	263946	1	1	1	NA	NA	NA	NA	SSF53448	Nucleotide-diphospho-sugar transferases	M	Cell wall/membrane/envelope biogenesis	COG1083	CMP-N-acetylneuraminic acid synthetase, NeuA/PseF family (NeuA) (PDB:1EYR)	PF02348	Cytidylyltransferase	NA	NA
GC_00002570	WAB_Specific	WAB188_50M	610267	1	1	1	COG1468	CRISPR-Cas system	TIGR00372	cas4: CRISPR-associated protein Cas4	NA	NA	V	Defense mechanisms	COG1468	CRISPR/Cas system-associated exonuclease Cas4, RecB family (Cas4) (PDB:4R5Q)	PF01930	Domain of unknown function DUF83	K07464	cas4; CRISPR-associated exonuclease Cas4 [EC:3.1.12.1]
GC_00002571	WAB_Specific	WAB188_50M	465269	1	1	1	NA	NA	NA	NA	SSF51569	Aldolase	M	Cell wall/membrane/envelope biogenesis	COG2089	Sialic acid synthase SpsE, contains C-terminal SAF domain (SpsE) (PDB:1VLI)	PF03102	NeuB family	K05304	NANS, SAS; sialic acid synthase [EC:2.5.1.56 2.5.1.57 2.5.1.132]
GC_00002579	WAB_Specific	WAB188_50M	364746	1	1	1	NA	NA	TIGR00056	TIGR00056: ABC transport permease subunit	NA	NA	M	Cell wall/membrane/envelope biogenesis	COG0767	Permease subunit MlaE of the ABC-type intermembrane phospholipid transporter Mla (MlaE) (PDB:6IC4)	PF02405	Permease MlaE	K02066	mlaE, linK; phospholipid/cholesterol/gamma-HCH transport system permease protein
GC_00002584	WAB_Specific	WAB188_50M	263950	1	1	1	NA	NA	NA	NA	SSF51735	NAD(P)-binding Rossmann-fold domains	M	Cell wall/membrane/envelope biogenesis	COG0451	Nucleoside-diphosphate-sugar epimerase (WcaG) (PDB:2X4G)	PF01370	NAD dependent epimerase/dehydratase family	K01784	galE, GALE; UDP-glucose 4-epimerase [EC:5.1.3.2]
GC_00002585	WAB_Specific	WAB188_50M	977588	1	1	1	COG3415	CRISPR-Cas system	NA	NA	NA	NA	V	Defense mechanisms	COG3415	CRISPR-associated protein Csa3, CARF domain (Csa3) (PDB:2WTE) (PUBMED:21093452)	NA	NA	NA	NA
GC_00002588	WAB_Specific	WAB188_50M	119810	1	1	1	NA	NA	NA	NA	SSF52540	P-loop containing nucleoside triphosphate hydrolases	M|D|T	Cell wall/membrane/envelope biogenesis|Cell cycle control, cell division, chromosome partitioning|Signal transduction mechanisms	COG0464	AAA+-type ATPase, SpoVK/Ycf46/Vps4 family (SpoVK) (PDB:3SYL)	PF00004	ATPase family associated with various cellular activities (AAA)	NA	NA
GC_00002592	WAB_Specific	WAB188_50M	158122	1	1	1	NA	NA	NA	NA	SSF53448	Nucleotide-diphospho-sugar transferases	M	Cell wall/membrane/envelope biogenesis	COG1083	CMP-N-acetylneuraminic acid synthetase, NeuA/PseF family (NeuA) (PDB:1EYR)	PF02348	Cytidylyltransferase	K18431	legF, ptmB; CMP-N,N'-diacetyllegionaminic acid synthase [EC:2.7.7.82]
GC_00002594	WAB_Specific	WAB188_50M	1368003	1	1	1	COG3415	CRISPR-Cas system	NA	NA	SSF46689	Homeodomain-like	V	Defense mechanisms	COG3415	CRISPR-associated protein Csa3, CARF domain (Csa3) (PDB:2WTE) (PUBMED:21093452)	PF13592	Winged helix-turn helix	NA	NA
GC_00002604	WAB_Specific	WAB188_50M	99565	1	1	1	NA	NA	NA	NA	NA	NA	V	Defense mechanisms	COG2361	HEPN domain protein, predicted toxin of MNT-HEPN system (HEPN) (PUBMED:26112399)	PF01934	Protein of unknown function DUF86	NA	NA
GC_00002607	WAB_Specific	WAB188_50M	263957	1	1	1	NA	NA	NA	NA	SSF51182	RmlC-like cupins	M	Cell wall/membrane/envelope biogenesis	COG1898	dTDP-4-dehydrorhamnose 3,5-epimerase or related enzyme (RfbC) (PDB:1DZR)	PF00908	dTDP-4-dehydrorhamnose 3,5-epimerase	K01790	rfbC, rmlC; dTDP-4-dehydrorhamnose 3,5-epimerase [EC:5.1.3.13]
GC_00002609	WAB_Specific	WAB188_50M	15557	1	1	1	NA	NA	NA	NA	SSF53756	UDP-Glycosyltransferase/glycogen phosphorylase	M	Cell wall/membrane/envelope biogenesis	COG0438	Glycosyltransferase involved in cell wall bisynthesis (RfaB) (PDB:2IV7)	PF13692	Glycosyl transferases group 1	NA	NA
GC_00002618	WAB_Specific	WAB188_50M	811937	1	1	1	COG3415	CRISPR-Cas system	NA	NA	SSF46689	Homeodomain-like	V	Defense mechanisms	COG3415	CRISPR-associated protein Csa3, CARF domain (Csa3) (PDB:2WTE) (PUBMED:21093452)	PF13565	Homeodomain-like domain	NA	NA
GC_00002626	WAB_Specific	WAB188_50M	15565	1	1	1	NA	NA	NA	NA	SSF51735	NAD(P)-binding Rossmann-fold domains	M|O	Cell wall/membrane/envelope biogenesis|Posttranslational modification, protein turnover, chaperones	COG1086	NDP-sugar epimerase, includes UDP-GlcNAc-inverting 4,6-dehydratase FlaA1 and capsular polysaccharide biosynthesis protein EpsC (FlaA1) (PDB:2GN4)	PF02719	Polysaccharide biosynthesis protein	NA	NA
GC_00002633	WAB_Specific	WAB188_50M	316677	1	1	1	NA	NA	NA	NA	SSF53756	UDP-Glycosyltransferase/glycogen phosphorylase	M	Cell wall/membrane/envelope biogenesis	COG0438	Glycosyltransferase involved in cell wall bisynthesis (RfaB) (PDB:2IV7)	PF00534	Glycosyl transferases group 1	K16703	wcaL, amsK; colanic acid/amylovoran biosynthesis glycosyltransferase [EC:2.4.-.-]
GC_00002638	WAB_Specific	WAB188_50M	263954	1	1	1	NA	NA	NA	NA	SSF51735	NAD(P)-binding Rossmann-fold domains	M	Cell wall/membrane/envelope biogenesis	COG0451	Nucleoside-diphosphate-sugar epimerase (WcaG) (PDB:2X4G)	PF01370	NAD dependent epimerase/dehydratase family	K01784	galE, GALE; UDP-glucose 4-epimerase [EC:5.1.3.2]
GC_00002646	WAB_Specific	WAB188_50M	316681	1	1	1	NA	NA	NA	NA	SSF53448	Nucleotide-diphospho-sugar transferases	M	Cell wall/membrane/envelope biogenesis	COG0463	Glycosyltransferase involved in cell wall bisynthesis (WcaA) (PDB:5MLZ)	PF00535	Glycosyl transferase family 2	NA	NA
GC_00002648	WAB_Specific	WAB188_50M	15743	1	1	1	NA	NA	NA	NA	NA	NA	V	Defense mechanisms	COG1479	DNAse/DNA nickase specific for phosphorothioated or glycosylated phage DNA, GmrSD/DndB/SspE family, contains DUF262 and HNH nuclease domains (GmrSD) (PDB:6JIV) (PUBMED:17188297;32251370)	PF03235	Protein of unknown function DUF262	NA	NA
GC_00002655	WAB_Specific	WAB188_50M	234863	1	1	1	NA	NA	NA	NA	NA	NA	V	Defense mechanisms	COG5428	Predicted antitoxin component YuzE of a toxin-antitoxin system, DUF2283 family (YuzE)	PF10049	Protein of unknown function (DUF2283)	NA	NA
GC_00002657	WAB_Specific	WAB188_50M	30198	1	1	1	COG1336	CRISPR-Cas system	TIGR02580	cas_RAMP_Cmr4: CRISPR type III-B/RAMP module RAMP protein Cmr4	NA	NA	V	Defense mechanisms	COG1336	CRISPR-Cas system type III CMR-effector complex subunit Cmr4, RAMP superfamily Cas7 group (Cmr4) (PDB:4WNZ)	PF03787	RAMP superfamily	K09000	cmr4; CRISPR-associated protein Cmr4
GC_00002663	WAB_Specific	WAB188_50M	15555	1	1	1	NA	NA	NA	NA	SSF53756	UDP-Glycosyltransferase/glycogen phosphorylase	M	Cell wall/membrane/envelope biogenesis	COG0438	Glycosyltransferase involved in cell wall bisynthesis (RfaB) (PDB:2IV7)	PF00534	Glycosyl transferases group 1	NA	NA
GC_00002670	WAB_Specific	WAB188_50M	1473892	1	1	1	NA	NA	NA	NA	SSF50118	Cell growth inhibitor/plasmid maintenance toxic component	V	Defense mechanisms	COG2337	mRNA-degrading endonuclease MazF, toxin component of the MazEF toxin-antitoxin module (MazF) (PDB:2MF2)	PF02452	PemK-like, MazF-like toxin of type II toxin-antitoxin system	K07171	mazF, ndoA, chpA; mRNA interferase MazF [EC:3.1.-.-]
GC_00002687	WAB_Specific	WAB188_50M	15562	1	1	1	NA	NA	TIGR03568	NeuC_NnaA: UDP-N-acetyl-D-glucosamine 2-epimerase, UDP-hydrolysing	SSF53756	UDP-Glycosyltransferase/glycogen phosphorylase	M	Cell wall/membrane/envelope biogenesis	COG0381	UDP-N-acetylglucosamine 2-epimerase (WecB) (PDB:1F6D) (PUBMED:26641313;30389844)	PF02350	UDP-N-acetylglucosamine 2-epimerase	K18429	legG, neuC2; GDP/UDP-N,N'-diacetylbacillosamine 2-epimerase (hydrolysing) [EC:3.2.1.184]
GC_00002693	WAB_Specific	WAB188_50M	906899	1	1	1	NA	NA	NA	NA	SSF143011	RelE-like	V	Defense mechanisms	COG2026	mRNA-degrading endonuclease RelE, toxin component of the RelBE toxin-antitoxin system (RelE) (PDB:1WMI)	NA	NA	NA	NA
GC_00002696	WAB_Specific	WAB188_50M	15554	1	1	1	NA	NA	NA	NA	SSF53756	UDP-Glycosyltransferase/glycogen phosphorylase	M	Cell wall/membrane/envelope biogenesis	COG0438	Glycosyltransferase involved in cell wall bisynthesis (RfaB) (PDB:2IV7)	PF00534	Glycosyl transferases group 1	NA	NA
GC_00002699	WAB_Specific	WAB188_50M	1120274	1	1	1	NA	NA	TIGR02385	RelE_StbE: addiction module toxin, RelE/StbE family	SSF143011	RelE-like	V	Defense mechanisms	COG2026	mRNA-degrading endonuclease RelE, toxin component of the RelBE toxin-antitoxin system (RelE) (PDB:1WMI)	PF05016	ParE toxin of type II toxin-antitoxin system, parDE	K06218	relE, stbE; mRNA interferase RelE/StbE
GC_00002700	WAB_Specific	WAB188_50M	465268	1	1	1	NA	NA	TIGR01670	KdsC-phosphatas: 3-deoxy-D-manno-octulosonate 8-phosphate phosphatase, YrbI family	SSF56784	HAD-like	M|M|R	Cell wall/membrane/envelope biogenesis|Cell wall/membrane/envelope biogenesis|General function prediction only	COG1083|COG1778	CMP-N-acetylneuraminic acid synthetase, NeuA/PseF family (NeuA) (PDB:1EYR)|3-deoxy-D-manno-octulosonate 8-phosphate phosphatase KdsC and related HAD superfamily phosphatases (KdsC) (PDB:3I6B)	PF08282	haloacid dehalogenase-like hydrolase	NA	NA
GC_00002714	WAB_Specific	WAB188_50M	1125517	1	1	1	NA	NA	NA	NA	NA	NA	V	Defense mechanisms	COG2361	HEPN domain protein, predicted toxin of MNT-HEPN system (HEPN) (PUBMED:26112399)	PF01934	Protein of unknown function DUF86	NA	NA
GC_00002721	WAB_Specific	WAB188_50M	977587	1	1	1	COG3415	CRISPR-Cas system	NA	NA	SSF46689	Homeodomain-like	V	Defense mechanisms	COG3415	CRISPR-associated protein Csa3, CARF domain (Csa3) (PDB:2WTE) (PUBMED:21093452)	PF13565	Homeodomain-like domain	NA	NA
GC_00002728	WAB_Specific	WAB188_50M	15560	1	1	1	NA	NA	NA	NA	SSF53448	Nucleotide-diphospho-sugar transferases	M	Cell wall/membrane/envelope biogenesis	COG1083	CMP-N-acetylneuraminic acid synthetase, NeuA/PseF family (NeuA) (PDB:1EYR)	PF02348	Cytidylyltransferase	K18431	legF, ptmB; CMP-N,N'-diacetyllegionaminic acid synthase [EC:2.7.7.82]
GC_00002736	WAB_Specific	WAB188_50M	158112	1	1	1	NA	NA	NA	NA	SSF51735	NAD(P)-binding Rossmann-fold domains	M	Cell wall/membrane/envelope biogenesis	COG0451	Nucleoside-diphosphate-sugar epimerase (WcaG) (PDB:2X4G)	PF01370	NAD dependent epimerase/dehydratase family	NA	NA
GC_00002744	WAB_Specific	WAB188_50M	15564	1	1	1	NA	NA	NA	NA	SSF53383	PLP-dependent transferases	M	Cell wall/membrane/envelope biogenesis	COG0399	dTDP-4-amino-4,6-dideoxygalactose transaminase (WecE) (PDB:4PIW) (PUBMED:15271350)	PF01041	DegT/DnrJ/EryC1/StrS aminotransferase family	K13010	per, rfbE; perosamine synthetase [EC:2.6.1.102]
GC_00002776	WAB_Specific	WAB188_50M	158113	1	1	1	NA	NA	NA	NA	SSF53756	UDP-Glycosyltransferase/glycogen phosphorylase	M	Cell wall/membrane/envelope biogenesis	COG0438	Glycosyltransferase involved in cell wall bisynthesis (RfaB) (PDB:2IV7)	PF13692	Glycosyl transferases group 1	NA	NA
GC_00002780	WAB_Specific	WAB188_50M	364747	1	1	1	COG0787	Mureine biosynthesis	TIGR00492	alr: alanine racemase	SSF51419	PLP-binding barrel	M	Cell wall/membrane/envelope biogenesis	COG0787	Alanine racemase (Alr) (PDB:1BD0)	PF01168	Alanine racemase, N-terminal domain	K01775	alr; alanine racemase [EC:5.1.1.1]
GC_00002786	WAB_Specific	WAB188_50M	491554	1	1	1	NA	NA	NA	NA	SSF143011	RelE-like	V	Defense mechanisms	COG3549	Plasmid maintenance system killer protein (HigB)	PF05015	RelE-like toxin of type II toxin-antitoxin system HigB	K07334	higB-1; toxin HigB-1
GC_00002797	WAB_Specific	WAB188_50M	21578	1	1	1	NA	NA	NA	NA	NA	NA	M	Cell wall/membrane/envelope biogenesis	COG2244	Membrane protein involved in the export of O-antigen and teichoic acid (RfbX)	PF01943	Polysaccharide biosynthesis protein	NA	NA
GC_00002801	WAB_Specific	WAB188_50M	30195	1	1	1	COG1367	CRISPR-Cas system	TIGR01894	cas_TM1795_cmr1: CRISPR type III-B/RAMP module RAMP protein Cmr1	NA	NA	V	Defense mechanisms	COG1367	CRISPR-Cas system type III CMR-effector complex subunit Cmr1, RAMP superfamily Cas7 group (Cmr1) (PDB:4L6U)	PF03787	RAMP superfamily	K07061	cmr1; CRISPR-associated protein Cmr1
GC_00002823	WAB_Specific	WAB188_50M	364745	1	1	1	NA	NA	NA	NA	SSF52540	P-loop containing nucleoside triphosphate hydrolases	M	Cell wall/membrane/envelope biogenesis	COG1127	ATPase subunit MlaF of the ABC-type intermembrane phospholipid transporter Mla (MlaF) (PDB:6IC4)	PF00005	ABC transporter	K02065	mlaF, linL, mkl; phospholipid/cholesterol/gamma-HCH transport system ATP-binding protein
GC_00002829	WAB_Specific	WAB188_50M	1028477	1	1	1	NA	NA	NA	NA	NA	NA	V	Defense mechanisms	COG5428	Predicted antitoxin component YuzE of a toxin-antitoxin system, DUF2283 family (YuzE)	PF10049	Protein of unknown function (DUF2283)	NA	NA
GC_00002838	WAB_Specific	WAB188_50M	30264	1	1	1	NA	NA	NA	NA	SSF116734	DNA methylase specificity domain	V	Defense mechanisms	COG0732	Restriction endonuclease S subunit (HsdS) (PDB:1YDX)	PF01420	Type I restriction modification DNA specificity domain	K01154	hsdS; type I restriction enzyme, S subunit [EC:3.1.21.3]
GC_00002853	WAB_Specific	WAB188_50M	1225994	1	1	1	NA	NA	NA	NA	SSF143100	TTHA1013/TTHA0281-like	V	Defense mechanisms	COG1598	Antitoxin component HicB of the HicAB toxin-antitoxin system (HicB) (PDB:4P78) (PUBMED:19060138)	NA	NA	NA	NA
GC_00002858	WAB_Specific	WAB188_50M	1463750	1	1	1	NA	NA	TIGR00125	cyt_tran_rel: cytidyltransferase-like domain	SSF52374	Nucleotidylyl transferase	M	Cell wall/membrane/envelope biogenesis	COG2870	ADP-heptose synthase, bifunctional sugar kinase/adenylyltransferase (RfaE) (PDB:5X9Q)	PF01467	Cytidylyltransferase-like	NA	NA
GC_00002859	WAB_Specific	WAB188_50M	1377287	1	1	1	COG0210|COG3335|COG3415	CRISPR-Cas system	NA	NA	SSF53098	Ribonuclease H-like	L|X|V	Replication, recombination and repair|Mobilome: prophages, transposons|Defense mechanisms	COG0210|COG3335|COG3415	Superfamily I DNA or RNA helicase (UvrD) (PDB:6PPR)|Transposase|CRISPR-associated protein Csa3, CARF domain (Csa3) (PDB:2WTE) (PUBMED:21093452)	PF13358	DDE superfamily endonuclease	NA	NA
GC_00002868	WAB_Specific	WAB188_50M	30196	1	1	1	COG1337	CRISPR-Cas system	NA	NA	NA	NA	V	Defense mechanisms	COG1337	CRISPR-Cas system type III CSM-effector complex subunit Csm3, RAMP superfamily Cas7 group (Csm3) (PDB:6IFN)	PF03787	RAMP superfamily	K19076	cmr2, cas10; CRISPR-associated protein Cmr2
GC_00002883	WAB_Specific	WAB188_50M	302557	1	1	1	NA	NA	TIGR01439	lp_hng_hel_AbrB: transcriptional regulator, AbrB family	SSF89447	AbrB/MazE/MraZ-like	K|V	Transcription|Defense mechanisms	COG2002	Bifunctional DNA-binding transcriptional regulator of stationary/sporulation/toxin gene expression and antitoxin component of the YhaV-PrlF toxin-antitoxin module (AbrB) (PDB:2RO5)	PF04014	Antidote-toxin recognition MazE, bacterial antitoxin	NA	NA
GC_00002894	WAB_Specific	WAB188_50M	917822	1	1	1	NA	NA	NA	NA	SSF46689	Homeodomain-like	V	Defense mechanisms	COG2442	Predicted antitoxin component of a toxin-antitoxin system, DUF433 family (PDB:2GA1)	PF04255	Protein of unknown function (DUF433)	NA	NA
GC_00002896	WAB_Specific	WAB188_50M	1144253	1	1	1	NA	NA	NA	NA	SSF143100	TTHA1013/TTHA0281-like	V	Defense mechanisms	COG1598	Antitoxin component HicB of the HicAB toxin-antitoxin system (HicB) (PDB:4P78) (PUBMED:19060138)	NA	NA	NA	NA
GC_00002897	WAB_Specific	WAB188_50M	158135	1	1	1	NA	NA	NA	NA	SSF53756	UDP-Glycosyltransferase/glycogen phosphorylase	M|M	Cell wall/membrane/envelope biogenesis|Cell wall/membrane/envelope biogenesis	COG1083|COG3980	CMP-N-acetylneuraminic acid synthetase, NeuA/PseF family (NeuA) (PDB:1EYR)|Spore coat polysaccharide biosynthesis protein SpsG, predicted glycosyltransferase (SpsG)	NA	NA	NA	NA
GC_00002902	WAB_Specific	WAB188_50M	158120	1	1	1	NA	NA	NA	NA	SSF51735	NAD(P)-binding Rossmann-fold domains	M	Cell wall/membrane/envelope biogenesis	COG0451	Nucleoside-diphosphate-sugar epimerase (WcaG) (PDB:2X4G)	PF01370	NAD dependent epimerase/dehydratase family	K01784	galE, GALE; UDP-glucose 4-epimerase [EC:5.1.3.2]
GC_00002905	WAB_Specific	WAB188_50M	263959	1	1	1	NA	NA	NA	NA	SSF53448	Nucleotide-diphospho-sugar transferases	M	Cell wall/membrane/envelope biogenesis	COG0463	Glycosyltransferase involved in cell wall bisynthesis (WcaA) (PDB:5MLZ)	PF00535	Glycosyl transferase family 2	NA	NA
GC_00002910	WAB_Specific	WAB188_50M	940592	1	1	1	NA	NA	NA	NA	NA	NA	V	Defense mechanisms	COG1403	5-methylcytosine-specific restriction endonuclease McrA (McrA)	PF01844	HNH endonuclease	NA	NA
GC_00002912	WAB_Specific	WAB188_50M	158100	1	1	1	NA	NA	NA	NA	SSF51735	NAD(P)-binding Rossmann-fold domains	M	Cell wall/membrane/envelope biogenesis	COG0451	Nucleoside-diphosphate-sugar epimerase (WcaG) (PDB:2X4G)	PF01370	NAD dependent epimerase/dehydratase family	NA	NA
GC_00002917	WAB_Specific	WAB188_50M	610266	1	1	1	COG1343	CRISPR-Cas system	TIGR01573	cas2: CRISPR-associated endonuclease Cas2	SSF143430	TTP0101/SSO1404-like	V	Defense mechanisms	COG1343	CRISPR/Cas system-associated endoribonuclease Cas2 (Cas2) (PDB:2I0X)	PF09827	CRISPR associated protein Cas2	K09951	cas2; CRISPR-associated protein Cas2
GC_00002920	WAB_Specific	WAB188_50M	234850	1	1	1	NA	NA	NA	NA	SSF88723	PIN domain-like	V	Defense mechanisms	COG1487	Ribonuclease/mRNA interferase VapC, contains PIN domain (VapC) (PDB:3TND)	PF01850	PIN domain	NA	NA
GC_00002928	WAB_Specific	WAB188_50M	1035457	1	1	1	NA	NA	NA	NA	NA	NA	V	Defense mechanisms	COG1895	HEPN domain protein, predicted toxin of MNT-HEPN system (HEPN) (PDB:2HSB) (PUBMED:26112399)	PF05168	HEPN domain	NA	NA
GC_00002929	WAB_Specific	WAB188_50M	158126	1	1	1	NA	NA	NA	NA	SSF110710	TTHA0583/YokD-like	V	Defense mechanisms	COG2746	Aminoglycoside N3'-acetyltransferase (YokD) (PDB:2NYG)	PF02522	Aminoglycoside 3-N-acetyltransferase	K00662	aacC; aminoglycoside 3-N-acetyltransferase [EC:2.3.1.81]
GC_00002932	WAB_Specific	WAB188_50M	234842	1	1	1	NA	NA	NA	NA	NA	NA	M	Cell wall/membrane/envelope biogenesis	COG0449	Glucosamine 6-phosphate synthetase, contains amidotransferase and phosphosugar isomerase domains (GlmS) (PDB:2J6H)	PF10543	ORF6N domain	NA	NA
GC_00002933	WAB_Specific	WAB188_50M	1377288	1	1	1	COG3415	CRISPR-Cas system	NA	NA	SSF46689	Homeodomain-like	V	Defense mechanisms	COG3415	CRISPR-associated protein Csa3, CARF domain (Csa3) (PDB:2WTE) (PUBMED:21093452)	PF13551	Winged helix-turn helix	NA	NA
GC_00002948	WAB_Specific	WAB188_50M	610265	1	1	1	COG1518	CRISPR-Cas system	TIGR00287	cas1: CRISPR-associated endonuclease Cas1	NA	NA	V	Defense mechanisms	COG1518	CRISPR-Cas system-associated integrase Cas1 (Cas1) (PDB:2YZS)	PF01867	CRISPR associated protein Cas1	K15342	cas1; CRISP-associated protein Cas1
GC_00002952	WAB_Specific	WAB188_50M	302556	1	1	1	NA	NA	NA	NA	NA	NA	V	Defense mechanisms	COG2442	Predicted antitoxin component of a toxin-antitoxin system, DUF433 family (PDB:2GA1)	PF01724	Domain of unknown function DUF29	NA	NA
GC_00002962	WAB_Specific	WAB188_50M	15530	1	1	1	NA	NA	NA	NA	SSF81593	Nucleotidyltransferase substrate binding subunit/domain	V	Defense mechanisms	COG2250	HEPN domain protein, predicted toxin of MNT-HEPN system (HEPN) (PDB:1O3U) (PUBMED:26112399)	PF05168	HEPN domain	NA	NA
GC_00002978	WAB_Specific	WAB188_50M	158119	1	1	1	NA	NA	NA	NA	SSF53383	PLP-dependent transferases	M	Cell wall/membrane/envelope biogenesis	COG0399	dTDP-4-amino-4,6-dideoxygalactose transaminase (WecE) (PDB:4PIW) (PUBMED:15271350)	PF01041	DegT/DnrJ/EryC1/StrS aminotransferase family	K13010	per, rfbE; perosamine synthetase [EC:2.6.1.102]
GC_00002983	WAB_Specific	WAB188_50M	158095	1	1	1	NA	NA	NA	NA	NA	NA	M	Cell wall/membrane/envelope biogenesis	COG2244	Membrane protein involved in the export of O-antigen and teichoic acid (RfbX)	PF13440	Polysaccharide biosynthesis protein	NA	NA
GC_00002994	WAB_Specific	WAB188_50M	1313305	1	1	1	COG3415	CRISPR-Cas system	NA	NA	SSF46689	Homeodomain-like	V	Defense mechanisms	COG3415	CRISPR-associated protein Csa3, CARF domain (Csa3) (PDB:2WTE) (PUBMED:21093452)	PF13518	Helix-turn-helix domain	NA	NA
GC_00002997	WAB_Specific	WAB188_50M	906897	1	1	1	NA	NA	TIGR02385	RelE_StbE: addiction module toxin, RelE/StbE family	SSF143011	RelE-like	V	Defense mechanisms	COG2026	mRNA-degrading endonuclease RelE, toxin component of the RelBE toxin-antitoxin system (RelE) (PDB:1WMI)	PF05016	ParE toxin of type II toxin-antitoxin system, parDE	NA	NA
GC_00003017	WAB_Specific	WAB188_50M	491555	1	1	1	NA	NA	TIGR02607	antidote_HigA: addiction module antidote protein, HigA family	SSF47413	lambda repressor-like DNA-binding domains	V	Defense mechanisms	COG3093	Plasmid maintenance system antidote protein VapI, contains XRE-type HTH domain (VapI) (PDB:4MCT)	PF01381	Helix-turn-helix	K21498	higA-1; antitoxin HigA-1
GC_00003032	WAB_Specific	WAB188_50M	158140	1	1	1	NA	NA	NA	NA	SSF52540	P-loop containing nucleoside triphosphate hydrolases	V	Defense mechanisms	COG1132	ABC-type multidrug transport system, ATPase and permease component (MdlB) (PDB:2HYD)	PF00005	ABC transporter	K24846	pglK; ATP-binding cassette, subfamily B, bacterial PglK [EC:7.5.2.-]
GC_00003035	WAB_Specific	WAB188_50M	851328	1	1	1	NA	NA	NA	NA	SSF81995	beta-sandwich domain of Sec23/24	M	Cell wall/membrane/envelope biogenesis	COG1596	Periplasmic protein Wza involved in polysaccharide export, contains SLBB domain of the beta-grasp fold (Wza) (PDB:2J58) (PUBMED:17250770)	PF02563	Polysaccharide biosynthesis/export protein	NA	NA
GC_00003042	WAB_Specific	WAB188_50M	364744	1	1	1	NA	NA	NA	NA	NA	NA	M	Cell wall/membrane/envelope biogenesis	COG1463	Periplasmic subunit MlaD of the ABC-type intermembrane phospholipid transporter Mla (MlaD) (PDB:5UW8)	PF02470	MlaD protein	K02067	mlaD, linM; phospholipid/cholesterol/gamma-HCH transport system substrate-binding protein
GC_00003046	WAB_Specific	WAB188_50M	906895	1	1	1	NA	NA	NA	NA	SSF143011	RelE-like	V	Defense mechanisms	COG2026	mRNA-degrading endonuclease RelE, toxin component of the RelBE toxin-antitoxin system (RelE) (PDB:1WMI)	PF05016	ParE toxin of type II toxin-antitoxin system, parDE	K06218	relE, stbE; mRNA interferase RelE/StbE
GC_00003048	WAB_Specific	WAB188_50M	30197	1	1	1	NA	NA	TIGR02682	cas_csx11: CRISPR-associated protein, Csx11 family	NA	NA	V	Defense mechanisms	COG2253	Predicted nucleotidyltransferase component of viral defense system (PDB:4O8S)	NA	NA	NA	NA
GC_00003069	WAB_Specific	WAB188_50M	263939	1	1	1	NA	NA	NA	NA	SSF53383	PLP-dependent transferases	M	Cell wall/membrane/envelope biogenesis	COG0399	dTDP-4-amino-4,6-dideoxygalactose transaminase (WecE) (PDB:4PIW) (PUBMED:15271350)	PF01041	DegT/DnrJ/EryC1/StrS aminotransferase family	NA	NA
GC_00003085	WAB_Specific	WAB188_50M	1391121	1	1	1	NA	NA	NA	NA	SSF88723	PIN domain-like	V	Defense mechanisms	COG4113	RNA interferase (RNase) VapC, contains PIN domain (VapC) (PDB:1V8O) (PUBMED:22539524)	PF01850	PIN domain	NA	NA
GC_00003096	WAB_Specific	WAB188_50M	263942	1	1	1	NA	NA	NA	NA	SSF53383	PLP-dependent transferases	M	Cell wall/membrane/envelope biogenesis	COG0399	dTDP-4-amino-4,6-dideoxygalactose transaminase (WecE) (PDB:4PIW) (PUBMED:15271350)	PF01041	DegT/DnrJ/EryC1/StrS aminotransferase family	K13010	per, rfbE; perosamine synthetase [EC:2.6.1.102]
GC_00003104	WAB_Specific	WAB188_50M	158134	1	1	1	NA	NA	NA	NA	SSF51569	Aldolase	M	Cell wall/membrane/envelope biogenesis	COG2089	Sialic acid synthase SpsE, contains C-terminal SAF domain (SpsE) (PDB:1VLI)	PF03102	NeuB family	K18430	legI, neuB2; N,N'-diacetyllegionaminate synthase [EC:2.5.1.101]
GC_00003110	WAB_Specific	WAB188_50M	1122707	1	1	1	NA	NA	NA	NA	SSF51735	NAD(P)-binding Rossmann-fold domains	M	Cell wall/membrane/envelope biogenesis	COG0451	Nucleoside-diphosphate-sugar epimerase (WcaG) (PDB:2X4G)	NA	NA	K08678	UXS1, uxs; UDP-glucuronate decarboxylase [EC:4.1.1.35]
GC_00003118	WAB_Specific	WAB188_50M	15561	1	1	1	NA	NA	TIGR03569	NeuB_NnaB: N-acetylneuraminate synthase	SSF51569	Aldolase	M	Cell wall/membrane/envelope biogenesis	COG2089	Sialic acid synthase SpsE, contains C-terminal SAF domain (SpsE) (PDB:1VLI)	PF03102	NeuB family	K18430	legI, neuB2; N,N'-diacetyllegionaminate synthase [EC:2.5.1.101]
GC_00003119	WAB_Specific	WAB188_50M	1396635	1	1	1	NA	NA	NA	NA	SSF46689	Homeodomain-like	V	Defense mechanisms	COG2442	Predicted antitoxin component of a toxin-antitoxin system, DUF433 family (PDB:2GA1)	PF04255	Protein of unknown function (DUF433)	NA	NA
gene_cluster_id	bin_name	genome_name	gene_callers_id	num_genomes_gene_cluster_has_hits	num_genes_in_gene_cluster	max_num_paralogs	SCG	functional_homogeneity_index	geometric_homogeneity_index	combined_homogeneity_index	COG20_PATHWAY_ACC	COG20_PATHWAY	TIGRFAM_ACC	TIGRFAM	SUPERFAMILY_ACC	SUPERFAMILY	COG20_CATEGORY_ACC	COG20_CATEGORY	COG20_FUNCTION_ACC	COG20_FUNCTION	Pfam_ACC	Pfam	InterPro_ACC	InterPro	KeggGhostKoala_ACC	KeggGhostKoala
GC_00002533	WAB_Specific	WAB188_50M	1275235	1	2	2	0	1	0.527928	0.691037	NA	NA	TIGR00305	TIGR00305: putative toxin-antitoxin system toxin component, PIN family	SSF88723	PIN domain-like	R	General function prediction only	COG1569	Predicted nucleic acid-binding protein, contains PIN domain	PF13470	PIN domain	IPR029060	PIN-like domain superfamily	K07063	K07063; uncharacterized protein
GC_00002546	WAB_Specific	WAB188_50M	62374	1	1	1	0	1	1	1	NA	NA	NA	NA	SSF53335	S-adenosyl-L-methionine-dependent methyltransferases	R	General function prediction only	COG4076	Predicted RNA methylase	PF06325	Ribosomal protein L11 methyltransferase (PrmA)	IPR029063	S-adenosyl-L-methionine-dependent methyltransferase superfamily	NA	NA
GC_00002565	WAB_Specific	WAB188_50M	1117858	1	1	1	0	1	1	1	NA	NA	NA	NA	SSF102114	Radical SAM enzymes	R	General function prediction only	COG1032	Radical SAM superfamily enzyme YgiQ, UPF0313 family (YgiQ) (PDB:6FD2)	PF04055	Radical SAM superfamily	IPR007197	Radical SAM	K04034	bchE; anaerobic magnesium-protoporphyrin IX monomethyl ester cyclase [EC:1.21.98.3]
GC_00002573	WAB_Specific	WAB188_50M	1122705	1	1	1	0	1	1	1	NA	NA	NA	NA	NA	NA	R	General function prediction only	COG2445	Uncharacterized HEPN domain protein YutE, UPF0331/DUF86 family (YutE) (PDB:1YLM) (PUBMED:26112399)	PF01934	Protein of unknown function DUF86	IPR008201	Ribonuclease HepT-like	NA	NA
GC_00002599	WAB_Specific	WAB188_50M	316682	1	1	1	0	1	1	1	NA	NA	NA	NA	SSF102114	Radical SAM enzymes	R	General function prediction only	COG1032	Radical SAM superfamily enzyme YgiQ, UPF0313 family (YgiQ) (PDB:6FD2)	PF04055	Radical SAM superfamily	IPR036724	Cobalamin-binding domain superfamily	K04034	bchE; anaerobic magnesium-protoporphyrin IX monomethyl ester cyclase [EC:1.21.98.3]
GC_00002613	WAB_Specific	WAB188_50M	119814	1	1	1	0	1	1	1	NA	NA	TIGR01376	POMP_repeat: chlamydial polymorphic outer membrane protein repeat	SSF49464	Carboxypeptidase regulatory domain-like	R	General function prediction only	COG2373	Uncharacterized conserved protein YfaS, alpha-2-macroglobulin family (YfaS) (PDB:2A73)	PF01345	Domain of unknown function DUF11	IPR011050	Pectin lyase fold/virulence factor	NA	NA
GC_00002617	WAB_Specific	WAB188_50M	234853	1	1	1	0	1	1	1	NA	NA	NA	NA	SSF56300	Metallo-dependent phosphatases	R	General function prediction only	COG0622	Predicted phosphodiesterase, calcineurin family (YfcE) (PDB:1SU1) (PUBMED:17586769)	PF12850	Calcineurin-like phosphoesterase superfamily domain	IPR029052	Metallo-dependent phosphatase-like	NA	NA
GC_00002630	WAB_Specific	WAB188_50M	302544	1	1	1	0	1	1	1	NA	NA	NA	NA	SSF159501	EreA/ChaN-like	O|E|R	Posttranslational modification, protein turnover, chaperones|Amino acid transport and metabolism|General function prediction only	COG0265|COG0308|COG3016	Periplasmic serine protease, S1-C subfamily, contain C-terminal PDZ domain (DegQ) (PDB:2HGA) (PUBMED:29686141)|Aminopeptidase N, contains DUF3458 domain (PepN) (PDB:6ATK) (PUBMED:24123841)|Putative heme-binding protein PhuW (PhuW) (PDB:2G5G) (PUBMED:16950397)	PF04187	Haem-binding uptake, Tiki superfamily, ChaN	IPR042097	Aminopeptidase N-like , N-terminal domain superfamliy	NA	NA
GC_00002644	WAB_Specific	WAB188_50M	158138	1	1	1	0	1	1	1	NA	NA	NA	NA	NA	NA	R	General function prediction only	COG1032	Radical SAM superfamily enzyme YgiQ, UPF0313 family (YgiQ) (PDB:6FD2)	NA	NA	NA	NA	NA	NA
GC_00002653	WAB_Specific	WAB188_50M	316685	1	1	1	0	1	1	1	NA	NA	NA	NA	SSF102114	Radical SAM enzymes	R	General function prediction only	COG1032	Radical SAM superfamily enzyme YgiQ, UPF0313 family (YgiQ) (PDB:6FD2)	PF02310	B12 binding domain	IPR007197	Radical SAM	K04034	bchE; anaerobic magnesium-protoporphyrin IX monomethyl ester cyclase [EC:1.21.98.3]
GC_00002656	WAB_Specific	WAB188_50M	234849	1	1	1	0	1	1	1	NA	NA	NA	NA	SSF53335	S-adenosyl-L-methionine-dependent methyltransferases	R	General function prediction only	COG4889	Predicted helicase (PDB:5FFJ)	PF18135	Type ISP C-terminal specificity domain	IPR041635	Type ISP restriction-modification enzyme LLaBIII, C-terminal specificity domain	NA	NA
GC_00002660	WAB_Specific	WAB188_50M	263961	1	1	1	0	1	1	1	NA	NA	NA	NA	SSF102114	Radical SAM enzymes	R	General function prediction only	COG1032	Radical SAM superfamily enzyme YgiQ, UPF0313 family (YgiQ) (PDB:6FD2)	PF02310	B12 binding domain	IPR006158	Cobalamin (vitamin B12)-binding domain	K04034	bchE; anaerobic magnesium-protoporphyrin IX monomethyl ester cyclase [EC:1.21.98.3]
GC_00002677	WAB_Specific	WAB188_50M	158125	1	1	1	0	1	1	1	NA	NA	NA	NA	SSF53187	Zn-dependent exopeptidases	R	General function prediction only	COG4310	Uncharacterized conserved protein, cotains an aminopeptidase-like domain (PDB:3K9T)	PF16254	Domain of unknown function (DUF4910)	IPR032610	Domain of unknown function DUF2172	NA	NA
GC_00002681	WAB_Specific	WAB188_50M	158142	1	1	1	0	1	1	1	NA	NA	NA	NA	SSF102114	Radical SAM enzymes	R	General function prediction only	COG1032	Radical SAM superfamily enzyme YgiQ, UPF0313 family (YgiQ) (PDB:6FD2)	PF02310	B12 binding domain	IPR036724	Cobalamin-binding domain superfamily	K04034	bchE; anaerobic magnesium-protoporphyrin IX monomethyl ester cyclase [EC:1.21.98.3]
GC_00002686	WAB_Specific	WAB188_50M	1283888	1	1	1	0	1	1	1	NA	NA	NA	NA	SSF82784	OsmC-like	R	General function prediction only	COG1765	Uncharacterized OsmC-related protein (YhfA) (PDB:1LQL)	PF02566	OsmC-like protein	IPR036102	OsmC/Ohr superfamily	NA	NA
GC_00002688	WAB_Specific	WAB188_50M	203711	1	1	1	0	1	1	1	NA	NA	NA	NA	SSF63829	Calcium-dependent phosphotriesterase	R	General function prediction only	COG3391	DNA-binding beta-propeller fold protein YncE (YncE) (PDB:3VGZ) (PUBMED:22120742;28628661)	PF17170	6-bladed beta-propeller	NA	NA	K12035	TRIM71; tripartite motif-containing protein 71 [EC:2.3.2.27]
GC_00002694	WAB_Specific	WAB188_50M	158137	1	1	1	0	1	1	1	NA	NA	NA	NA	NA	NA	R	General function prediction only	COG1032	Radical SAM superfamily enzyme YgiQ, UPF0313 family (YgiQ) (PDB:6FD2)	NA	NA	NA	NA	NA	NA
GC_00002700	WAB_Specific	WAB188_50M	465268	1	1	1	0	1	1	1	NA	NA	TIGR01670	KdsC-phosphatas: 3-deoxy-D-manno-octulosonate 8-phosphate phosphatase, YrbI family	SSF56784	HAD-like	M|M|R	Cell wall/membrane/envelope biogenesis|Cell wall/membrane/envelope biogenesis|General function prediction only	COG1083|COG1778	CMP-N-acetylneuraminic acid synthetase, NeuA/PseF family (NeuA) (PDB:1EYR)|3-deoxy-D-manno-octulosonate 8-phosphate phosphatase KdsC and related HAD superfamily phosphatases (KdsC) (PDB:3I6B)	PF08282	haloacid dehalogenase-like hydrolase	IPR036412	HAD-like superfamily	NA	NA
GC_00002720	WAB_Specific	WAB188_50M	263962	1	1	1	0	1	1	1	NA	NA	NA	NA	SSF102114	Radical SAM enzymes	R	General function prediction only	COG1032	Radical SAM superfamily enzyme YgiQ, UPF0313 family (YgiQ) (PDB:6FD2)	NA	NA	NA	NA	NA	NA
GC_00002739	WAB_Specific	WAB188_50M	15563	1	1	1	0	1	1	1	NA	NA	NA	NA	SSF51161	Trimeric LpxA-like enzymes	R	General function prediction only	COG0110	Acetyltransferase, isoleucine patch superfamily (WbbJ)	PF00132	Bacterial transferase hexapeptide (six repeats)	IPR011004	Trimeric LpxA-like superfamily	NA	NA
GC_00002752	WAB_Specific	WAB188_50M	783524	1	1	1	0	1	1	1	NA	NA	TIGR03696	Rhs_assc_core: RHS repeat-associated core domain	NA	NA	R	General function prediction only	COG3209	Uncharacterized conserved protein RhaS, contains 28 RHS repeats (RhsA) (PDB:4IGL)	NA	NA	IPR022385	Rhs repeat-associated core	NA	NA
GC_00002753	WAB_Specific	WAB188_50M	917823	1	1	1	0	1	1	1	NA	NA	NA	NA	NA	NA	R	General function prediction only	COG4634	Predicted nuclease, contains PIN domain, potential toxin-antitoxin system component (PUBMED:19493340)	PF18480	Domain of unknown function (DUF5615)	IPR041049	Domain of unknown function DUF5615	NA	NA
GC_00002806	WAB_Specific	WAB188_50M	935787	1	1	1	0	1	1	1	NA	NA	NA	NA	SSF56112	Protein kinase-like (PK-like)	R	General function prediction only	COG3173	Predicted kinase, aminoglycoside phosphotransferase (APT) family (YcbJ)	NA	NA	IPR011009	Protein kinase-like domain superfamily	NA	NA
GC_00002818	WAB_Specific	WAB188_50M	99566	1	1	1	0	1	1	1	NA	NA	NA	NA	SSF81301	Nucleotidyltransferase	R	General function prediction only	COG1669	Predicted nucleotidyltransferase MJ0435 (MJ0435) (PDB:1WOT)	NA	NA	IPR043519	Nucleotidyltransferase superfamily	K07075	K07075; uncharacterized protein
GC_00002840	WAB_Specific	WAB188_50M	1122706	1	1	1	0	1	1	1	NA	NA	NA	NA	SSF81301	Nucleotidyltransferase	R	General function prediction only	COG1669	Predicted nucleotidyltransferase MJ0435 (MJ0435) (PDB:1WOT)	PF18765	Polymerase beta, Nucleotidyltransferase	IPR043519	Nucleotidyltransferase superfamily	K07076	K07076; uncharacterized protein
GC_00002841	WAB_Specific	WAB188_50M	158099	1	1	1	0	1	1	1	NA	NA	NA	NA	SSF102114	Radical SAM enzymes	R	General function prediction only	COG1032	Radical SAM superfamily enzyme YgiQ, UPF0313 family (YgiQ) (PDB:6FD2)	PF04055	Radical SAM superfamily	IPR007197	Radical SAM	K04034	bchE; anaerobic magnesium-protoporphyrin IX monomethyl ester cyclase [EC:1.21.98.3]
GC_00002855	WAB_Specific	WAB188_50M	302555	1	1	1	0	1	1	1	NA	NA	NA	NA	SSF103481	Multidrug resistance efflux transporter EmrE	G|E|R	Carbohydrate transport and metabolism|Amino acid transport and metabolism|General function prediction only	COG0697	Permease of the drug/metabolite transporter (DMT) superfamily (RhaT) (PDB:5I20)	PF00892	EamA-like transporter family	IPR000620	EamA domain	NA	NA
GC_00002867	WAB_Specific	WAB188_50M	158104	1	1	1	0	1	1	1	NA	NA	NA	NA	SSF102114	Radical SAM enzymes	R	General function prediction only	COG1032	Radical SAM superfamily enzyme YgiQ, UPF0313 family (YgiQ) (PDB:6FD2)	PF02310	B12 binding domain	IPR028098	Glycosyltransferase subfamily 4-like, N-terminal domain	K04034	bchE; anaerobic magnesium-protoporphyrin IX monomethyl ester cyclase [EC:1.21.98.3]
GC_00002873	WAB_Specific	WAB188_50M	316680	1	1	1	0	1	1	1	NA	NA	NA	NA	SSF102114	Radical SAM enzymes	R	General function prediction only	COG1032	Radical SAM superfamily enzyme YgiQ, UPF0313 family (YgiQ) (PDB:6FD2)	PF02310	B12 binding domain	IPR007197	Radical SAM	K04034	bchE; anaerobic magnesium-protoporphyrin IX monomethyl ester cyclase [EC:1.21.98.3]
GC_00002903	WAB_Specific	WAB188_50M	898113	1	1	1	0	1	1	1	NA	NA	NA	NA	SSF81301	Nucleotidyltransferase	R	General function prediction only	COG1669	Predicted nucleotidyltransferase MJ0435 (MJ0435) (PDB:1WOT)	PF01909	Nucleotidyltransferase domain	IPR043519	Nucleotidyltransferase superfamily	K07075	K07075; uncharacterized protein
GC_00002909	WAB_Specific	WAB188_50M	158128	1	1	1	0	1	1	1	NA	NA	NA	NA	SSF102114	Radical SAM enzymes	R	General function prediction only	COG1032	Radical SAM superfamily enzyme YgiQ, UPF0313 family (YgiQ) (PDB:6FD2)	PF04055	Radical SAM superfamily	IPR007197	Radical SAM	NA	NA
GC_00002921	WAB_Specific	WAB188_50M	546259	1	1	1	0	1	1	1	NA	NA	NA	NA	SSF53335	S-adenosyl-L-methionine-dependent methyltransferases	R	General function prediction only	COG4976	Predicted methyltransferase, contains TPR repeat	PF08484	C-methyltransferase C-terminal domain	IPR029063	S-adenosyl-L-methionine-dependent methyltransferase superfamily	NA	NA
GC_00002925	WAB_Specific	WAB188_50M	316683	1	1	1	0	1	1	1	NA	NA	NA	NA	SSF102114	Radical SAM enzymes	R	General function prediction only	COG1032	Radical SAM superfamily enzyme YgiQ, UPF0313 family (YgiQ) (PDB:6FD2)	PF04055	Radical SAM superfamily	IPR036724	Cobalamin-binding domain superfamily	K04034	bchE; anaerobic magnesium-protoporphyrin IX monomethyl ester cyclase [EC:1.21.98.3]
GC_00002956	WAB_Specific	WAB188_50M	158108	1	1	1	0	1	1	1	NA	NA	NA	NA	SSF102114	Radical SAM enzymes	R	General function prediction only	COG1032	Radical SAM superfamily enzyme YgiQ, UPF0313 family (YgiQ) (PDB:6FD2)	PF04055	Radical SAM superfamily	IPR007197	Radical SAM	K04034	bchE; anaerobic magnesium-protoporphyrin IX monomethyl ester cyclase [EC:1.21.98.3]
GC_00002960	WAB_Specific	WAB188_50M	158105	1	1	1	0	1	1	1	NA	NA	NA	NA	SSF102114	Radical SAM enzymes	R	General function prediction only	COG1032	Radical SAM superfamily enzyme YgiQ, UPF0313 family (YgiQ) (PDB:6FD2)	PF04055	Radical SAM superfamily	IPR007197	Radical SAM	K04034	bchE; anaerobic magnesium-protoporphyrin IX monomethyl ester cyclase [EC:1.21.98.3]
GC_00002976	WAB_Specific	WAB188_50M	1396636	1	1	1	0	1	1	1	NA	NA	NA	NA	NA	NA	R	General function prediction only	COG4634	Predicted nuclease, contains PIN domain, potential toxin-antitoxin system component (PUBMED:19493340)	PF18480	Domain of unknown function (DUF5615)	IPR041049	Domain of unknown function DUF5615	NA	NA
GC_00002977	WAB_Specific	WAB188_50M	62376	1	1	1	0	1	1	1	NA	NA	NA	NA	SSF69118	AhpD-like	R	General function prediction only	COG0599	Uncharacterized conserved protein YurZ, alkylhydroperoxidase/carboxymuconolactone decarboxylase family (YurZ) (PDB:3BEY)	PF02627	Carboxymuconolactone decarboxylase family	IPR029032	AhpD-like	NA	NA
GC_00002993	WAB_Specific	WAB188_50M	158098	1	1	1	0	1	1	1	NA	NA	NA	NA	SSF102114	Radical SAM enzymes	R	General function prediction only	COG1032	Radical SAM superfamily enzyme YgiQ, UPF0313 family (YgiQ) (PDB:6FD2)	PF04055	Radical SAM superfamily	IPR036724	Cobalamin-binding domain superfamily	K04034	bchE; anaerobic magnesium-protoporphyrin IX monomethyl ester cyclase [EC:1.21.98.3]
GC_00003024	WAB_Specific	WAB188_50M	881059	1	1	1	0	1	1	1	NA	NA	NA	NA	NA	NA	R	General function prediction only	COG3809	Predicted nucleic acid-binding protein, contains Zn-finger domain (PUBMED:22120742)	PF13453	Transcription factor zinc-finger	IPR027392	Transcription factor zinc-finger	K09981	K09981; uncharacterized protein
GC_00003031	WAB_Specific	WAB188_50M	316676	1	1	1	0	1	1	1	NA	NA	NA	NA	SSF102114	Radical SAM enzymes	R	General function prediction only	COG1032	Radical SAM superfamily enzyme YgiQ, UPF0313 family (YgiQ) (PDB:6FD2)	PF04055	Radical SAM superfamily	IPR036724	Cobalamin-binding domain superfamily	K04034	bchE; anaerobic magnesium-protoporphyrin IX monomethyl ester cyclase [EC:1.21.98.3]
GC_00003033	WAB_Specific	WAB188_50M	783526	1	1	1	0	1	1	1	NA	NA	NA	NA	NA	NA	R	General function prediction only	COG3209	Uncharacterized conserved protein RhaS, contains 28 RHS repeats (RhsA) (PDB:4IGL)	NA	NA	NA	NA	NA	NA
GC_00003070	WAB_Specific	WAB188_50M	81720	1	1	1	0	1	1	1	NA	NA	NA	NA	SSF69118	AhpD-like	R	General function prediction only	COG0599	Uncharacterized conserved protein YurZ, alkylhydroperoxidase/carboxymuconolactone decarboxylase family (YurZ) (PDB:3BEY)	PF02627	Carboxymuconolactone decarboxylase family	IPR029032	AhpD-like	NA	NA
GC_00003071	WAB_Specific	WAB188_50M	158132	1	1	1	0	1	1	1	NA	NA	NA	NA	SSF102114	Radical SAM enzymes	R	General function prediction only	COG1032	Radical SAM superfamily enzyme YgiQ, UPF0313 family (YgiQ) (PDB:6FD2)	PF04055	Radical SAM superfamily	IPR011990	Tetratricopeptide-like helical domain superfamily	K04034	bchE; anaerobic magnesium-protoporphyrin IX monomethyl ester cyclase [EC:1.21.98.3]
GC_00003078	WAB_Specific	WAB188_50M	302553	1	1	1	0	1	1	1	COG1335	Pyrimidine degradation	NA	NA	SSF52499	Isochorismatase-like hydrolases	H|R	Coenzyme transport and metabolism|General function prediction only	COG1335	Nicotinamidase-related amidase (PncA) (PDB:1ILW)	PF00857	Isochorismatase family	IPR036380	Isochorismatase-like superfamily	NA	NA
GC_00003094	WAB_Specific	WAB188_50M	234852	1	1	1	0	1	1	1	NA	NA	NA	NA	SSF52540	P-loop containing nucleoside triphosphate hydrolases	R	General function prediction only	COG1373	Predicted ATPase, AAA+ superfamily	PF13635	Domain of unknown function (DUF4143)	IPR041682	AAA domain, group 14	K07133	K07133; uncharacterized protein
GC_00003099	WAB_Specific	WAB188_50M	864795	1	1	1	0	1	1	1	NA	NA	NA	NA	NA	NA	D|R	Cell cycle control, cell division, chromosome partitioning|General function prediction only	COG1729|COG4254	Cell division protein CpoB, coordinates peptidoglycan biosynthesis and outer membrane constriction (CpoB) (PDB:2WZ7) (PUBMED:25951518)|Uncharacterized peptidoglycan binding protein, contains LysM and FecR domains	PF04773	FecR protein	IPR006860	FecR protein	NA	NA
GC_00003113	WAB_Specific	WAB188_50M	158110	1	1	1	0	1	1	1	NA	NA	NA	NA	SSF102114	Radical SAM enzymes	R	General function prediction only	COG1032	Radical SAM superfamily enzyme YgiQ, UPF0313 family (YgiQ) (PDB:6FD2)	PF04055	Radical SAM superfamily	IPR007197	Radical SAM	K04034	bchE; anaerobic magnesium-protoporphyrin IX monomethyl ester cyclase [EC:1.21.98.3]
GC_00003120	WAB_Specific	WAB188_50M	1125518	1	1	1	0	1	1	1	NA	NA	NA	NA	SSF81301	Nucleotidyltransferase	R	General function prediction only	COG1669	Predicted nucleotidyltransferase MJ0435 (MJ0435) (PDB:1WOT)	PF18765	Polymerase beta, Nucleotidyltransferase	IPR043519	Nucleotidyltransferase superfamily	K07075	K07075; uncharacterized protein

## Sheet: Mixed Top Categories
gene_cluster_id	bin_name	genome_name	gene_callers_id	num_genomes_gene_cluster_has_hits	num_genes_in_gene_cluster	max_num_paralogs	COG20_PATHWAY_ACC	COG20_PATHWAY	TIGRFAM_ACC	TIGRFAM	SUPERFAMILY_ACC	SUPERFAMILY	COG20_CATEGORY_ACC	COG20_CATEGORY	COG20_FUNCTION_ACC	COG20_FUNCTION	Pfam_ACC	Pfam	KeggGhostKoala_ACC	KeggGhostKoala
GC_00000021	BA3A_M_sp_Specific	BA3A_275M_1	9172	3	18	6	COG3335|COG3415	CRISPR-Cas system	NA	NA	SSF46689	Homeodomain-like	X|V	Mobilome: prophages, transposons|Defense mechanisms	COG3335|COG3415	Transposase|CRISPR-associated protein Csa3, CARF domain (Csa3) (PDB:2WTE) (PUBMED:21093452)	PF13565	Homeodomain-like domain	NA	NA
GC_00002227	BA3A_M_sp_Specific	BA3A_100M_2	22885	3	3	1	NA	NA	NA	NA	SSF81593	Nucleotidyltransferase substrate binding subunit/domain	V	Defense mechanisms	COG2250	HEPN domain protein, predicted toxin of MNT-HEPN system (HEPN) (PDB:1O3U) (PUBMED:26112399)	PF05168	HEPN domain	NA	NA
GC_00002227	BA3A_M_sp_Specific	BA3A_275M_1	10630	3	3	1	NA	NA	NA	NA	SSF81593	Nucleotidyltransferase substrate binding subunit/domain	V	Defense mechanisms	COG2250	HEPN domain protein, predicted toxin of MNT-HEPN system (HEPN) (PDB:1O3U) (PUBMED:26112399)	PF05168	HEPN domain	NA	NA
GC_00002227	BA3A_M_sp_Specific	BA3A_75M_1	51959	3	3	1	NA	NA	NA	NA	SSF81593	Nucleotidyltransferase substrate binding subunit/domain	V	Defense mechanisms	COG2250	HEPN domain protein, predicted toxin of MNT-HEPN system (HEPN) (PDB:1O3U) (PUBMED:26112399)	PF05168	HEPN domain	NA	NA
GC_00002236	BA3A_M_sp_Specific	BA3A_100M_2	3220	3	3	1	NA	NA	NA	NA	NA	NA	M	Cell wall/membrane/envelope biogenesis	COG2244	Membrane protein involved in the export of O-antigen and teichoic acid (RfbX)	PF01943	Polysaccharide biosynthesis protein	NA	NA
GC_00002236	BA3A_M_sp_Specific	BA3A_275M_1	7172	3	3	1	NA	NA	NA	NA	NA	NA	M	Cell wall/membrane/envelope biogenesis	COG2244	Membrane protein involved in the export of O-antigen and teichoic acid (RfbX)	PF01943	Polysaccharide biosynthesis protein	NA	NA
GC_00002236	BA3A_M_sp_Specific	BA3A_75M_1	39893	3	3	1	NA	NA	NA	NA	NA	NA	M	Cell wall/membrane/envelope biogenesis	COG2244	Membrane protein involved in the export of O-antigen and teichoic acid (RfbX)	PF01943	Polysaccharide biosynthesis protein	NA	NA
GC_00002240	BA3A_M_sp_Specific	BA3A_100M_2	3101	3	3	1	NA	NA	NA	NA	SSF53756	UDP-Glycosyltransferase/glycogen phosphorylase	M	Cell wall/membrane/envelope biogenesis	COG0438	Glycosyltransferase involved in cell wall bisynthesis (RfaB) (PDB:2IV7)	PF00534	Glycosyl transferases group 1	NA	NA
GC_00002240	BA3A_M_sp_Specific	BA3A_275M_1	12390	3	3	1	NA	NA	NA	NA	SSF53756	UDP-Glycosyltransferase/glycogen phosphorylase	M	Cell wall/membrane/envelope biogenesis	COG0438	Glycosyltransferase involved in cell wall bisynthesis (RfaB) (PDB:2IV7)	PF00534	Glycosyl transferases group 1	NA	NA
GC_00002240	BA3A_M_sp_Specific	BA3A_75M_1	84977	3	3	1	NA	NA	NA	NA	SSF53756	UDP-Glycosyltransferase/glycogen phosphorylase	M	Cell wall/membrane/envelope biogenesis	COG0438	Glycosyltransferase involved in cell wall bisynthesis (RfaB) (PDB:2IV7)	PF00534	Glycosyl transferases group 1	NA	NA
GC_00002250	BA3A_M_sp_Specific	BA3A_100M_2	3097	3	3	1	NA	NA	NA	NA	SSF53756	UDP-Glycosyltransferase/glycogen phosphorylase	M	Cell wall/membrane/envelope biogenesis	COG0438	Glycosyltransferase involved in cell wall bisynthesis (RfaB) (PDB:2IV7)	PF00534	Glycosyl transferases group 1	NA	NA
GC_00002250	BA3A_M_sp_Specific	BA3A_275M_1	12386	3	3	1	NA	NA	NA	NA	SSF53756	UDP-Glycosyltransferase/glycogen phosphorylase	M	Cell wall/membrane/envelope biogenesis	COG0438	Glycosyltransferase involved in cell wall bisynthesis (RfaB) (PDB:2IV7)	PF00534	Glycosyl transferases group 1	NA	NA
GC_00002250	BA3A_M_sp_Specific	BA3A_75M_1	84973	3	3	1	NA	NA	NA	NA	SSF53756	UDP-Glycosyltransferase/glycogen phosphorylase	M	Cell wall/membrane/envelope biogenesis	COG0438	Glycosyltransferase involved in cell wall bisynthesis (RfaB) (PDB:2IV7)	PF00534	Glycosyl transferases group 1	NA	NA
GC_00002262	BA3A_M_sp_Specific	BA3A_100M_2	12177	3	3	1	NA	NA	NA	NA	SSF53756	UDP-Glycosyltransferase/glycogen phosphorylase	M|I	Cell wall/membrane/envelope biogenesis|Lipid transport and metabolism	COG1887	CDP-glycerol glycerophosphotransferase, TagB/SpsB family (TagB)	NA	NA	NA	NA
GC_00002262	BA3A_M_sp_Specific	BA3A_275M_1	10880	3	3	1	NA	NA	NA	NA	SSF53756	UDP-Glycosyltransferase/glycogen phosphorylase	M|I	Cell wall/membrane/envelope biogenesis|Lipid transport and metabolism	COG1887	CDP-glycerol glycerophosphotransferase, TagB/SpsB family (TagB)	NA	NA	NA	NA
GC_00002262	BA3A_M_sp_Specific	BA3A_75M_1	76186	3	3	1	NA	NA	NA	NA	SSF53756	UDP-Glycosyltransferase/glycogen phosphorylase	M|I	Cell wall/membrane/envelope biogenesis|Lipid transport and metabolism	COG1887	CDP-glycerol glycerophosphotransferase, TagB/SpsB family (TagB)	NA	NA	NA	NA
GC_00002288	BA3A_M_sp_Specific	BA3A_100M_2	3099	3	3	1	NA	NA	NA	NA	SSF53756	UDP-Glycosyltransferase/glycogen phosphorylase	M	Cell wall/membrane/envelope biogenesis	COG0438	Glycosyltransferase involved in cell wall bisynthesis (RfaB) (PDB:2IV7)	PF00534	Glycosyl transferases group 1	NA	NA
GC_00002288	BA3A_M_sp_Specific	BA3A_275M_1	12388	3	3	1	NA	NA	NA	NA	SSF53756	UDP-Glycosyltransferase/glycogen phosphorylase	M	Cell wall/membrane/envelope biogenesis	COG0438	Glycosyltransferase involved in cell wall bisynthesis (RfaB) (PDB:2IV7)	PF00534	Glycosyl transferases group 1	NA	NA
GC_00002288	BA3A_M_sp_Specific	BA3A_75M_1	84975	3	3	1	NA	NA	NA	NA	SSF53756	UDP-Glycosyltransferase/glycogen phosphorylase	M	Cell wall/membrane/envelope biogenesis	COG0438	Glycosyltransferase involved in cell wall bisynthesis (RfaB) (PDB:2IV7)	PF00534	Glycosyl transferases group 1	NA	NA
GC_00002290	BA3A_M_sp_Specific	BA3A_100M_2	12183	3	3	1	NA	NA	TIGR03586	PseI: pseudaminic acid synthase	SSF51569	Aldolase	M	Cell wall/membrane/envelope biogenesis	COG2089	Sialic acid synthase SpsE, contains C-terminal SAF domain (SpsE) (PDB:1VLI)	PF03102	NeuB family	K15898	pseI, neuB3; pseudaminic acid synthase [EC:2.5.1.97]
GC_00002290	BA3A_M_sp_Specific	BA3A_275M_1	10886	3	3	1	NA	NA	TIGR03586	PseI: pseudaminic acid synthase	SSF51569	Aldolase	M	Cell wall/membrane/envelope biogenesis	COG2089	Sialic acid synthase SpsE, contains C-terminal SAF domain (SpsE) (PDB:1VLI)	PF03102	NeuB family	K15898	pseI, neuB3; pseudaminic acid synthase [EC:2.5.1.97]
GC_00002290	BA3A_M_sp_Specific	BA3A_75M_1	76180	3	3	1	NA	NA	TIGR03586	PseI: pseudaminic acid synthase	SSF51569	Aldolase	M	Cell wall/membrane/envelope biogenesis	COG2089	Sialic acid synthase SpsE, contains C-terminal SAF domain (SpsE) (PDB:1VLI)	PF03102	NeuB family	K15898	pseI, neuB3; pseudaminic acid synthase [EC:2.5.1.97]
GC_00002304	BA3A_M_sp_Specific	BA3A_100M_2	9223	3	3	1	NA	NA	NA	NA	SSF116734	DNA methylase specificity domain	V	Defense mechanisms	COG0732	Restriction endonuclease S subunit (HsdS) (PDB:1YDX)	PF01420	Type I restriction modification DNA specificity domain	K01154	hsdS; type I restriction enzyme, S subunit [EC:3.1.21.3]
GC_00002304	BA3A_M_sp_Specific	BA3A_275M_1	6269	3	3	1	NA	NA	NA	NA	SSF116734	DNA methylase specificity domain	V	Defense mechanisms	COG0732	Restriction endonuclease S subunit (HsdS) (PDB:1YDX)	PF01420	Type I restriction modification DNA specificity domain	K01154	hsdS; type I restriction enzyme, S subunit [EC:3.1.21.3]
GC_00002304	BA3A_M_sp_Specific	BA3A_75M_1	105634	3	3	1	NA	NA	NA	NA	SSF116734	DNA methylase specificity domain	V	Defense mechanisms	COG0732	Restriction endonuclease S subunit (HsdS) (PDB:1YDX)	PF01420	Type I restriction modification DNA specificity domain	K01154	hsdS; type I restriction enzyme, S subunit [EC:3.1.21.3]
GC_00002309	BA3A_M_sp_Specific	BA3A_100M_2	3240	3	3	1	NA	NA	NA	NA	SSF53756	UDP-Glycosyltransferase/glycogen phosphorylase	M	Cell wall/membrane/envelope biogenesis	COG0438	Glycosyltransferase involved in cell wall bisynthesis (RfaB) (PDB:2IV7)	PF00534	Glycosyl transferases group 1	NA	NA
GC_00002309	BA3A_M_sp_Specific	BA3A_275M_1	7152	3	3	1	NA	NA	NA	NA	SSF53756	UDP-Glycosyltransferase/glycogen phosphorylase	M	Cell wall/membrane/envelope biogenesis	COG0438	Glycosyltransferase involved in cell wall bisynthesis (RfaB) (PDB:2IV7)	PF00534	Glycosyl transferases group 1	NA	NA
GC_00002309	BA3A_M_sp_Specific	BA3A_75M_1	39873	3	3	1	NA	NA	NA	NA	SSF53756	UDP-Glycosyltransferase/glycogen phosphorylase	M	Cell wall/membrane/envelope biogenesis	COG0438	Glycosyltransferase involved in cell wall bisynthesis (RfaB) (PDB:2IV7)	PF00534	Glycosyl transferases group 1	NA	NA
GC_00002310	BA3A_M_sp_Specific	BA3A_100M_2	3243	3	3	1	NA	NA	NA	NA	SSF53756	UDP-Glycosyltransferase/glycogen phosphorylase	M	Cell wall/membrane/envelope biogenesis	COG0438	Glycosyltransferase involved in cell wall bisynthesis (RfaB) (PDB:2IV7)	PF09314	Domain of unknown function (DUF1972)	NA	NA
GC_00002310	BA3A_M_sp_Specific	BA3A_275M_1	7149	3	3	1	NA	NA	NA	NA	SSF53756	UDP-Glycosyltransferase/glycogen phosphorylase	M	Cell wall/membrane/envelope biogenesis	COG0438	Glycosyltransferase involved in cell wall bisynthesis (RfaB) (PDB:2IV7)	PF09314	Domain of unknown function (DUF1972)	NA	NA
GC_00002310	BA3A_M_sp_Specific	BA3A_75M_1	39870	3	3	1	NA	NA	NA	NA	SSF53756	UDP-Glycosyltransferase/glycogen phosphorylase	M	Cell wall/membrane/envelope biogenesis	COG0438	Glycosyltransferase involved in cell wall bisynthesis (RfaB) (PDB:2IV7)	PF09314	Domain of unknown function (DUF1972)	NA	NA
GC_00002311	BA3A_M_sp_Specific	BA3A_100M_2	3050	3	3	1	COG1857	CRISPR-Cas system	TIGR02585	cas_Cst2_DevR: CRISPR-associated protein Cas7/Cst2/DevR, subtype I-B/TNEAP	NA	NA	V	Defense mechanisms	COG1857	CRISPR-Cas system type I effector complex subunit Cas7, RAMP superfamily (Cas7) (PDB:3PS0)	PF01905	CRISPR-associated negative auto-regulator DevR/Csa2	K19075	cst2, cas7; CRISPR-associated protein Cst2
GC_00002311	BA3A_M_sp_Specific	BA3A_275M_1	20505	3	3	1	COG1857	CRISPR-Cas system	TIGR02585	cas_Cst2_DevR: CRISPR-associated protein Cas7/Cst2/DevR, subtype I-B/TNEAP	NA	NA	V	Defense mechanisms	COG1857	CRISPR-Cas system type I effector complex subunit Cas7, RAMP superfamily (Cas7) (PDB:3PS0)	PF01905	CRISPR-associated negative auto-regulator DevR/Csa2	K19075	cst2, cas7; CRISPR-associated protein Cst2
GC_00002311	BA3A_M_sp_Specific	BA3A_75M_1	89570	3	3	1	COG1857	CRISPR-Cas system	TIGR02585	cas_Cst2_DevR: CRISPR-associated protein Cas7/Cst2/DevR, subtype I-B/TNEAP	NA	NA	V	Defense mechanisms	COG1857	CRISPR-Cas system type I effector complex subunit Cas7, RAMP superfamily (Cas7) (PDB:3PS0)	PF01905	CRISPR-associated negative auto-regulator DevR/Csa2	K19075	cst2, cas7; CRISPR-associated protein Cst2
GC_00002312	BA3A_M_sp_Specific	BA3A_100M_2	12181	3	3	1	NA	NA	NA	NA	SSF53448	Nucleotide-diphospho-sugar transferases	M	Cell wall/membrane/envelope biogenesis	COG1861	Spore coat polysaccharide biosynthesis protein SpsF, cytidylyltransferase family (SpsF)	PF02348	Cytidylyltransferase	K07257	spsF; spore coat polysaccharide biosynthesis protein SpsF
GC_00002312	BA3A_M_sp_Specific	BA3A_275M_1	10884	3	3	1	NA	NA	NA	NA	SSF53448	Nucleotide-diphospho-sugar transferases	M	Cell wall/membrane/envelope biogenesis	COG1861	Spore coat polysaccharide biosynthesis protein SpsF, cytidylyltransferase family (SpsF)	PF02348	Cytidylyltransferase	K07257	spsF; spore coat polysaccharide biosynthesis protein SpsF
GC_00002312	BA3A_M_sp_Specific	BA3A_75M_1	76182	3	3	1	NA	NA	NA	NA	SSF53448	Nucleotide-diphospho-sugar transferases	M	Cell wall/membrane/envelope biogenesis	COG1861	Spore coat polysaccharide biosynthesis protein SpsF, cytidylyltransferase family (SpsF)	PF02348	Cytidylyltransferase	K07257	spsF; spore coat polysaccharide biosynthesis protein SpsF
GC_00002313	BA3A_M_sp_Specific	BA3A_100M_2	3048	3	3	1	COG1203	CRISPR-Cas system	TIGR01587	cas3_core: CRISPR-associated helicase Cas3	SSF52540	P-loop containing nucleoside triphosphate hydrolases	V	Defense mechanisms	COG1203	CRISPR-Cas type I system-associated endonuclease/helicase Cas3 (Cas3)	PF00270	DEAD/DEAH box helicase	K07012	cas3; CRISPR-associated endonuclease/helicase Cas3 [EC:3.1.-.- 5.6.2.4]
GC_00002313	BA3A_M_sp_Specific	BA3A_275M_1	20507	3	3	1	COG1203	CRISPR-Cas system	TIGR01587	cas3_core: CRISPR-associated helicase Cas3	SSF52540	P-loop containing nucleoside triphosphate hydrolases	V	Defense mechanisms	COG1203	CRISPR-Cas type I system-associated endonuclease/helicase Cas3 (Cas3)	PF00270	DEAD/DEAH box helicase	K07012	cas3; CRISPR-associated endonuclease/helicase Cas3 [EC:3.1.-.- 5.6.2.4]
GC_00002313	BA3A_M_sp_Specific	BA3A_75M_1	89572	3	3	1	COG1203	CRISPR-Cas system	TIGR01587	cas3_core: CRISPR-associated helicase Cas3	SSF52540	P-loop containing nucleoside triphosphate hydrolases	V	Defense mechanisms	COG1203	CRISPR-Cas type I system-associated endonuclease/helicase Cas3 (Cas3)	PF00270	DEAD/DEAH box helicase	K07012	cas3; CRISPR-associated endonuclease/helicase Cas3 [EC:3.1.-.- 5.6.2.4]
GC_00002316	BA3A_M_sp_Specific	BA3A_100M_2	12172	3	3	1	NA	NA	NA	NA	SSF53756	UDP-Glycosyltransferase/glycogen phosphorylase	M	Cell wall/membrane/envelope biogenesis	COG0438	Glycosyltransferase involved in cell wall bisynthesis (RfaB) (PDB:2IV7)	PF00534	Glycosyl transferases group 1	NA	NA
GC_00002316	BA3A_M_sp_Specific	BA3A_275M_1	10875	3	3	1	NA	NA	NA	NA	SSF53756	UDP-Glycosyltransferase/glycogen phosphorylase	M	Cell wall/membrane/envelope biogenesis	COG0438	Glycosyltransferase involved in cell wall bisynthesis (RfaB) (PDB:2IV7)	PF00534	Glycosyl transferases group 1	NA	NA
GC_00002316	BA3A_M_sp_Specific	BA3A_75M_1	76191	3	3	1	NA	NA	NA	NA	SSF53756	UDP-Glycosyltransferase/glycogen phosphorylase	M	Cell wall/membrane/envelope biogenesis	COG0438	Glycosyltransferase involved in cell wall bisynthesis (RfaB) (PDB:2IV7)	PF00534	Glycosyl transferases group 1	NA	NA
GC_00002324	BA3A_M_sp_Specific	BA3A_100M_2	2482	3	3	1	NA	NA	NA	NA	SSF53756	UDP-Glycosyltransferase/glycogen phosphorylase	M	Cell wall/membrane/envelope biogenesis	COG0438	Glycosyltransferase involved in cell wall bisynthesis (RfaB) (PDB:2IV7)	PF00534	Glycosyl transferases group 1	K00754	bshA; L-malate glycosyltransferase [EC:2.4.1.-]
GC_00002324	BA3A_M_sp_Specific	BA3A_275M_1	5343	3	3	1	NA	NA	NA	NA	SSF53756	UDP-Glycosyltransferase/glycogen phosphorylase	M	Cell wall/membrane/envelope biogenesis	COG0438	Glycosyltransferase involved in cell wall bisynthesis (RfaB) (PDB:2IV7)	PF00534	Glycosyl transferases group 1	K00754	bshA; L-malate glycosyltransferase [EC:2.4.1.-]
GC_00002324	BA3A_M_sp_Specific	BA3A_75M_1	40624	3	3	1	NA	NA	NA	NA	SSF53756	UDP-Glycosyltransferase/glycogen phosphorylase	M	Cell wall/membrane/envelope biogenesis	COG0438	Glycosyltransferase involved in cell wall bisynthesis (RfaB) (PDB:2IV7)	PF00534	Glycosyl transferases group 1	K00754	bshA; L-malate glycosyltransferase [EC:2.4.1.-]
GC_00002334	BA3A_M_sp_Specific	BA3A_100M_2	12180	3	3	1	NA	NA	TIGR03588	PseC: UDP-4-amino-4,6-dideoxy-N-acetyl-beta-L-altrosamine transaminase	SSF53383	PLP-dependent transferases	M	Cell wall/membrane/envelope biogenesis	COG0399	dTDP-4-amino-4,6-dideoxygalactose transaminase (WecE) (PDB:4PIW) (PUBMED:15271350)	PF01041	DegT/DnrJ/EryC1/StrS aminotransferase family	NA	NA
GC_00002334	BA3A_M_sp_Specific	BA3A_275M_1	10883	3	3	1	NA	NA	TIGR03588	PseC: UDP-4-amino-4,6-dideoxy-N-acetyl-beta-L-altrosamine transaminase	SSF53383	PLP-dependent transferases	M	Cell wall/membrane/envelope biogenesis	COG0399	dTDP-4-amino-4,6-dideoxygalactose transaminase (WecE) (PDB:4PIW) (PUBMED:15271350)	PF01041	DegT/DnrJ/EryC1/StrS aminotransferase family	NA	NA
GC_00002334	BA3A_M_sp_Specific	BA3A_75M_1	76183	3	3	1	NA	NA	TIGR03588	PseC: UDP-4-amino-4,6-dideoxy-N-acetyl-beta-L-altrosamine transaminase	SSF53383	PLP-dependent transferases	M	Cell wall/membrane/envelope biogenesis	COG0399	dTDP-4-amino-4,6-dideoxygalactose transaminase (WecE) (PDB:4PIW) (PUBMED:15271350)	PF01041	DegT/DnrJ/EryC1/StrS aminotransferase family	NA	NA
GC_00002338	BA3A_M_sp_Specific	BA3A_100M_2	3028	3	3	1	NA	NA	NA	NA	NA	NA	V	Defense mechanisms	COG1895	HEPN domain protein, predicted toxin of MNT-HEPN system (HEPN) (PDB:2HSB) (PUBMED:26112399)	PF05168	HEPN domain	NA	NA
GC_00002338	BA3A_M_sp_Specific	BA3A_275M_1	18974	3	3	1	NA	NA	NA	NA	NA	NA	V	Defense mechanisms	COG1895	HEPN domain protein, predicted toxin of MNT-HEPN system (HEPN) (PDB:2HSB) (PUBMED:26112399)	PF05168	HEPN domain	NA	NA
GC_00002338	BA3A_M_sp_Specific	BA3A_75M_1	89593	3	3	1	NA	NA	NA	NA	NA	NA	V	Defense mechanisms	COG1895	HEPN domain protein, predicted toxin of MNT-HEPN system (HEPN) (PDB:2HSB) (PUBMED:26112399)	PF05168	HEPN domain	NA	NA
GC_00002348	BA3A_M_sp_Specific	BA3A_100M_2	2491	3	3	1	NA	NA	TIGR00236	wecB: UDP-N-acetylglucosamine 2-epimerase	SSF53756	UDP-Glycosyltransferase/glycogen phosphorylase	M	Cell wall/membrane/envelope biogenesis	COG0381	UDP-N-acetylglucosamine 2-epimerase (WecB) (PDB:1F6D) (PUBMED:26641313;30389844)	PF02350	UDP-N-acetylglucosamine 2-epimerase	K01791	wecB; UDP-N-acetylglucosamine 2-epimerase (non-hydrolysing) [EC:5.1.3.14]
GC_00002348	BA3A_M_sp_Specific	BA3A_275M_1	5352	3	3	1	NA	NA	TIGR00236	wecB: UDP-N-acetylglucosamine 2-epimerase	SSF53756	UDP-Glycosyltransferase/glycogen phosphorylase	M	Cell wall/membrane/envelope biogenesis	COG0381	UDP-N-acetylglucosamine 2-epimerase (WecB) (PDB:1F6D) (PUBMED:26641313;30389844)	PF02350	UDP-N-acetylglucosamine 2-epimerase	K01791	wecB; UDP-N-acetylglucosamine 2-epimerase (non-hydrolysing) [EC:5.1.3.14]
GC_00002348	BA3A_M_sp_Specific	BA3A_75M_1	40615	3	3	1	NA	NA	TIGR00236	wecB: UDP-N-acetylglucosamine 2-epimerase	SSF53756	UDP-Glycosyltransferase/glycogen phosphorylase	M	Cell wall/membrane/envelope biogenesis	COG0381	UDP-N-acetylglucosamine 2-epimerase (WecB) (PDB:1F6D) (PUBMED:26641313;30389844)	PF02350	UDP-N-acetylglucosamine 2-epimerase	K01791	wecB; UDP-N-acetylglucosamine 2-epimerase (non-hydrolysing) [EC:5.1.3.14]
GC_00002355	BA3A_M_sp_Specific	BA3A_100M_2	2493	3	3	1	NA	NA	NA	NA	NA	NA	M	Cell wall/membrane/envelope biogenesis	COG1807	PMT family glycosyltransferase ArnT/Agl22, involved in glycosylation of proteins and lipid IVA (ArnT) (PDB:5EZM) (PUBMED:16226890;31233657;32706435)	PF13231	Dolichyl-phosphate-mannose-protein mannosyltransferase	NA	NA
GC_00002355	BA3A_M_sp_Specific	BA3A_275M_1	5354	3	3	1	NA	NA	NA	NA	NA	NA	M	Cell wall/membrane/envelope biogenesis	COG1807	PMT family glycosyltransferase ArnT/Agl22, involved in glycosylation of proteins and lipid IVA (ArnT) (PDB:5EZM) (PUBMED:16226890;31233657;32706435)	PF13231	Dolichyl-phosphate-mannose-protein mannosyltransferase	NA	NA
GC_00002355	BA3A_M_sp_Specific	BA3A_75M_1	40613	3	3	1	NA	NA	NA	NA	NA	NA	M	Cell wall/membrane/envelope biogenesis	COG1807	PMT family glycosyltransferase ArnT/Agl22, involved in glycosylation of proteins and lipid IVA (ArnT) (PDB:5EZM) (PUBMED:16226890;31233657;32706435)	PF13231	Dolichyl-phosphate-mannose-protein mannosyltransferase	NA	NA
GC_00002357	BA3A_M_sp_Specific	BA3A_100M_2	12179	3	3	1	NA	NA	TIGR03589	PseB: UDP-N-acetylglucosamine 4,6-dehydratase (inverting)	SSF51735	NAD(P)-binding Rossmann-fold domains	M|O	Cell wall/membrane/envelope biogenesis|Posttranslational modification, protein turnover, chaperones	COG1086	NDP-sugar epimerase, includes UDP-GlcNAc-inverting 4,6-dehydratase FlaA1 and capsular polysaccharide biosynthesis protein EpsC (FlaA1) (PDB:2GN4)	PF02719	Polysaccharide biosynthesis protein	K15894	pseB, wbjB; UDP-N-acetylglucosamine 4,6-dehydratase/5-epimerase [EC:4.2.1.115 5.1.3.-]
GC_00002357	BA3A_M_sp_Specific	BA3A_275M_1	10882	3	3	1	NA	NA	TIGR03589	PseB: UDP-N-acetylglucosamine 4,6-dehydratase (inverting)	SSF51735	NAD(P)-binding Rossmann-fold domains	M|O	Cell wall/membrane/envelope biogenesis|Posttranslational modification, protein turnover, chaperones	COG1086	NDP-sugar epimerase, includes UDP-GlcNAc-inverting 4,6-dehydratase FlaA1 and capsular polysaccharide biosynthesis protein EpsC (FlaA1) (PDB:2GN4)	PF02719	Polysaccharide biosynthesis protein	K15894	pseB, wbjB; UDP-N-acetylglucosamine 4,6-dehydratase/5-epimerase [EC:4.2.1.115 5.1.3.-]
GC_00002357	BA3A_M_sp_Specific	BA3A_75M_1	76184	3	3	1	NA	NA	TIGR03589	PseB: UDP-N-acetylglucosamine 4,6-dehydratase (inverting)	SSF51735	NAD(P)-binding Rossmann-fold domains	M|O	Cell wall/membrane/envelope biogenesis|Posttranslational modification, protein turnover, chaperones	COG1086	NDP-sugar epimerase, includes UDP-GlcNAc-inverting 4,6-dehydratase FlaA1 and capsular polysaccharide biosynthesis protein EpsC (FlaA1) (PDB:2GN4)	PF02719	Polysaccharide biosynthesis protein	K15894	pseB, wbjB; UDP-N-acetylglucosamine 4,6-dehydratase/5-epimerase [EC:4.2.1.115 5.1.3.-]
GC_00002362	BA3A_M_sp_Specific	BA3A_100M_2	3257	3	3	1	NA	NA	NA	NA	NA	NA	V	Defense mechanisms	COG3467	Nitroimidazole reductase NimA or a related FMN-containing flavoprotein, pyridoxamine 5'-phosphate oxidase superfamily (NimA) (PDB:1W3O)	PF18898	Family of unknown function (DUF5654)	NA	NA
GC_00002362	BA3A_M_sp_Specific	BA3A_275M_1	7134	3	3	1	NA	NA	NA	NA	NA	NA	V	Defense mechanisms	COG3467	Nitroimidazole reductase NimA or a related FMN-containing flavoprotein, pyridoxamine 5'-phosphate oxidase superfamily (NimA) (PDB:1W3O)	PF18898	Family of unknown function (DUF5654)	NA	NA
GC_00002362	BA3A_M_sp_Specific	BA3A_75M_1	39855	3	3	1	NA	NA	NA	NA	NA	NA	V	Defense mechanisms	COG3467	Nitroimidazole reductase NimA or a related FMN-containing flavoprotein, pyridoxamine 5'-phosphate oxidase superfamily (NimA) (PDB:1W3O)	PF18898	Family of unknown function (DUF5654)	NA	NA
GC_00002374	BA3A_M_sp_Specific	BA3A_100M_2	12182	3	3	1	NA	NA	TIGR03590	PseG: UDP-2,4-diacetamido-2,4,6-trideoxy-beta-L-altropyranose hydrolase	SSF55729	Acyl-CoA N-acyltransferases (Nat)	J|O|M	Translation, ribosomal structure and biogenesis|Posttranslational modification, protein turnover, chaperones|Cell wall/membrane/envelope biogenesis	COG1670|COG3980	Protein N-acetyltransferase, RimJ/RimL family (RimL) (PDB:1S7F)|Spore coat polysaccharide biosynthesis protein SpsG, predicted glycosyltransferase (SpsG)	PF13302	Acetyltransferase (GNAT) domain	K15897	pseG; UDP-2,4-diacetamido-2,4,6-trideoxy-beta-L-altropyranose hydrolase [EC:3.6.1.57]
GC_00002374	BA3A_M_sp_Specific	BA3A_275M_1	10885	3	3	1	NA	NA	TIGR03590	PseG: UDP-2,4-diacetamido-2,4,6-trideoxy-beta-L-altropyranose hydrolase	SSF55729	Acyl-CoA N-acyltransferases (Nat)	J|O|M	Translation, ribosomal structure and biogenesis|Posttranslational modification, protein turnover, chaperones|Cell wall/membrane/envelope biogenesis	COG1670|COG3980	Protein N-acetyltransferase, RimJ/RimL family (RimL) (PDB:1S7F)|Spore coat polysaccharide biosynthesis protein SpsG, predicted glycosyltransferase (SpsG)	PF13302	Acetyltransferase (GNAT) domain	K15897	pseG; UDP-2,4-diacetamido-2,4,6-trideoxy-beta-L-altropyranose hydrolase [EC:3.6.1.57]
GC_00002374	BA3A_M_sp_Specific	BA3A_75M_1	76181	3	3	1	NA	NA	TIGR03590	PseG: UDP-2,4-diacetamido-2,4,6-trideoxy-beta-L-altropyranose hydrolase	SSF55729	Acyl-CoA N-acyltransferases (Nat)	J|O|M	Translation, ribosomal structure and biogenesis|Posttranslational modification, protein turnover, chaperones|Cell wall/membrane/envelope biogenesis	COG1670|COG3980	Protein N-acetyltransferase, RimJ/RimL family (RimL) (PDB:1S7F)|Spore coat polysaccharide biosynthesis protein SpsG, predicted glycosyltransferase (SpsG)	PF13302	Acetyltransferase (GNAT) domain	K15897	pseG; UDP-2,4-diacetamido-2,4,6-trideoxy-beta-L-altropyranose hydrolase [EC:3.6.1.57]
GC_00002375	BA3A_M_sp_Specific	BA3A_100M_2	3269	3	3	1	NA	NA	NA	NA	SSF53335	S-adenosyl-L-methionine-dependent methyltransferases	V	Defense mechanisms	COG1002	Type II restriction/modification system, endonuclease and methylase domains (YeeA) (PDB:5HR4)	PF12950	TaqI-like C-terminal specificity domain	NA	NA
GC_00002375	BA3A_M_sp_Specific	BA3A_275M_1	7122	3	3	1	NA	NA	NA	NA	SSF53335	S-adenosyl-L-methionine-dependent methyltransferases	V	Defense mechanisms	COG1002	Type II restriction/modification system, endonuclease and methylase domains (YeeA) (PDB:5HR4)	PF12950	TaqI-like C-terminal specificity domain	NA	NA
GC_00002375	BA3A_M_sp_Specific	BA3A_75M_1	39843	3	3	1	NA	NA	NA	NA	SSF53335	S-adenosyl-L-methionine-dependent methyltransferases	V	Defense mechanisms	COG1002	Type II restriction/modification system, endonuclease and methylase domains (YeeA) (PDB:5HR4)	PF12950	TaqI-like C-terminal specificity domain	NA	NA
GC_00002379	BA3A_M_sp_Specific	BA3A_100M_2	2489	3	3	1	NA	NA	NA	NA	SSF53756	UDP-Glycosyltransferase/glycogen phosphorylase	M	Cell wall/membrane/envelope biogenesis	COG0438	Glycosyltransferase involved in cell wall bisynthesis (RfaB) (PDB:2IV7)	PF00534	Glycosyl transferases group 1	NA	NA
GC_00002379	BA3A_M_sp_Specific	BA3A_275M_1	5350	3	3	1	NA	NA	NA	NA	SSF53756	UDP-Glycosyltransferase/glycogen phosphorylase	M	Cell wall/membrane/envelope biogenesis	COG0438	Glycosyltransferase involved in cell wall bisynthesis (RfaB) (PDB:2IV7)	PF00534	Glycosyl transferases group 1	NA	NA
GC_00002379	BA3A_M_sp_Specific	BA3A_75M_1	40617	3	3	1	NA	NA	NA	NA	SSF53756	UDP-Glycosyltransferase/glycogen phosphorylase	M	Cell wall/membrane/envelope biogenesis	COG0438	Glycosyltransferase involved in cell wall bisynthesis (RfaB) (PDB:2IV7)	PF00534	Glycosyl transferases group 1	NA	NA
GC_00002381	BA3A_M_sp_Specific	BA3A_100M_2	9824	3	3	1	COG0251	Pyrimidine degradation	NA	NA	SSF55298	YjgF-like	V	Defense mechanisms	COG0251	Enamine deaminase RidA, house cleaning of reactive enamine intermediates, YjgF/YER057c/UK114 family (RidA) (PDB:1J7H) (PUBMED:22094463;32205462)	PF01042	Endoribonuclease L-PSP	NA	NA
GC_00002381	BA3A_M_sp_Specific	BA3A_275M_1	13699	3	3	1	COG0251	Pyrimidine degradation	NA	NA	SSF55298	YjgF-like	V	Defense mechanisms	COG0251	Enamine deaminase RidA, house cleaning of reactive enamine intermediates, YjgF/YER057c/UK114 family (RidA) (PDB:1J7H) (PUBMED:22094463;32205462)	PF01042	Endoribonuclease L-PSP	NA	NA
GC_00002381	BA3A_M_sp_Specific	BA3A_75M_1	56271	3	3	1	COG0251	Pyrimidine degradation	NA	NA	SSF55298	YjgF-like	V	Defense mechanisms	COG0251	Enamine deaminase RidA, house cleaning of reactive enamine intermediates, YjgF/YER057c/UK114 family (RidA) (PDB:1J7H) (PUBMED:22094463;32205462)	PF01042	Endoribonuclease L-PSP	NA	NA
GC_00002386	BA3A_M_sp_Specific	BA3A_100M_2	3261	3	3	1	NA	NA	NA	NA	SSF143100	TTHA1013/TTHA0281-like	V	Defense mechanisms	COG1598	Antitoxin component HicB of the HicAB toxin-antitoxin system (HicB) (PDB:4P78) (PUBMED:19060138)	PF15919	HicB_like antitoxin of bacterial toxin-antitoxin system	NA	NA
GC_00002386	BA3A_M_sp_Specific	BA3A_275M_1	7130	3	3	1	NA	NA	NA	NA	SSF143100	TTHA1013/TTHA0281-like	V	Defense mechanisms	COG1598	Antitoxin component HicB of the HicAB toxin-antitoxin system (HicB) (PDB:4P78) (PUBMED:19060138)	PF15919	HicB_like antitoxin of bacterial toxin-antitoxin system	NA	NA
GC_00002386	BA3A_M_sp_Specific	BA3A_75M_1	39851	3	3	1	NA	NA	NA	NA	SSF143100	TTHA1013/TTHA0281-like	V	Defense mechanisms	COG1598	Antitoxin component HicB of the HicAB toxin-antitoxin system (HicB) (PDB:4P78) (PUBMED:19060138)	PF15919	HicB_like antitoxin of bacterial toxin-antitoxin system	NA	NA
GC_00002387	BA3A_M_sp_Specific	BA3A_100M_2	3218	3	3	1	NA	NA	NA	NA	SSF53448	Nucleotide-diphospho-sugar transferases	M	Cell wall/membrane/envelope biogenesis	COG0463	Glycosyltransferase involved in cell wall bisynthesis (WcaA) (PDB:5MLZ)	PF00535	Glycosyl transferase family 2	NA	NA
GC_00002387	BA3A_M_sp_Specific	BA3A_275M_1	7174	3	3	1	NA	NA	NA	NA	SSF53448	Nucleotide-diphospho-sugar transferases	M	Cell wall/membrane/envelope biogenesis	COG0463	Glycosyltransferase involved in cell wall bisynthesis (WcaA) (PDB:5MLZ)	PF00535	Glycosyl transferase family 2	NA	NA
GC_00002387	BA3A_M_sp_Specific	BA3A_75M_1	39895	3	3	1	NA	NA	NA	NA	SSF53448	Nucleotide-diphospho-sugar transferases	M	Cell wall/membrane/envelope biogenesis	COG0463	Glycosyltransferase involved in cell wall bisynthesis (WcaA) (PDB:5MLZ)	PF00535	Glycosyl transferase family 2	NA	NA
GC_00002405	BA3A_M_sp_Specific	BA3A_100M_2	3235	3	3	1	NA	NA	NA	NA	SSF88713	Glycoside hydrolase/deacetylase	G|M	Carbohydrate transport and metabolism|Cell wall/membrane/envelope biogenesis	COG0726	Peptidoglycan/xylan/chitin deacetylase, PgdA/NodB/CDA1 family (CDA1) (PDB:1NY1)	PF01522	Polysaccharide deacetylase	NA	NA
GC_00002405	BA3A_M_sp_Specific	BA3A_275M_1	7157	3	3	1	NA	NA	NA	NA	SSF88713	Glycoside hydrolase/deacetylase	G|M	Carbohydrate transport and metabolism|Cell wall/membrane/envelope biogenesis	COG0726	Peptidoglycan/xylan/chitin deacetylase, PgdA/NodB/CDA1 family (CDA1) (PDB:1NY1)	PF01522	Polysaccharide deacetylase	NA	NA
GC_00002405	BA3A_M_sp_Specific	BA3A_75M_1	39878	3	3	1	NA	NA	NA	NA	SSF88713	Glycoside hydrolase/deacetylase	G|M	Carbohydrate transport and metabolism|Cell wall/membrane/envelope biogenesis	COG0726	Peptidoglycan/xylan/chitin deacetylase, PgdA/NodB/CDA1 family (CDA1) (PDB:1NY1)	PF01522	Polysaccharide deacetylase	NA	NA
GC_00002424	BA3A_M_sp_Specific	BA3A_100M_2	4588	3	3	1	NA	NA	NA	NA	SSF51182	RmlC-like cupins	M	Cell wall/membrane/envelope biogenesis	COG1898	dTDP-4-dehydrorhamnose 3,5-epimerase or related enzyme (RfbC) (PDB:1DZR)	PF00908	dTDP-4-dehydrorhamnose 3,5-epimerase	K01790	rfbC, rmlC; dTDP-4-dehydrorhamnose 3,5-epimerase [EC:5.1.3.13]
GC_00002424	BA3A_M_sp_Specific	BA3A_275M_1	15930	3	3	1	NA	NA	NA	NA	SSF51182	RmlC-like cupins	M	Cell wall/membrane/envelope biogenesis	COG1898	dTDP-4-dehydrorhamnose 3,5-epimerase or related enzyme (RfbC) (PDB:1DZR)	PF00908	dTDP-4-dehydrorhamnose 3,5-epimerase	K01790	rfbC, rmlC; dTDP-4-dehydrorhamnose 3,5-epimerase [EC:5.1.3.13]
GC_00002424	BA3A_M_sp_Specific	BA3A_75M_1	42520	3	3	1	NA	NA	NA	NA	SSF51182	RmlC-like cupins	M	Cell wall/membrane/envelope biogenesis	COG1898	dTDP-4-dehydrorhamnose 3,5-epimerase or related enzyme (RfbC) (PDB:1DZR)	PF00908	dTDP-4-dehydrorhamnose 3,5-epimerase	K01790	rfbC, rmlC; dTDP-4-dehydrorhamnose 3,5-epimerase [EC:5.1.3.13]
GC_00002425	BA3A_M_sp_Specific	BA3A_100M_2	3049	3	3	1	COG1688	CRISPR-Cas system	TIGR02593	CRISPR_cas5: CRISPR-associated protein Cas5	NA	NA	V	Defense mechanisms	COG1688	CRISPR/Cas system-associated protein Cas5, RAMP superfamily (Cas5)	PF09704	CRISPR-associated protein (Cas_Cas5)	K19090	cas5t; CRISPR-associated protein Cas5t
GC_00002425	BA3A_M_sp_Specific	BA3A_275M_1	20506	3	3	1	COG1688	CRISPR-Cas system	TIGR02593	CRISPR_cas5: CRISPR-associated protein Cas5	NA	NA	V	Defense mechanisms	COG1688	CRISPR/Cas system-associated protein Cas5, RAMP superfamily (Cas5)	PF09704	CRISPR-associated protein (Cas_Cas5)	K19090	cas5t; CRISPR-associated protein Cas5t
GC_00002425	BA3A_M_sp_Specific	BA3A_75M_1	89571	3	3	1	COG1688	CRISPR-Cas system	TIGR02593	CRISPR_cas5: CRISPR-associated protein Cas5	NA	NA	V	Defense mechanisms	COG1688	CRISPR/Cas system-associated protein Cas5, RAMP superfamily (Cas5)	PF09704	CRISPR-associated protein (Cas_Cas5)	K19090	cas5t; CRISPR-associated protein Cas5t
GC_00002449	BA3A_M_sp_Specific	BA3A_100M_2	2481	3	3	1	NA	NA	NA	NA	NA	NA	M	Cell wall/membrane/envelope biogenesis	COG1807	PMT family glycosyltransferase ArnT/Agl22, involved in glycosylation of proteins and lipid IVA (ArnT) (PDB:5EZM) (PUBMED:16226890;31233657;32706435)	PF13231	Dolichyl-phosphate-mannose-protein mannosyltransferase	NA	NA
GC_00002449	BA3A_M_sp_Specific	BA3A_275M_1	5342	3	3	1	NA	NA	NA	NA	NA	NA	M	Cell wall/membrane/envelope biogenesis	COG1807	PMT family glycosyltransferase ArnT/Agl22, involved in glycosylation of proteins and lipid IVA (ArnT) (PDB:5EZM) (PUBMED:16226890;31233657;32706435)	PF13231	Dolichyl-phosphate-mannose-protein mannosyltransferase	NA	NA
GC_00002449	BA3A_M_sp_Specific	BA3A_75M_1	40625	3	3	1	NA	NA	NA	NA	NA	NA	M	Cell wall/membrane/envelope biogenesis	COG1807	PMT family glycosyltransferase ArnT/Agl22, involved in glycosylation of proteins and lipid IVA (ArnT) (PDB:5EZM) (PUBMED:16226890;31233657;32706435)	PF13231	Dolichyl-phosphate-mannose-protein mannosyltransferase	NA	NA
GC_00002454	BA3A_M_sp_Specific	BA3A_100M_2	2487	3	3	1	NA	NA	NA	NA	SSF53448	Nucleotide-diphospho-sugar transferases	J|M	Translation, ribosomal structure and biogenesis|Cell wall/membrane/envelope biogenesis	COG1208	NDP-sugar pyrophosphorylase, includes eIF-2Bgamma, eIF-2Bepsilon, and LPS biosynthesis protein s (GCD1) (PDB:6JQ8)	PF00483	Nucleotidyl transferase	K21210	ncsC; NDP-mannose synthase
GC_00002454	BA3A_M_sp_Specific	BA3A_275M_1	5348	3	3	1	NA	NA	NA	NA	SSF53448	Nucleotide-diphospho-sugar transferases	J|M	Translation, ribosomal structure and biogenesis|Cell wall/membrane/envelope biogenesis	COG1208	NDP-sugar pyrophosphorylase, includes eIF-2Bgamma, eIF-2Bepsilon, and LPS biosynthesis protein s (GCD1) (PDB:6JQ8)	PF00483	Nucleotidyl transferase	K21210	ncsC; NDP-mannose synthase
GC_00002454	BA3A_M_sp_Specific	BA3A_75M_1	40619	3	3	1	NA	NA	NA	NA	SSF53448	Nucleotide-diphospho-sugar transferases	J|M	Translation, ribosomal structure and biogenesis|Cell wall/membrane/envelope biogenesis	COG1208	NDP-sugar pyrophosphorylase, includes eIF-2Bgamma, eIF-2Bepsilon, and LPS biosynthesis protein s (GCD1) (PDB:6JQ8)	PF00483	Nucleotidyl transferase	K21210	ncsC; NDP-mannose synthase
GC_00002455	BA3A_M_sp_Specific	BA3A_100M_2	12173	3	3	1	NA	NA	NA	NA	SSF53756	UDP-Glycosyltransferase/glycogen phosphorylase	M	Cell wall/membrane/envelope biogenesis	COG0438	Glycosyltransferase involved in cell wall bisynthesis (RfaB) (PDB:2IV7)	PF00534	Glycosyl transferases group 1	NA	NA
GC_00002455	BA3A_M_sp_Specific	BA3A_275M_1	10876	3	3	1	NA	NA	NA	NA	SSF53756	UDP-Glycosyltransferase/glycogen phosphorylase	M	Cell wall/membrane/envelope biogenesis	COG0438	Glycosyltransferase involved in cell wall bisynthesis (RfaB) (PDB:2IV7)	PF00534	Glycosyl transferases group 1	NA	NA
GC_00002455	BA3A_M_sp_Specific	BA3A_75M_1	76190	3	3	1	NA	NA	NA	NA	SSF53756	UDP-Glycosyltransferase/glycogen phosphorylase	M	Cell wall/membrane/envelope biogenesis	COG0438	Glycosyltransferase involved in cell wall bisynthesis (RfaB) (PDB:2IV7)	PF00534	Glycosyl transferases group 1	NA	NA
GC_00002464	BA3A_M_sp_Specific	BA3A_100M_2	18543	3	3	1	NA	NA	NA	NA	SSF143100	TTHA1013/TTHA0281-like	V	Defense mechanisms	COG1598	Antitoxin component HicB of the HicAB toxin-antitoxin system (HicB) (PDB:4P78) (PUBMED:19060138)	NA	NA	NA	NA
GC_00002464	BA3A_M_sp_Specific	BA3A_275M_1	16777	3	3	1	NA	NA	NA	NA	SSF143100	TTHA1013/TTHA0281-like	V	Defense mechanisms	COG1598	Antitoxin component HicB of the HicAB toxin-antitoxin system (HicB) (PDB:4P78) (PUBMED:19060138)	NA	NA	NA	NA
GC_00002464	BA3A_M_sp_Specific	BA3A_75M_1	105639	3	3	1	NA	NA	NA	NA	SSF143100	TTHA1013/TTHA0281-like	V	Defense mechanisms	COG1598	Antitoxin component HicB of the HicAB toxin-antitoxin system (HicB) (PDB:4P78) (PUBMED:19060138)	NA	NA	NA	NA
GC_00002472	BA3A_M_sp_Specific	BA3A_100M_2	18542	3	3	1	NA	NA	NA	NA	SSF53335	S-adenosyl-L-methionine-dependent methyltransferases	V	Defense mechanisms	COG0286	Type I restriction-modification system, DNA methylase subunit (HsdM) (PDB:2AR0) (PUBMED:26872910)	PF02384	N-6 DNA Methylase	K03427	hsdM; type I restriction enzyme M protein [EC:2.1.1.72]
GC_00002472	BA3A_M_sp_Specific	BA3A_275M_1	16776	3	3	1	NA	NA	NA	NA	SSF53335	S-adenosyl-L-methionine-dependent methyltransferases	V	Defense mechanisms	COG0286	Type I restriction-modification system, DNA methylase subunit (HsdM) (PDB:2AR0) (PUBMED:26872910)	PF02384	N-6 DNA Methylase	K03427	hsdM; type I restriction enzyme M protein [EC:2.1.1.72]
GC_00002472	BA3A_M_sp_Specific	BA3A_75M_1	105641	3	3	1	NA	NA	NA	NA	SSF53335	S-adenosyl-L-methionine-dependent methyltransferases	V	Defense mechanisms	COG0286	Type I restriction-modification system, DNA methylase subunit (HsdM) (PDB:2AR0) (PUBMED:26872910)	PF02384	N-6 DNA Methylase	K03427	hsdM; type I restriction enzyme M protein [EC:2.1.1.72]
GC_00002473	BA3A_M_sp_Specific	BA3A_100M_2	2488	3	3	1	NA	NA	NA	NA	SSF53383	PLP-dependent transferases	M	Cell wall/membrane/envelope biogenesis	COG0399	dTDP-4-amino-4,6-dideoxygalactose transaminase (WecE) (PDB:4PIW) (PUBMED:15271350)	PF01041	DegT/DnrJ/EryC1/StrS aminotransferase family	NA	NA
GC_00002473	BA3A_M_sp_Specific	BA3A_275M_1	5349	3	3	1	NA	NA	NA	NA	SSF53383	PLP-dependent transferases	M	Cell wall/membrane/envelope biogenesis	COG0399	dTDP-4-amino-4,6-dideoxygalactose transaminase (WecE) (PDB:4PIW) (PUBMED:15271350)	PF01041	DegT/DnrJ/EryC1/StrS aminotransferase family	NA	NA

## Sheet: Type II Top Categories
gene_cluster_id	bin_name	genome_name	gene_callers_id	num_genomes_gene_cluster_has_hits	num_genes_in_gene_cluster	max_num_paralogs	COG20_PATHWAY_ACC	COG20_PATHWAY	TIGRFAM_ACC	TIGRFAM	SUPERFAMILY_ACC	SUPERFAMILY	COG20_CATEGORY_ACC	COG20_CATEGORY	COG20_FUNCTION_ACC	COG20_FUNCTION	Pfam_ACC	Pfam	KeggGhostKoala_ACC	KeggGhostKoala
GC_00001326	BA3A_TypeII_Specific	BA3A_100M_1	22714	4	5	2	NA	NA	NA	NA	SSF143100	TTHA1013/TTHA0281-like	V	Defense mechanisms	COG1598	Antitoxin component HicB of the HicAB toxin-antitoxin system (HicB) (PDB:4P78) (PUBMED:19060138)	PF15919	HicB_like antitoxin of bacterial toxin-antitoxin system	NA	NA
GC_00001326	BA3A_TypeII_Specific	BA3A_275M_2	19801	4	5	2	NA	NA	NA	NA	SSF143100	TTHA1013/TTHA0281-like	V	Defense mechanisms	COG1598	Antitoxin component HicB of the HicAB toxin-antitoxin system (HicB) (PDB:4P78) (PUBMED:19060138)	PF15919	HicB_like antitoxin of bacterial toxin-antitoxin system	NA	NA
GC_00001326	BA3A_TypeII_Specific	BA3A_75M_2	122196	4	5	2	NA	NA	NA	NA	SSF143100	TTHA1013/TTHA0281-like	V	Defense mechanisms	COG1598	Antitoxin component HicB of the HicAB toxin-antitoxin system (HicB) (PDB:4P78) (PUBMED:19060138)	PF15919	HicB_like antitoxin of bacterial toxin-antitoxin system	NA	NA
GC_00001326	BA3A_TypeII_Specific	NSHQ14_9_30M	50428	4	5	2	NA	NA	NA	NA	SSF143100	TTHA1013/TTHA0281-like	V	Defense mechanisms	COG1598	Antitoxin component HicB of the HicAB toxin-antitoxin system (HicB) (PDB:4P78) (PUBMED:19060138)	PF15919	HicB_like antitoxin of bacterial toxin-antitoxin system	NA	NA
GC_00001326	BA3A_TypeII_Specific	NSHQ14_9_30M	253912	4	5	2	NA	NA	NA	NA	SSF143100	TTHA1013/TTHA0281-like	V	Defense mechanisms	COG1598	Antitoxin component HicB of the HicAB toxin-antitoxin system (HicB) (PDB:4P78) (PUBMED:19060138)	PF15919	HicB_like antitoxin of bacterial toxin-antitoxin system	NA	NA
GC_00001346	BA3A_TypeII_Specific	BA3A_100M_1	28269	4	4	1	COG1048	Lysine biosynthesisTCA cycle	TIGR01342	acon_putative: putative aconitate hydratase	SSF53732	Aconitase iron-sulfur domain	C	Energy production and conversion	COG1048	Aconitase A (AcnA) (PDB:1ACO)	PF00330	Aconitase family (aconitate hydratase)	K01681	ACO, acnA; aconitate hydratase [EC:4.2.1.3]
GC_00001346	BA3A_TypeII_Specific	BA3A_275M_2	23679	4	4	1	COG1048	Lysine biosynthesisTCA cycle	TIGR01342	acon_putative: putative aconitate hydratase	SSF53732	Aconitase iron-sulfur domain	C	Energy production and conversion	COG1048	Aconitase A (AcnA) (PDB:1ACO)	PF00330	Aconitase family (aconitate hydratase)	K01681	ACO, acnA; aconitate hydratase [EC:4.2.1.3]
GC_00001346	BA3A_TypeII_Specific	BA3A_75M_2	142796	4	4	1	COG1048	Lysine biosynthesisTCA cycle	TIGR01342	acon_putative: putative aconitate hydratase	SSF53732	Aconitase iron-sulfur domain	C	Energy production and conversion	COG1048	Aconitase A (AcnA) (PDB:1ACO)	PF00330	Aconitase family (aconitate hydratase)	K01681	ACO, acnA; aconitate hydratase [EC:4.2.1.3]
GC_00001346	BA3A_TypeII_Specific	NSHQ14_9_30M	68276	4	4	1	COG1048	Lysine biosynthesisTCA cycle	TIGR01342	acon_putative: putative aconitate hydratase	SSF53732	Aconitase iron-sulfur domain	C	Energy production and conversion	COG1048	Aconitase A (AcnA) (PDB:1ACO)	PF00330	Aconitase family (aconitate hydratase)	K01681	ACO, acnA; aconitate hydratase [EC:4.2.1.3]
GC_00001355	BA3A_TypeII_Specific	BA3A_100M_1	22637	4	4	1	NA	NA	TIGR00316	cdhC: CO dehydrogenase/CO-methylating acetyl-CoA synthase complex, beta subunit	SSF56821	Prismane protein-like	C	Energy production and conversion	COG1614	CO dehydrogenase/acetyl-CoA synthase beta subunit (CdhC)	PF19436	ACS/CODH beta subunit C-terminal	K00193	cdhC; acetyl-CoA decarbonylase/synthase, CODH/ACS complex subunit beta [EC:2.3.1.169]
GC_00001355	BA3A_TypeII_Specific	BA3A_275M_2	19743	4	4	1	NA	NA	TIGR00316	cdhC: CO dehydrogenase/CO-methylating acetyl-CoA synthase complex, beta subunit	SSF56821	Prismane protein-like	C	Energy production and conversion	COG1614	CO dehydrogenase/acetyl-CoA synthase beta subunit (CdhC)	PF19436	ACS/CODH beta subunit C-terminal	K00193	cdhC; acetyl-CoA decarbonylase/synthase, CODH/ACS complex subunit beta [EC:2.3.1.169]
GC_00001355	BA3A_TypeII_Specific	BA3A_75M_2	121895	4	4	1	NA	NA	TIGR00316	cdhC: CO dehydrogenase/CO-methylating acetyl-CoA synthase complex, beta subunit	SSF56821	Prismane protein-like	C	Energy production and conversion	COG1614	CO dehydrogenase/acetyl-CoA synthase beta subunit (CdhC)	PF19436	ACS/CODH beta subunit C-terminal	K00193	cdhC; acetyl-CoA decarbonylase/synthase, CODH/ACS complex subunit beta [EC:2.3.1.169]
GC_00001355	BA3A_TypeII_Specific	NSHQ14_9_30M	50213	4	4	1	NA	NA	TIGR00316	cdhC: CO dehydrogenase/CO-methylating acetyl-CoA synthase complex, beta subunit	SSF56821	Prismane protein-like	C	Energy production and conversion	COG1614	CO dehydrogenase/acetyl-CoA synthase beta subunit (CdhC)	PF19436	ACS/CODH beta subunit C-terminal	K00193	cdhC; acetyl-CoA decarbonylase/synthase, CODH/ACS complex subunit beta [EC:2.3.1.169]
GC_00001372	BA3A_TypeII_Specific	BA3A_100M_1	18878	4	4	1	NA	NA	NA	NA	SSF116734	DNA methylase specificity domain	V	Defense mechanisms	COG0732	Restriction endonuclease S subunit (HsdS) (PDB:1YDX)	PF01420	Type I restriction modification DNA specificity domain	K01154	hsdS; type I restriction enzyme, S subunit [EC:3.1.21.3]
GC_00001372	BA3A_TypeII_Specific	BA3A_275M_2	17160	4	4	1	NA	NA	NA	NA	SSF116734	DNA methylase specificity domain	V	Defense mechanisms	COG0732	Restriction endonuclease S subunit (HsdS) (PDB:1YDX)	PF01420	Type I restriction modification DNA specificity domain	K01154	hsdS; type I restriction enzyme, S subunit [EC:3.1.21.3]
GC_00001372	BA3A_TypeII_Specific	BA3A_75M_2	122944	4	4	1	NA	NA	NA	NA	SSF116734	DNA methylase specificity domain	V	Defense mechanisms	COG0732	Restriction endonuclease S subunit (HsdS) (PDB:1YDX)	PF01420	Type I restriction modification DNA specificity domain	K01154	hsdS; type I restriction enzyme, S subunit [EC:3.1.21.3]
GC_00001372	BA3A_TypeII_Specific	NSHQ14_9_30M	40791	4	4	1	NA	NA	NA	NA	SSF116734	DNA methylase specificity domain	V	Defense mechanisms	COG0732	Restriction endonuclease S subunit (HsdS) (PDB:1YDX)	PF01420	Type I restriction modification DNA specificity domain	K01154	hsdS; type I restriction enzyme, S subunit [EC:3.1.21.3]
GC_00001388	BA3A_TypeII_Specific	BA3A_100M_1	22096	4	4	1	NA	NA	TIGR03122	one_C_dehyd_C: formylmethanofuran dehydrogenase subunit C	SSF69336	Alpha subunit of glutamate synthase, C-terminal domain	C	Energy production and conversion	COG2218	Formylmethanofuran dehydrogenase subunit C (FwdC) (PDB:5T5I)	PF01493	GXGXG motif	K00202	fwdC, fmdC; formylmethanofuran dehydrogenase subunit C [EC:1.2.7.12]
GC_00001388	BA3A_TypeII_Specific	BA3A_275M_2	19313	4	4	1	NA	NA	TIGR03122	one_C_dehyd_C: formylmethanofuran dehydrogenase subunit C	SSF69336	Alpha subunit of glutamate synthase, C-terminal domain	C	Energy production and conversion	COG2218	Formylmethanofuran dehydrogenase subunit C (FwdC) (PDB:5T5I)	PF01493	GXGXG motif	K00202	fwdC, fmdC; formylmethanofuran dehydrogenase subunit C [EC:1.2.7.12]
GC_00001388	BA3A_TypeII_Specific	BA3A_75M_2	119996	4	4	1	NA	NA	TIGR03122	one_C_dehyd_C: formylmethanofuran dehydrogenase subunit C	SSF69336	Alpha subunit of glutamate synthase, C-terminal domain	C	Energy production and conversion	COG2218	Formylmethanofuran dehydrogenase subunit C (FwdC) (PDB:5T5I)	PF01493	GXGXG motif	K00202	fwdC, fmdC; formylmethanofuran dehydrogenase subunit C [EC:1.2.7.12]
GC_00001388	BA3A_TypeII_Specific	NSHQ14_9_30M	49046	4	4	1	NA	NA	TIGR03122	one_C_dehyd_C: formylmethanofuran dehydrogenase subunit C	SSF69336	Alpha subunit of glutamate synthase, C-terminal domain	C	Energy production and conversion	COG2218	Formylmethanofuran dehydrogenase subunit C (FwdC) (PDB:5T5I)	PF01493	GXGXG motif	K00202	fwdC, fmdC; formylmethanofuran dehydrogenase subunit C [EC:1.2.7.12]
GC_00001402	BA3A_TypeII_Specific	BA3A_100M_1	22616	4	4	1	NA	NA	NA	NA	SSF88723	PIN domain-like	V	Defense mechanisms	COG1487	Ribonuclease/mRNA interferase VapC, contains PIN domain (VapC) (PDB:3TND)	PF01850	PIN domain	NA	NA
GC_00001402	BA3A_TypeII_Specific	BA3A_275M_2	19722	4	4	1	NA	NA	NA	NA	SSF88723	PIN domain-like	V	Defense mechanisms	COG1487	Ribonuclease/mRNA interferase VapC, contains PIN domain (VapC) (PDB:3TND)	PF01850	PIN domain	NA	NA
GC_00001402	BA3A_TypeII_Specific	BA3A_75M_2	121679	4	4	1	NA	NA	NA	NA	SSF88723	PIN domain-like	V	Defense mechanisms	COG1487	Ribonuclease/mRNA interferase VapC, contains PIN domain (VapC) (PDB:3TND)	PF01850	PIN domain	NA	NA
GC_00001402	BA3A_TypeII_Specific	NSHQ14_9_30M	50141	4	4	1	NA	NA	NA	NA	SSF88723	PIN domain-like	V	Defense mechanisms	COG1487	Ribonuclease/mRNA interferase VapC, contains PIN domain (VapC) (PDB:3TND)	PF01850	PIN domain	NA	NA
GC_00001406	BA3A_TypeII_Specific	BA3A_100M_1	35021	4	4	1	COG1035|COG4656	Na+-translocating Fd:NADH oxidoreductase	NA	NA	SSF46548	alpha-helical ferredoxin	C|C	Energy production and conversion|Energy production and conversion	COG1035|COG4656	Coenzyme F420-reducing hydrogenase, beta subunit (FrhB) (PDB:3ZFS)|Na+-translocating ferredoxin:NAD+ oxidoreductase RNF, RnfC subunit (RnfC)	PF04432	Coenzyme F420 hydrogenase/dehydrogenase, beta subunit C terminus	K00125	fdhB; formate dehydrogenase (coenzyme F420) beta subunit [EC:1.17.98.3 1.8.98.6]
GC_00001406	BA3A_TypeII_Specific	BA3A_275M_2	28144	4	4	1	COG1035|COG4656	Na+-translocating Fd:NADH oxidoreductase	NA	NA	SSF46548	alpha-helical ferredoxin	C|C	Energy production and conversion|Energy production and conversion	COG1035|COG4656	Coenzyme F420-reducing hydrogenase, beta subunit (FrhB) (PDB:3ZFS)|Na+-translocating ferredoxin:NAD+ oxidoreductase RNF, RnfC subunit (RnfC)	PF04432	Coenzyme F420 hydrogenase/dehydrogenase, beta subunit C terminus	K00125	fdhB; formate dehydrogenase (coenzyme F420) beta subunit [EC:1.17.98.3 1.8.98.6]
GC_00001406	BA3A_TypeII_Specific	BA3A_75M_2	169945	4	4	1	COG1035|COG4656	Na+-translocating Fd:NADH oxidoreductase	NA	NA	SSF46548	alpha-helical ferredoxin	C|C	Energy production and conversion|Energy production and conversion	COG1035|COG4656	Coenzyme F420-reducing hydrogenase, beta subunit (FrhB) (PDB:3ZFS)|Na+-translocating ferredoxin:NAD+ oxidoreductase RNF, RnfC subunit (RnfC)	PF04432	Coenzyme F420 hydrogenase/dehydrogenase, beta subunit C terminus	K00125	fdhB; formate dehydrogenase (coenzyme F420) beta subunit [EC:1.17.98.3 1.8.98.6]
GC_00001406	BA3A_TypeII_Specific	NSHQ14_9_30M	97874	4	4	1	COG1035|COG4656	Na+-translocating Fd:NADH oxidoreductase	NA	NA	SSF46548	alpha-helical ferredoxin	C|C	Energy production and conversion|Energy production and conversion	COG1035|COG4656	Coenzyme F420-reducing hydrogenase, beta subunit (FrhB) (PDB:3ZFS)|Na+-translocating ferredoxin:NAD+ oxidoreductase RNF, RnfC subunit (RnfC)	PF04432	Coenzyme F420 hydrogenase/dehydrogenase, beta subunit C terminus	K00125	fdhB; formate dehydrogenase (coenzyme F420) beta subunit [EC:1.17.98.3 1.8.98.6]
GC_00001420	BA3A_TypeII_Specific	BA3A_100M_1	30964	4	4	1	COG1518	CRISPR-Cas system	TIGR03641	cas1_HMARI: CRISPR-associated endonuclease Cas1, subtype I-B/HMARI/TNEAP	NA	NA	V	Defense mechanisms	COG1518	CRISPR-Cas system-associated integrase Cas1 (Cas1) (PDB:2YZS)	PF01867	CRISPR associated protein Cas1	K15342	cas1; CRISP-associated protein Cas1
GC_00001420	BA3A_TypeII_Specific	BA3A_275M_2	25482	4	4	1	COG1518	CRISPR-Cas system	TIGR03641	cas1_HMARI: CRISPR-associated endonuclease Cas1, subtype I-B/HMARI/TNEAP	NA	NA	V	Defense mechanisms	COG1518	CRISPR-Cas system-associated integrase Cas1 (Cas1) (PDB:2YZS)	PF01867	CRISPR associated protein Cas1	K15342	cas1; CRISP-associated protein Cas1
GC_00001420	BA3A_TypeII_Specific	BA3A_75M_2	153633	4	4	1	COG1518	CRISPR-Cas system	TIGR03641	cas1_HMARI: CRISPR-associated endonuclease Cas1, subtype I-B/HMARI/TNEAP	NA	NA	V	Defense mechanisms	COG1518	CRISPR-Cas system-associated integrase Cas1 (Cas1) (PDB:2YZS)	PF01867	CRISPR associated protein Cas1	K15342	cas1; CRISP-associated protein Cas1
GC_00001420	BA3A_TypeII_Specific	NSHQ14_9_30M	79276	4	4	1	COG1518	CRISPR-Cas system	TIGR03641	cas1_HMARI: CRISPR-associated endonuclease Cas1, subtype I-B/HMARI/TNEAP	NA	NA	V	Defense mechanisms	COG1518	CRISPR-Cas system-associated integrase Cas1 (Cas1) (PDB:2YZS)	PF01867	CRISPR associated protein Cas1	K15342	cas1; CRISP-associated protein Cas1
GC_00001421	BA3A_TypeII_Specific	BA3A_100M_1	38576	4	4	1	NA	NA	NA	NA	SSF81593	Nucleotidyltransferase substrate binding subunit/domain	V	Defense mechanisms	COG2250	HEPN domain protein, predicted toxin of MNT-HEPN system (HEPN) (PDB:1O3U) (PUBMED:26112399)	PF05168	HEPN domain	NA	NA
GC_00001421	BA3A_TypeII_Specific	BA3A_275M_2	30631	4	4	1	NA	NA	NA	NA	SSF81593	Nucleotidyltransferase substrate binding subunit/domain	V	Defense mechanisms	COG2250	HEPN domain protein, predicted toxin of MNT-HEPN system (HEPN) (PDB:1O3U) (PUBMED:26112399)	PF05168	HEPN domain	NA	NA
GC_00001421	BA3A_TypeII_Specific	BA3A_75M_2	184873	4	4	1	NA	NA	NA	NA	SSF81593	Nucleotidyltransferase substrate binding subunit/domain	V	Defense mechanisms	COG2250	HEPN domain protein, predicted toxin of MNT-HEPN system (HEPN) (PDB:1O3U) (PUBMED:26112399)	PF05168	HEPN domain	NA	NA
GC_00001421	BA3A_TypeII_Specific	NSHQ14_9_30M	116687	4	4	1	NA	NA	NA	NA	SSF81593	Nucleotidyltransferase substrate binding subunit/domain	V	Defense mechanisms	COG2250	HEPN domain protein, predicted toxin of MNT-HEPN system (HEPN) (PDB:1O3U) (PUBMED:26112399)	PF05168	HEPN domain	NA	NA
GC_00001424	BA3A_TypeII_Specific	BA3A_100M_1	19870	4	4	1	COG1527	A/V-type ATP synthase	TIGR02923	AhaC: ATP synthase A1, C subunit	SSF103486	V-type ATP synthase subunit C	C	Energy production and conversion	COG1527	Archaeal/vacuolar-type H+-ATPase subunit C/Vma6 (NtpC) (PDB:1R5Z)	PF01992	ATP synthase (C/AC39) subunit	K02119	ATPVC, ntpC, atpC; V/A-type H+/Na+-transporting ATPase subunit C
GC_00001424	BA3A_TypeII_Specific	BA3A_275M_2	17853	4	4	1	COG1527	A/V-type ATP synthase	TIGR02923	AhaC: ATP synthase A1, C subunit	SSF103486	V-type ATP synthase subunit C	C	Energy production and conversion	COG1527	Archaeal/vacuolar-type H+-ATPase subunit C/Vma6 (NtpC) (PDB:1R5Z)	PF01992	ATP synthase (C/AC39) subunit	K02119	ATPVC, ntpC, atpC; V/A-type H+/Na+-transporting ATPase subunit C
GC_00001424	BA3A_TypeII_Specific	BA3A_75M_2	112691	4	4	1	COG1527	A/V-type ATP synthase	TIGR02923	AhaC: ATP synthase A1, C subunit	SSF103486	V-type ATP synthase subunit C	C	Energy production and conversion	COG1527	Archaeal/vacuolar-type H+-ATPase subunit C/Vma6 (NtpC) (PDB:1R5Z)	PF01992	ATP synthase (C/AC39) subunit	K02119	ATPVC, ntpC, atpC; V/A-type H+/Na+-transporting ATPase subunit C
GC_00001424	BA3A_TypeII_Specific	NSHQ14_9_30M	43650	4	4	1	COG1527	A/V-type ATP synthase	TIGR02923	AhaC: ATP synthase A1, C subunit	SSF103486	V-type ATP synthase subunit C	C	Energy production and conversion	COG1527	Archaeal/vacuolar-type H+-ATPase subunit C/Vma6 (NtpC) (PDB:1R5Z)	PF01992	ATP synthase (C/AC39) subunit	K02119	ATPVC, ntpC, atpC; V/A-type H+/Na+-transporting ATPase subunit C
GC_00001432	BA3A_TypeII_Specific	BA3A_100M_1	19167	4	4	1	NA	NA	TIGR00348	hsdR: type I site-specific deoxyribonuclease, HsdR family	SSF52540	P-loop containing nucleoside triphosphate hydrolases	V	Defense mechanisms	COG0610	Type I site-specific restriction-modification system, R (restriction) subunit and related helicases ... (PDB:2W00)	PF18766	SWI2/SNF2 ATPase	K01153	hsdR; type I restriction enzyme, R subunit [EC:3.1.21.3]
GC_00001432	BA3A_TypeII_Specific	BA3A_275M_2	17449	4	4	1	NA	NA	TIGR00348	hsdR: type I site-specific deoxyribonuclease, HsdR family	SSF52540	P-loop containing nucleoside triphosphate hydrolases	V	Defense mechanisms	COG0610	Type I site-specific restriction-modification system, R (restriction) subunit and related helicases ... (PDB:2W00)	PF18766	SWI2/SNF2 ATPase	K01153	hsdR; type I restriction enzyme, R subunit [EC:3.1.21.3]
GC_00001432	BA3A_TypeII_Specific	BA3A_75M_2	109656	4	4	1	NA	NA	TIGR00348	hsdR: type I site-specific deoxyribonuclease, HsdR family	SSF52540	P-loop containing nucleoside triphosphate hydrolases	V	Defense mechanisms	COG0610	Type I site-specific restriction-modification system, R (restriction) subunit and related helicases ... (PDB:2W00)	PF18766	SWI2/SNF2 ATPase	K01153	hsdR; type I restriction enzyme, R subunit [EC:3.1.21.3]
GC_00001432	BA3A_TypeII_Specific	NSHQ14_9_30M	41858	4	4	1	NA	NA	TIGR00348	hsdR: type I site-specific deoxyribonuclease, HsdR family	SSF52540	P-loop containing nucleoside triphosphate hydrolases	V	Defense mechanisms	COG0610	Type I site-specific restriction-modification system, R (restriction) subunit and related helicases ... (PDB:2W00)	PF18766	SWI2/SNF2 ATPase	K01153	hsdR; type I restriction enzyme, R subunit [EC:3.1.21.3]
GC_00001433	BA3A_TypeII_Specific	BA3A_100M_1	23965	4	4	1	NA	NA	TIGR02385	RelE_StbE: addiction module toxin, RelE/StbE family	SSF143011	RelE-like	V	Defense mechanisms	COG2026	mRNA-degrading endonuclease RelE, toxin component of the RelBE toxin-antitoxin system (RelE) (PDB:1WMI)	PF05016	ParE toxin of type II toxin-antitoxin system, parDE	K06218	relE, stbE; mRNA interferase RelE/StbE
GC_00001433	BA3A_TypeII_Specific	BA3A_275M_2	20784	4	4	1	NA	NA	TIGR02385	RelE_StbE: addiction module toxin, RelE/StbE family	SSF143011	RelE-like	V	Defense mechanisms	COG2026	mRNA-degrading endonuclease RelE, toxin component of the RelBE toxin-antitoxin system (RelE) (PDB:1WMI)	PF05016	ParE toxin of type II toxin-antitoxin system, parDE	K06218	relE, stbE; mRNA interferase RelE/StbE
GC_00001433	BA3A_TypeII_Specific	BA3A_75M_2	126653	4	4	1	NA	NA	TIGR02385	RelE_StbE: addiction module toxin, RelE/StbE family	SSF143011	RelE-like	V	Defense mechanisms	COG2026	mRNA-degrading endonuclease RelE, toxin component of the RelBE toxin-antitoxin system (RelE) (PDB:1WMI)	PF05016	ParE toxin of type II toxin-antitoxin system, parDE	K06218	relE, stbE; mRNA interferase RelE/StbE
GC_00001433	BA3A_TypeII_Specific	NSHQ14_9_30M	54058	4	4	1	NA	NA	TIGR02385	RelE_StbE: addiction module toxin, RelE/StbE family	SSF143011	RelE-like	V	Defense mechanisms	COG2026	mRNA-degrading endonuclease RelE, toxin component of the RelBE toxin-antitoxin system (RelE) (PDB:1WMI)	PF05016	ParE toxin of type II toxin-antitoxin system, parDE	K06218	relE, stbE; mRNA interferase RelE/StbE
GC_00001436	BA3A_TypeII_Specific	BA3A_100M_1	35022	4	4	1	NA	NA	NA	NA	SSF51391	Thiamin phosphate synthase	C	Energy production and conversion	COG1908	Coenzyme F420-reducing hydrogenase, delta subunit (FrhD) (PDB:5ODC)	PF02662	Methyl-viologen-reducing hydrogenase, delta subunit	K14127	mvhD, vhuD, vhcD; F420-non-reducing hydrogenase iron-sulfur subunit [EC:1.12.99.- 1.8.98.5 1.8.98.6]
GC_00001436	BA3A_TypeII_Specific	BA3A_275M_2	28145	4	4	1	NA	NA	NA	NA	SSF51391	Thiamin phosphate synthase	C	Energy production and conversion	COG1908	Coenzyme F420-reducing hydrogenase, delta subunit (FrhD) (PDB:5ODC)	PF02662	Methyl-viologen-reducing hydrogenase, delta subunit	K14127	mvhD, vhuD, vhcD; F420-non-reducing hydrogenase iron-sulfur subunit [EC:1.12.99.- 1.8.98.5 1.8.98.6]
GC_00001436	BA3A_TypeII_Specific	BA3A_75M_2	169946	4	4	1	NA	NA	NA	NA	SSF51391	Thiamin phosphate synthase	C	Energy production and conversion	COG1908	Coenzyme F420-reducing hydrogenase, delta subunit (FrhD) (PDB:5ODC)	PF02662	Methyl-viologen-reducing hydrogenase, delta subunit	K14127	mvhD, vhuD, vhcD; F420-non-reducing hydrogenase iron-sulfur subunit [EC:1.12.99.- 1.8.98.5 1.8.98.6]
GC_00001436	BA3A_TypeII_Specific	NSHQ14_9_30M	97875	4	4	1	NA	NA	NA	NA	SSF51391	Thiamin phosphate synthase	C	Energy production and conversion	COG1908	Coenzyme F420-reducing hydrogenase, delta subunit (FrhD) (PDB:5ODC)	PF02662	Methyl-viologen-reducing hydrogenase, delta subunit	K14127	mvhD, vhuD, vhcD; F420-non-reducing hydrogenase iron-sulfur subunit [EC:1.12.99.- 1.8.98.5 1.8.98.6]
GC_00001438	BA3A_TypeII_Specific	BA3A_100M_1	29041	4	4	1	NA	NA	NA	NA	SSF52467	DHS-like NAD/FAD-binding domain	C	Energy production and conversion	COG1880	CO dehydrogenase/acetyl-CoA synthase epsilon subunit (CdhB) (PDB:1YTL)	PF02552	CO dehydrogenase beta subunit/acetyl-CoA synthase epsilon subunit	NA	NA
GC_00001438	BA3A_TypeII_Specific	BA3A_275M_2	24102	4	4	1	NA	NA	NA	NA	SSF52467	DHS-like NAD/FAD-binding domain	C	Energy production and conversion	COG1880	CO dehydrogenase/acetyl-CoA synthase epsilon subunit (CdhB) (PDB:1YTL)	PF02552	CO dehydrogenase beta subunit/acetyl-CoA synthase epsilon subunit	NA	NA
GC_00001438	BA3A_TypeII_Specific	BA3A_75M_2	145609	4	4	1	NA	NA	NA	NA	SSF52467	DHS-like NAD/FAD-binding domain	C	Energy production and conversion	COG1880	CO dehydrogenase/acetyl-CoA synthase epsilon subunit (CdhB) (PDB:1YTL)	PF02552	CO dehydrogenase beta subunit/acetyl-CoA synthase epsilon subunit	NA	NA
GC_00001438	BA3A_TypeII_Specific	NSHQ14_9_30M	70699	4	4	1	NA	NA	NA	NA	SSF52467	DHS-like NAD/FAD-binding domain	C	Energy production and conversion	COG1880	CO dehydrogenase/acetyl-CoA synthase epsilon subunit (CdhB) (PDB:1YTL)	PF02552	CO dehydrogenase beta subunit/acetyl-CoA synthase epsilon subunit	NA	NA
GC_00001449	BA3A_TypeII_Specific	BA3A_100M_1	29404	4	4	1	COG1013	Pyruvate oxidation	NA	NA	SSF52518	Thiamin diphosphate-binding fold (THDP-binding)	C	Energy production and conversion	COG1013	Pyruvate:ferredoxin oxidoreductase or related 2-oxoacid:ferredoxin oxidoreductase, beta subunit (PorB) (PDB:1B0P)	PF02775	Thiamine pyrophosphate enzyme, C-terminal TPP binding domain	K00170	porB; pyruvate ferredoxin oxidoreductase beta subunit [EC:1.2.7.1]
GC_00001449	BA3A_TypeII_Specific	BA3A_275M_2	24424	4	4	1	COG1013	Pyruvate oxidation	NA	NA	SSF52518	Thiamin diphosphate-binding fold (THDP-binding)	C	Energy production and conversion	COG1013	Pyruvate:ferredoxin oxidoreductase or related 2-oxoacid:ferredoxin oxidoreductase, beta subunit (PorB) (PDB:1B0P)	PF02775	Thiamine pyrophosphate enzyme, C-terminal TPP binding domain	K00170	porB; pyruvate ferredoxin oxidoreductase beta subunit [EC:1.2.7.1]
GC_00001449	BA3A_TypeII_Specific	BA3A_75M_2	147015	4	4	1	COG1013	Pyruvate oxidation	NA	NA	SSF52518	Thiamin diphosphate-binding fold (THDP-binding)	C	Energy production and conversion	COG1013	Pyruvate:ferredoxin oxidoreductase or related 2-oxoacid:ferredoxin oxidoreductase, beta subunit (PorB) (PDB:1B0P)	PF02775	Thiamine pyrophosphate enzyme, C-terminal TPP binding domain	K00170	porB; pyruvate ferredoxin oxidoreductase beta subunit [EC:1.2.7.1]
GC_00001449	BA3A_TypeII_Specific	NSHQ14_9_30M	71854	4	4	1	COG1013	Pyruvate oxidation	NA	NA	SSF52518	Thiamin diphosphate-binding fold (THDP-binding)	C	Energy production and conversion	COG1013	Pyruvate:ferredoxin oxidoreductase or related 2-oxoacid:ferredoxin oxidoreductase, beta subunit (PorB) (PDB:1B0P)	PF02775	Thiamine pyrophosphate enzyme, C-terminal TPP binding domain	K00170	porB; pyruvate ferredoxin oxidoreductase beta subunit [EC:1.2.7.1]
GC_00001464	BA3A_TypeII_Specific	BA3A_100M_1	24201	4	4	1	NA	NA	NA	NA	SSF54862	4Fe-4S ferredoxins	C|R	Energy production and conversion|General function prediction only	COG0348|COG3976	Polyferredoxin NapH (NapH) (PUBMED:27322068)|Uncharacterized conserved protein, contains FMN-binding domain	PF12801	4Fe-4S binding domain	NA	NA
GC_00001464	BA3A_TypeII_Specific	BA3A_275M_2	20976	4	4	1	NA	NA	NA	NA	SSF54862	4Fe-4S ferredoxins	C|R	Energy production and conversion|General function prediction only	COG0348|COG3976	Polyferredoxin NapH (NapH) (PUBMED:27322068)|Uncharacterized conserved protein, contains FMN-binding domain	PF12801	4Fe-4S binding domain	NA	NA
GC_00001464	BA3A_TypeII_Specific	BA3A_75M_2	127868	4	4	1	NA	NA	NA	NA	SSF54862	4Fe-4S ferredoxins	C|R	Energy production and conversion|General function prediction only	COG0348|COG3976	Polyferredoxin NapH (NapH) (PUBMED:27322068)|Uncharacterized conserved protein, contains FMN-binding domain	PF12801	4Fe-4S binding domain	NA	NA
GC_00001464	BA3A_TypeII_Specific	NSHQ14_9_30M	55196	4	4	1	NA	NA	NA	NA	SSF54862	4Fe-4S ferredoxins	C|R	Energy production and conversion|General function prediction only	COG0348|COG3976	Polyferredoxin NapH (NapH) (PUBMED:27322068)|Uncharacterized conserved protein, contains FMN-binding domain	PF12801	4Fe-4S binding domain	NA	NA
GC_00001465	BA3A_TypeII_Specific	BA3A_100M_1	30959	4	4	1	COG5938	CRISPR-Cas system	TIGR02556	cas_TM1802: CRISPR-associated protein, TM1802 family	NA	NA	V	Defense mechanisms	COG5938	CRISPR-Cas system type I-B effector complex large subunit Cas8b1 (Cas8b1)	PF09484	CRISPR-associated protein TM1802 (cas_TM1802)	K19114	csh1; CRISPR-associated protein Csh1
GC_00001465	BA3A_TypeII_Specific	BA3A_275M_2	25477	4	4	1	COG5938	CRISPR-Cas system	TIGR02556	cas_TM1802: CRISPR-associated protein, TM1802 family	NA	NA	V	Defense mechanisms	COG5938	CRISPR-Cas system type I-B effector complex large subunit Cas8b1 (Cas8b1)	PF09484	CRISPR-associated protein TM1802 (cas_TM1802)	K19114	csh1; CRISPR-associated protein Csh1
GC_00001465	BA3A_TypeII_Specific	BA3A_75M_2	153628	4	4	1	COG5938	CRISPR-Cas system	TIGR02556	cas_TM1802: CRISPR-associated protein, TM1802 family	NA	NA	V	Defense mechanisms	COG5938	CRISPR-Cas system type I-B effector complex large subunit Cas8b1 (Cas8b1)	PF09484	CRISPR-associated protein TM1802 (cas_TM1802)	K19114	csh1; CRISPR-associated protein Csh1
GC_00001465	BA3A_TypeII_Specific	NSHQ14_9_30M	79281	4	4	1	COG5938	CRISPR-Cas system	TIGR02556	cas_TM1802: CRISPR-associated protein, TM1802 family	NA	NA	V	Defense mechanisms	COG5938	CRISPR-Cas system type I-B effector complex large subunit Cas8b1 (Cas8b1)	PF09484	CRISPR-associated protein TM1802 (cas_TM1802)	K19114	csh1; CRISPR-associated protein Csh1
GC_00001474	BA3A_TypeII_Specific	BA3A_100M_1	30962	4	4	1	COG1203	CRISPR-Cas system	TIGR01587	cas3_core: CRISPR-associated helicase Cas3	SSF52540	P-loop containing nucleoside triphosphate hydrolases	V	Defense mechanisms	COG1203	CRISPR-Cas type I system-associated endonuclease/helicase Cas3 (Cas3)	PF04851	Type III restriction enzyme, res subunit	K07012	cas3; CRISPR-associated endonuclease/helicase Cas3 [EC:3.1.-.- 5.6.2.4]
GC_00001474	BA3A_TypeII_Specific	BA3A_275M_2	25480	4	4	1	COG1203	CRISPR-Cas system	TIGR01587	cas3_core: CRISPR-associated helicase Cas3	SSF52540	P-loop containing nucleoside triphosphate hydrolases	V	Defense mechanisms	COG1203	CRISPR-Cas type I system-associated endonuclease/helicase Cas3 (Cas3)	PF04851	Type III restriction enzyme, res subunit	K07012	cas3; CRISPR-associated endonuclease/helicase Cas3 [EC:3.1.-.- 5.6.2.4]
GC_00001474	BA3A_TypeII_Specific	BA3A_75M_2	153631	4	4	1	COG1203	CRISPR-Cas system	TIGR01587	cas3_core: CRISPR-associated helicase Cas3	SSF52540	P-loop containing nucleoside triphosphate hydrolases	V	Defense mechanisms	COG1203	CRISPR-Cas type I system-associated endonuclease/helicase Cas3 (Cas3)	PF04851	Type III restriction enzyme, res subunit	K07012	cas3; CRISPR-associated endonuclease/helicase Cas3 [EC:3.1.-.- 5.6.2.4]
GC_00001474	BA3A_TypeII_Specific	NSHQ14_9_30M	79278	4	4	1	COG1203	CRISPR-Cas system	TIGR01587	cas3_core: CRISPR-associated helicase Cas3	SSF52540	P-loop containing nucleoside triphosphate hydrolases	V	Defense mechanisms	COG1203	CRISPR-Cas type I system-associated endonuclease/helicase Cas3 (Cas3)	PF04851	Type III restriction enzyme, res subunit	K07012	cas3; CRISPR-associated endonuclease/helicase Cas3 [EC:3.1.-.- 5.6.2.4]
GC_00001476	BA3A_TypeII_Specific	BA3A_100M_1	38577	4	4	1	NA	NA	NA	NA	SSF53335	S-adenosyl-L-methionine-dependent methyltransferases	V	Defense mechanisms	COG0286	Type I restriction-modification system, DNA methylase subunit (HsdM) (PDB:2AR0) (PUBMED:26872910)	PF02384	N-6 DNA Methylase	K03427	hsdM; type I restriction enzyme M protein [EC:2.1.1.72]
GC_00001476	BA3A_TypeII_Specific	BA3A_275M_2	30632	4	4	1	NA	NA	NA	NA	SSF53335	S-adenosyl-L-methionine-dependent methyltransferases	V	Defense mechanisms	COG0286	Type I restriction-modification system, DNA methylase subunit (HsdM) (PDB:2AR0) (PUBMED:26872910)	PF02384	N-6 DNA Methylase	K03427	hsdM; type I restriction enzyme M protein [EC:2.1.1.72]
GC_00001476	BA3A_TypeII_Specific	BA3A_75M_2	184874	4	4	1	NA	NA	NA	NA	SSF53335	S-adenosyl-L-methionine-dependent methyltransferases	V	Defense mechanisms	COG0286	Type I restriction-modification system, DNA methylase subunit (HsdM) (PDB:2AR0) (PUBMED:26872910)	PF02384	N-6 DNA Methylase	K03427	hsdM; type I restriction enzyme M protein [EC:2.1.1.72]
GC_00001476	BA3A_TypeII_Specific	NSHQ14_9_30M	116686	4	4	1	NA	NA	NA	NA	SSF53335	S-adenosyl-L-methionine-dependent methyltransferases	V	Defense mechanisms	COG0286	Type I restriction-modification system, DNA methylase subunit (HsdM) (PDB:2AR0) (PUBMED:26872910)	PF02384	N-6 DNA Methylase	K03427	hsdM; type I restriction enzyme M protein [EC:2.1.1.72]
GC_00001481	BA3A_TypeII_Specific	BA3A_100M_1	30961	4	4	1	COG1688	CRISPR-Cas system	TIGR02592	cas_Cas5h: CRISPR-associated protein Cas5, subtype I-B/HMARI	NA	NA	V	Defense mechanisms	COG1688	CRISPR/Cas system-associated protein Cas5, RAMP superfamily (Cas5)	PF09704	CRISPR-associated protein (Cas_Cas5)	K19116	cas5h; CRISPR-associated protein Cas5h
GC_00001481	BA3A_TypeII_Specific	BA3A_275M_2	25479	4	4	1	COG1688	CRISPR-Cas system	TIGR02592	cas_Cas5h: CRISPR-associated protein Cas5, subtype I-B/HMARI	NA	NA	V	Defense mechanisms	COG1688	CRISPR/Cas system-associated protein Cas5, RAMP superfamily (Cas5)	PF09704	CRISPR-associated protein (Cas_Cas5)	K19116	cas5h; CRISPR-associated protein Cas5h
GC_00001481	BA3A_TypeII_Specific	BA3A_75M_2	153630	4	4	1	COG1688	CRISPR-Cas system	TIGR02592	cas_Cas5h: CRISPR-associated protein Cas5, subtype I-B/HMARI	NA	NA	V	Defense mechanisms	COG1688	CRISPR/Cas system-associated protein Cas5, RAMP superfamily (Cas5)	PF09704	CRISPR-associated protein (Cas_Cas5)	K19116	cas5h; CRISPR-associated protein Cas5h
GC_00001481	BA3A_TypeII_Specific	NSHQ14_9_30M	79279	4	4	1	COG1688	CRISPR-Cas system	TIGR02592	cas_Cas5h: CRISPR-associated protein Cas5, subtype I-B/HMARI	NA	NA	V	Defense mechanisms	COG1688	CRISPR/Cas system-associated protein Cas5, RAMP superfamily (Cas5)	PF09704	CRISPR-associated protein (Cas_Cas5)	K19116	cas5h; CRISPR-associated protein Cas5h
GC_00001490	BA3A_TypeII_Specific	BA3A_100M_1	29539	4	4	1	NA	NA	NA	NA	NA	NA	V	Defense mechanisms	COG1895	HEPN domain protein, predicted toxin of MNT-HEPN system (HEPN) (PDB:2HSB) (PUBMED:26112399)	PF05168	HEPN domain	NA	NA
GC_00001490	BA3A_TypeII_Specific	BA3A_275M_2	24480	4	4	1	NA	NA	NA	NA	NA	NA	V	Defense mechanisms	COG1895	HEPN domain protein, predicted toxin of MNT-HEPN system (HEPN) (PDB:2HSB) (PUBMED:26112399)	PF05168	HEPN domain	NA	NA
GC_00001490	BA3A_TypeII_Specific	BA3A_75M_2	147356	4	4	1	NA	NA	NA	NA	NA	NA	V	Defense mechanisms	COG1895	HEPN domain protein, predicted toxin of MNT-HEPN system (HEPN) (PDB:2HSB) (PUBMED:26112399)	PF05168	HEPN domain	NA	NA
GC_00001490	BA3A_TypeII_Specific	NSHQ14_9_30M	72315	4	4	1	NA	NA	NA	NA	NA	NA	V	Defense mechanisms	COG1895	HEPN domain protein, predicted toxin of MNT-HEPN system (HEPN) (PDB:2HSB) (PUBMED:26112399)	PF05168	HEPN domain	NA	NA
GC_00001493	BA3A_TypeII_Specific	BA3A_100M_1	18877	4	4	1	NA	NA	NA	NA	NA	NA	V	Defense mechanisms	COG0610	Type I site-specific restriction-modification system, R (restriction) subunit and related helicases ... (PDB:2W00)	PF04313	Type I restriction enzyme R protein N terminus (HSDR_N)	K01153	hsdR; type I restriction enzyme, R subunit [EC:3.1.21.3]
GC_00001493	BA3A_TypeII_Specific	BA3A_275M_2	17159	4	4	1	NA	NA	NA	NA	NA	NA	V	Defense mechanisms	COG0610	Type I site-specific restriction-modification system, R (restriction) subunit and related helicases ... (PDB:2W00)	PF04313	Type I restriction enzyme R protein N terminus (HSDR_N)	K01153	hsdR; type I restriction enzyme, R subunit [EC:3.1.21.3]
GC_00001493	BA3A_TypeII_Specific	BA3A_75M_2	122943	4	4	1	NA	NA	NA	NA	NA	NA	V	Defense mechanisms	COG0610	Type I site-specific restriction-modification system, R (restriction) subunit and related helicases ... (PDB:2W00)	PF04313	Type I restriction enzyme R protein N terminus (HSDR_N)	K01153	hsdR; type I restriction enzyme, R subunit [EC:3.1.21.3]
GC_00001493	BA3A_TypeII_Specific	NSHQ14_9_30M	40790	4	4	1	NA	NA	NA	NA	NA	NA	V	Defense mechanisms	COG0610	Type I site-specific restriction-modification system, R (restriction) subunit and related helicases ... (PDB:2W00)	PF04313	Type I restriction enzyme R protein N terminus (HSDR_N)	K01153	hsdR; type I restriction enzyme, R subunit [EC:3.1.21.3]
GC_00001499	BA3A_TypeII_Specific	BA3A_100M_1	29540	4	4	1	NA	NA	NA	NA	SSF143100	TTHA1013/TTHA0281-like	V	Defense mechanisms	COG1598	Antitoxin component HicB of the HicAB toxin-antitoxin system (HicB) (PDB:4P78) (PUBMED:19060138)	PF15919	HicB_like antitoxin of bacterial toxin-antitoxin system	NA	NA
GC_00001499	BA3A_TypeII_Specific	BA3A_275M_2	24481	4	4	1	NA	NA	NA	NA	SSF143100	TTHA1013/TTHA0281-like	V	Defense mechanisms	COG1598	Antitoxin component HicB of the HicAB toxin-antitoxin system (HicB) (PDB:4P78) (PUBMED:19060138)	PF15919	HicB_like antitoxin of bacterial toxin-antitoxin system	NA	NA
GC_00001499	BA3A_TypeII_Specific	BA3A_75M_2	147355	4	4	1	NA	NA	NA	NA	SSF143100	TTHA1013/TTHA0281-like	V	Defense mechanisms	COG1598	Antitoxin component HicB of the HicAB toxin-antitoxin system (HicB) (PDB:4P78) (PUBMED:19060138)	PF15919	HicB_like antitoxin of bacterial toxin-antitoxin system	NA	NA
GC_00001499	BA3A_TypeII_Specific	NSHQ14_9_30M	72314	4	4	1	NA	NA	NA	NA	SSF143100	TTHA1013/TTHA0281-like	V	Defense mechanisms	COG1598	Antitoxin component HicB of the HicAB toxin-antitoxin system (HicB) (PDB:4P78) (PUBMED:19060138)	PF15919	HicB_like antitoxin of bacterial toxin-antitoxin system	NA	NA
GC_00001500	BA3A_TypeII_Specific	BA3A_100M_1	22179	4	4	1	NA	NA	NA	NA	NA	NA	V	Defense mechanisms	COG2361	HEPN domain protein, predicted toxin of MNT-HEPN system (HEPN) (PUBMED:26112399)	PF01934	Protein of unknown function DUF86	NA	NA
GC_00001500	BA3A_TypeII_Specific	BA3A_275M_2	19396	4	4	1	NA	NA	NA	NA	NA	NA	V	Defense mechanisms	COG2361	HEPN domain protein, predicted toxin of MNT-HEPN system (HEPN) (PUBMED:26112399)	PF01934	Protein of unknown function DUF86	NA	NA
GC_00001500	BA3A_TypeII_Specific	BA3A_75M_2	120274	4	4	1	NA	NA	NA	NA	NA	NA	V	Defense mechanisms	COG2361	HEPN domain protein, predicted toxin of MNT-HEPN system (HEPN) (PUBMED:26112399)	PF01934	Protein of unknown function DUF86	NA	NA
GC_00001500	BA3A_TypeII_Specific	NSHQ14_9_30M	49251	4	4	1	NA	NA	NA	NA	NA	NA	V	Defense mechanisms	COG2361	HEPN domain protein, predicted toxin of MNT-HEPN system (HEPN) (PUBMED:26112399)	PF01934	Protein of unknown function DUF86	NA	NA
GC_00001502	BA3A_TypeII_Specific	BA3A_100M_1	30960	4	4	1	COG3649	CRISPR-Cas system	TIGR02590	cas_Csh2: CRISPR-associated protein Cas7/Csh2, subtype I-B/HMARI	NA	NA	V	Defense mechanisms	COG3649	CRISPR-Cas system type I effector complex subunit Cas7, RAMP superfamily (Cas7)	PF05107	CRISPR-associated protein Cas7	K19115	csh2; CRISPR-associated protein Csh2
GC_00001502	BA3A_TypeII_Specific	BA3A_275M_2	25478	4	4	1	COG3649	CRISPR-Cas system	TIGR02590	cas_Csh2: CRISPR-associated protein Cas7/Csh2, subtype I-B/HMARI	NA	NA	V	Defense mechanisms	COG3649	CRISPR-Cas system type I effector complex subunit Cas7, RAMP superfamily (Cas7)	PF05107	CRISPR-associated protein Cas7	K19115	csh2; CRISPR-associated protein Csh2
GC_00001502	BA3A_TypeII_Specific	BA3A_75M_2	153629	4	4	1	COG3649	CRISPR-Cas system	TIGR02590	cas_Csh2: CRISPR-associated protein Cas7/Csh2, subtype I-B/HMARI	NA	NA	V	Defense mechanisms	COG3649	CRISPR-Cas system type I effector complex subunit Cas7, RAMP superfamily (Cas7)	PF05107	CRISPR-associated protein Cas7	K19115	csh2; CRISPR-associated protein Csh2
GC_00001502	BA3A_TypeII_Specific	NSHQ14_9_30M	79280	4	4	1	COG3649	CRISPR-Cas system	TIGR02590	cas_Csh2: CRISPR-associated protein Cas7/Csh2, subtype I-B/HMARI	NA	NA	V	Defense mechanisms	COG3649	CRISPR-Cas system type I effector complex subunit Cas7, RAMP superfamily (Cas7)	PF05107	CRISPR-associated protein Cas7	K19115	csh2; CRISPR-associated protein Csh2
GC_00001509	BA3A_TypeII_Specific	BA3A_100M_1	24579	4	4	1	COG0778	Pyrimidine degradation	TIGR03605	antibiot_sagB: SagB-type dehydrogenase domain	SSF55469	FMN-dependent nitroreductase-like	C	Energy production and conversion	COG0778	Nitroreductase (NfnB) (PDB:1F5V)	PF00881	Nitroreductase family	NA	NA
GC_00001509	BA3A_TypeII_Specific	BA3A_275M_2	21336	4	4	1	COG0778	Pyrimidine degradation	TIGR03605	antibiot_sagB: SagB-type dehydrogenase domain	SSF55469	FMN-dependent nitroreductase-like	C	Energy production and conversion	COG0778	Nitroreductase (NfnB) (PDB:1F5V)	PF00881	Nitroreductase family	NA	NA
GC_00001509	BA3A_TypeII_Specific	BA3A_75M_2	129877	4	4	1	COG0778	Pyrimidine degradation	TIGR03605	antibiot_sagB: SagB-type dehydrogenase domain	SSF55469	FMN-dependent nitroreductase-like	C	Energy production and conversion	COG0778	Nitroreductase (NfnB) (PDB:1F5V)	PF00881	Nitroreductase family	NA	NA
GC_00001509	BA3A_TypeII_Specific	NSHQ14_9_30M	56691	4	4	1	COG0778	Pyrimidine degradation	TIGR03605	antibiot_sagB: SagB-type dehydrogenase domain	SSF55469	FMN-dependent nitroreductase-like	C	Energy production and conversion	COG0778	Nitroreductase (NfnB) (PDB:1F5V)	PF00881	Nitroreductase family	NA	NA
GC_00001520	BA3A_TypeII_Specific	BA3A_100M_1	30963	4	4	1	COG1468	CRISPR-Cas system	TIGR00372	cas4: CRISPR-associated protein Cas4	NA	NA	V	Defense mechanisms	COG1468	CRISPR/Cas system-associated exonuclease Cas4, RecB family (Cas4) (PDB:4R5Q)	PF01930	Domain of unknown function DUF83	K07464	cas4; CRISPR-associated exonuclease Cas4 [EC:3.1.12.1]
GC_00001520	BA3A_TypeII_Specific	BA3A_275M_2	25481	4	4	1	COG1468	CRISPR-Cas system	TIGR00372	cas4: CRISPR-associated protein Cas4	NA	NA	V	Defense mechanisms	COG1468	CRISPR/Cas system-associated exonuclease Cas4, RecB family (Cas4) (PDB:4R5Q)	PF01930	Domain of unknown function DUF83	K07464	cas4; CRISPR-associated exonuclease Cas4 [EC:3.1.12.1]
GC_00001520	BA3A_TypeII_Specific	BA3A_75M_2	153632	4	4	1	COG1468	CRISPR-Cas system	TIGR00372	cas4: CRISPR-associated protein Cas4	NA	NA	V	Defense mechanisms	COG1468	CRISPR/Cas system-associated exonuclease Cas4, RecB family (Cas4) (PDB:4R5Q)	PF01930	Domain of unknown function DUF83	K07464	cas4; CRISPR-associated exonuclease Cas4 [EC:3.1.12.1]
