# Supplementary material for: Metapangenomic investigation provides insight into niche differentiation of methanogenic populations from the subsurface serpentinizing environment, Samail Ophiolite, Oman
Source: Front Microbiol. 2023 Jul 3;14:1205558. doi: 10.3389/fmicb.2023.1205558 (PMC10350532; doi:10.3389/fmicb.2023.1205558)
Supplement: Supplementary file 1 [file Data_Sheet_1.ZIP › Supplementary Table 5.xlsx]

## Sheet: READ_ME
Supplemental Table 5. GTDB-tk Taxonomic Annotation
The tabs below contain the taxonomic identification of and Anaerolineaceae MAGs through GTDB-tk

## Sheet: Anaerolineaceae
MAG ID	GTDB-tk Classification	Well	Depth (m)	Type	Est. Comp. (%)	Est. Red. (%)	Est. Rel. Abund. (%)	GC Content (%)	Genome Size (Mbp)
Anaero_1	d__Bacteria;p__Chloroflexota;c__Anaerolineae;o__Anaerolineales;f__Anaerolineaceae;g__Bellilinea;s__	BA3A	75	-	94.37	0	0.46	54.51	4.1
Anaero_2	d__Bacteria;p__Chloroflexota;c__Anaerolineae;o__Anaerolineales;f__Anaerolineaceae;g__JAAZNB01;s__	BA3A	75	-	76.06	4.23	0.04	56.53	2.64
Anaero_3	d__Bacteria;p__Chloroflexota;c__Anaerolineae;o__Anaerolineales;f__Anaerolineaceae;g__JAAZNB01;s__	BA3A	100	-	84.51	5.63	0.09	55.84	2.72
Anaero_4	d__Bacteria;p__Chloroflexota;c__Anaerolineae;o__Anaerolineales;f__Anaerolineaceae;g__Bellilinea;s__	BA3A	100	-	94.37	0	1.31	54.53	3.96
Anaero_5	d__Bacteria;p__Chloroflexota;c__Anaerolineae;o__Anaerolineales;f__Anaerolineaceae;g__Bellilinea;s__	BA3A	275	-	94.36	1.41	0.41	54.51	4.03
